# Supplementary material for: Skin-to-blood pH shift triggers metabolome and proteome global remodelling in Staphylococcus epidermidis
Source: Front Microbiol. 2022 Sep 28;13:1000737. doi: 10.3389/fmicb.2022.1000737 (PMC9554481; doi:10.3389/fmicb.2022.1000737)
Supplement: Supplementary file 1 [file Table_1.XLSX]

## Sheet: Table S2
Table S2. List of proteins and their spectral counts.			Legend:	Protein name - Protein description by sequence BLASTp against NCBI staphylococae database	Sample - sample identification with more peptides and MASCOT score	From collumn Y to AB - Spectral counts from condition N77 replicates (n=4), above each replicate is the total of SC in it.																									Fold treshold	1.5
MS data file: \\sauval\Data_MS\Univ Lisboa ITQB\MS19-018\2019-05-27				NCBI ID - Protein identification number in NCBI database	Mascot score - Protein score by MASCOT softwere	From collumn AC to AG - Univariate statistical information of comparison N55 vs N77; Fold - division of total spectral counts from comparison N55 to N77; Tfold - if the Fold value was lower than 1, the T-Fold is the simetrical inverse value, if the Fold is higher than 1, the T-Fold is iqual to the Fold; T-fold i ; Log2(Tfold)*sing - logaritmic operation of Tfold; p value - P value result by T-stu…
Database : 19N_P_2019-06-05 (2469 sequences)				UniProt ID - Protein identification number in UniProt database	coverage (%) - Percentage of coverage of ideintified protein	From collumn AH to AL - Univariate statistical information of comparison N57 vs N77; Fold - division of total spectral counts from comparison N55 to N77; Tfold - if the Fold value was lower than 1, the T-Fold is the simetrical inverse value, if the Fold is higher than 1, the T-Fold is iqual to the Fold; T-fold i ; Log2(Tfold)*sing - logaritmic operation of Tfold; p value - P value result by T-stu…
Enzyme : Trypsin - Max missed cleavages: 2				String Name - Protein name by STRING database	#peptides - Number of identified peptides from each protein	From collumn AM to AQ - Univariate statistical information of comparison N55 vs N57; Fold - division of total spectral counts from comparison N55 to N77; Tfold - if the Fold value was lower than 1, the T-Fold is the simetrical inverse value, if the Fold is higher than 1, the T-Fold is iqual to the Fold; T-fold i ; Log2(Tfold)*sing - logaritmic operation of Tfold; p value - P value result by T-stu…																							Statistical classes
Fixed modifications : Carbamidomethyl (C)				Prokka ID - Protein identification number by Prokka softwere	#specific peptides - Number of specific pepeites from each protein																								Blue class: Identifications satisfied both, the fold (≥1.5) and statistical criteria (p value ≤0.05).
Variable modifications : Deamidated (NQ), Oxidation (M)				Description - Protein function by MASCOT	SC - Number of spectral counts (SC) in the best sample																								Orange class: These identifications did not meet the fold criterion but they deserve a second look because they have low p-values.
MS/ MS² mass tol. : ± 5.0 ppm / ± 0.02 Da				pI - Isoelectric point	Total SC - Number of total spectral counts (SC) in all samples																								Green class: These identifications satisfied the fold criteria but, most likely, this happened by chance (should be disconsidered).
Instrument type : Q-Exactive HF				Mass (Da) - Protein mass in Dalton	From collumn Q to T - Spectral counts from condition N55 replicates (n=4), above each replicate is the total of SC in it.																								Red class: These identifications did not meet the fold and p-value criteria (should be disconsidered).
				dat - Identification of protein dat file with more peptides and MASCOT score	From collumn U to X - Spectral counts from condition N57 replicates (n=4), above each replicate is the total of SC in it.
																Total Spectral Count				Total Spectral Count				Total Spectral Count
								Best hit in terms of i) #peptides, and ii) MASCOT score								33574	35370	37342	38430	36379	37250	36677	38598	37896	37316	36527	36178		Tfold comparison "N55" versus "N77"					Tfold comparison "N57" versus "N77"					Tfold comparison "N55" versus "N57"
BLASTp against staphylococae																Spectral Count				Spectral Count				Spectral Count
Protein name	NCBI ID	UniProt ID	String Name	Prokka ID	Description	pI	mass (Da)	dat	Sample	Mascot score	coverage (%)	#peptides	#specific peptides	SC	Total SC	Q24820_MS19-018_19N_pH5to5_1	Q24821_MS19-018_19N_pH5to5_2	Q24822_MS19-018_19N_pH5to5_3	Q24823_MS19-018_19N_pH5to5_4	Q24824_MS19-018_19N_pH5to7_1	Q24825_MS19-018_19N_pH5to7_2	Q24826_MS19-018_19N_pH5to7_3	Q24827_MS19-018_19N_pH5to7_4	Q24828_MS19-018_19N_pH7to7_1	Q24829_MS19-018_19N_pH7to7_2	Q24830_MS19-018_19N_pH7to7_3	Q24831_MS19-018_19N_pH7to7_4	Fold	Tfold	LOG2(Tfold)*sign	p value	PatternLab Class	Fold	Tfold	LOG2(Tfold)*sign	p value	PatternLab Class	Fold	Tfold	LOG2(Tfold)*sign	p value	PatternLab Class
				AEGDGLNA_02135	DNA-directed RNA polymerase subunit beta'	5.89396	135164	F214540.dat	Q24827_MS19-018_19N_pH5to7_4	6922	87.8	116	116	533	5328	416	408	453	439	452	456	432	533	444	454	410	431	0.986804	-1.01337	-0.019164	0.696659	Red	1.07688	1.07688	0.106856	0.236793	Red	0.916356	-1.09128	-0.12602	0.1804	Red
				AEGDGLNA_02136	DNA-directed RNA polymerase subunit beta	4.91026	132956	F214541.dat	Q24828_MS19-018_19N_pH7to7_1	6107	83.2	98	98	353	4124	316	314	335	345	352	329	320	387	353	366	346	361	0.918881	-1.08828	-0.12205	0.0217771	Orange	0.973427	-1.0273	-0.0388559	0.579069	Red	0.943966	-1.05936	-0.0831939	0.302501	Red
				AEGDGLNA_01694	Bifunctional autolysin	9.34624	148122	F214537.dat	Q24824_MS19-018_19N_pH5to7_1	5287	65.8	73	73	246	2682	182	176	171	195	246	227	238	223	239	257	247	281	0.708171	-1.41209	-0.49783	0.0010183	Orange	0.912451	-1.09595	-0.13218	0.087635	Red	0.776119	-1.28846	-0.365649	0.000384004	Orange
				AEGDGLNA_01579	Isoleucine--tRNA ligase	5.36919	105112	F214540.dat	Q24827_MS19-018_19N_pH5to7_4	3783	77.6	67	67	158	1521	103	122	129	128	133	131	128	158	132	128	116	113	0.985801	-1.0144	-0.0206313	0.82565	Red	1.12373	1.12373	0.168298	0.122995	Red	0.877256	-1.13992	-0.18893	0.114204	Red
MULTISPECIES: formate C-acetyltransferase [Staphylococcus]	WP_000894660.1	Q5HJF4	pflB	AEGDGLNA_00131	Formate acetyltransferase	5.3538	84944	F214539.dat	Q24826_MS19-018_19N_pH5to7_3	4466	86.4	64	64	349	2493	85	180	4	112	188	330	349	239	303	158	299	246	0.381188	-2.62338	-1.39142	0.0200314	Blue	1.09901	1.09901	0.136204	0.640725	Red	0.346847	-2.88312	-1.52763	0.0137892	Blue
				AEGDGLNA_01177	Chaperone protein DnaK	4.57248	66120	F214541.dat	Q24828_MS19-018_19N_pH7to7_1	4525	87.4	62	62	309	3361	262	261	247	288	257	270	300	274	309	309	299	285	0.880597	-1.13559	-0.183446	0.0159902	Orange	0.916252	-1.0914	-0.126184	0.0633464	Red	0.961086	-1.04049	-0.0572626	0.420168	Red
				AEGDGLNA_01142	Alanine--tRNA ligase	5.26425	99377	F214540.dat	Q24827_MS19-018_19N_pH5to7_4	3531	71.1	60	60	142	1493	110	115	124	122	126	126	125	142	124	129	123	127	0.936884	-1.06737	-0.0940582	0.0836499	Red	1.03156	1.03156	0.0448252	0.410812	Red	0.908222	-1.10105	-0.138883	0.0631082	Red
				AEGDGLNA_02131	Elongation factor G	4.80818	76828	F214540.dat	Q24827_MS19-018_19N_pH5to7_4	4557	93.7	59	59	649	7036	559	598	608	592	568	585	575	649	567	589	573	573	1.02385	1.02385	0.0340055	0.299802	Red	1.03252	1.03252	0.0461751	0.392639	Red	0.9916	-1.00847	-0.0121696	0.824926	Red
				AEGDGLNA_01632	2-oxoglutarate carboxylase small subunit	5.20326	128824	F214536.dat	Q24823_MS19-018_19N_pH5to5_4	3445	60.8	59	59	118	1312	89	113	116	118	103	107	97	110	126	107	111	115	0.950324	-1.05227	-0.0735087	0.499112	Red	0.909287	-1.09976	-0.137192	0.084663	Red	1.04513	1.04513	0.0636833	0.551022	Red
				AEGDGLNA_01105	Valine--tRNA ligase	5.15194	101675	F214536.dat	Q24823_MS19-018_19N_pH5to5_4	3212	70.9	58	58	159	1668	129	141	149	159	133	136	136	146	136	136	129	138	1.07182	1.07182	0.100067	0.224268	Red	1.0221	1.0221	0.0315356	0.422845	Red	1.04865	1.04865	0.0685314	0.384558	Red
				AEGDGLNA_01918	Protein translocase subunit SecA 1	5.25367	95985	F214534.dat	Q24821_MS19-018_19N_pH5to5_2	3131	60.4	56	56	108	1170	93	108	112	107	92	106	95	100	87	88	89	93	1.17452	1.17452	0.232065	0.0266945	Orange	1.09972	1.09972	0.13714	0.053224	Red	1.06801	1.06801	0.0949253	0.242099	Red
				AEGDGLNA_01505	Translation initiation factor IF-2	5.11453	79306	F214538.dat	Q24825_MS19-018_19N_pH5to7_2	3778	67.6	55	55	171	1909	151	158	162	160	156	171	160	188	154	159	144	146	1.04613	1.04613	0.0650601	0.156109	Red	1.11862	1.11862	0.161715	0.0812756	Red	0.935199	-1.06929	-0.096655	0.224991	Red
				AEGDGLNA_02153	ATP-dependent Clp protease ATP-binding subunit ClpC	5.50332	90964	F214536.dat	Q24823_MS19-018_19N_pH5to5_4	3615	71.6	58	55	160	1637	135	150	153	160	135	131	128	142	130	131	119	123	1.18738	1.18738	0.247778	0.0124935	Orange	1.06509	1.06509	0.0909737	0.0954237	Red	1.11481	1.11481	0.156804	0.0533132	Red
				AEGDGLNA_01569	Carbamoyl-phosphate synthase large chain	4.92918	117332	F214540.dat	Q24827_MS19-018_19N_pH5to7_4	3002	57.1	55	55	151	1584	124	127	134	128	129	138	137	151	128	128	111	149	0.994231	-1.0058	-0.00834734	0.930996	Red	1.075	1.075	0.104337	0.33027	Red	0.924866	-1.08124	-0.112684	0.100684	Red
				AEGDGLNA_01073	Pyruvate kinase	5.19381	62995	F214540.dat	Q24827_MS19-018_19N_pH5to7_4	4205	87.2	53	53	538	5873	490	541	527	513	508	477	485	538	482	452	439	421	1.15406	1.15406	0.206718	0.00662902	Orange	1.11902	1.11902	0.162237	0.0292874	Orange	1.03131	1.03131	0.044481	0.403867	Red
				AEGDGLNA_00964	putative protein YhaN	5.67666	115764	F214535.dat	Q24822_MS19-018_19N_pH5to5_3	2570	53.1	52	52	88	837	58	68	88	81	66	61	64	70	75	71	64	71	1.04912	1.04912	0.0691836	0.648481	Red	0.929825	-1.07547	-0.10497	0.144491	Red	1.1283	1.1283	0.174153	0.297686	Red
				AEGDGLNA_02261	Inosine-5'-monophosphate dehydrogenase	5.55183	52576	F214541.dat	Q24828_MS19-018_19N_pH7to7_1	3212	91.8	51	51	246	2733	216	234	242	222	215	206	213	234	246	238	237	230	0.961257	-1.04031	-0.0570066	0.229692	Red	0.913089	-1.09518	-0.131173	0.0315543	Orange	1.05275	1.05275	0.074166	0.218674	Red
hypothetical protein [Staphylococcus epidermidis]	WP_002501225.1			AEGDGLNA_00118	hypothetical protein	8.62473	56491	F214540.dat	Q24827_MS19-018_19N_pH5to7_4	3253	69.6	51	51	121	960	32	38	46	45	103	105	103	121	96	91	96	84	0.444744	-2.24848	-1.16895	2.48046e-05	Blue	1.1752	1.1752	0.232909	0.025072	Orange	0.37844	-2.64242	-1.40186	2.84988e-05	Blue
				AEGDGLNA_01473	Aerobic glycerol-3-phosphate dehydrogenase	6.38304	62236	F214534.dat	Q24821_MS19-018_19N_pH5to5_2	3639	74.7	50	50	263	2517	237	263	232	247	204	207	199	220	193	178	192	145	1.38062	1.38062	0.465314	0.00365688	Orange	1.17135	1.17135	0.22817	0.0658141	Red	1.17866	1.17866	0.237144	0.00557654	Orange
				AEGDGLNA_00877	Aspartyl/glutamyl-tRNA(Asn/Gln) amidotransferase subunit B	4.95944	53576	F214536.dat	Q24823_MS19-018_19N_pH5to5_4	3031	87.8	49	49	182	2010	169	160	179	182	161	170	162	180	165	161	168	153	1.06605	1.06605	0.0922781	0.130004	Red	1.03994	1.03994	0.0564983	0.283583	Red	1.02511	1.02511	0.0357798	0.547862	Red
MULTISPECIES: pyruvate, phosphate dikinase [Staphylococcus]	WP_023014962.1	P22983	ppdK	AEGDGLNA_00315	Pyruvate, phosphate dikinase	4.96118	98007	F214542.dat	Q24829_MS19-018_19N_pH7to7_2	3088	68.8	48	48	137	577	9	7	3	9	5	8	9	8	118	137	133	131	0.0611855	-16.3438	-4.03067	1.85528e-05	Blue	0.0650096	-15.3824	-3.9432	4.65956e-05	Blue	0.941176	-1.0625	-0.0874628	0.775226	Red
				AEGDGLNA_00519	Teichoic acid poly(glycerol phosphate) polymerase	6.44689	85710	F214540.dat	Q24827_MS19-018_19N_pH5to7_4	2472	58.7	48	48	97	1084	89	91	102	93	91	89	87	97	91	85	82	87	1.08596	1.08596	0.118971	0.0787292	Red	1.05444	1.05444	0.0764787	0.149726	Red	1.02989	1.02989	0.0424921	0.474965	Red
MULTISPECIES: pyruvate oxidase [Staphylococcus]	WP_115337279.1	P96591	SERP2115	AEGDGLNA_00372	Putative thiamine pyrophosphate-containing protein YdaP	8.39393	64054	F214535.dat	Q24822_MS19-018_19N_pH5to5_3	3231	83.4	47	47	289	2136	256	266	289	268	133	142	132	135	137	133	114	131	2.08671	2.08671	1.06123	7.01211e-06	Blue	1.05202	1.05202	0.0731664	0.288718	Red	1.98352	1.98352	0.98806	0.000102601	Blue
				AEGDGLNA_01401	Aconitate hydratase A	4.84151	99312	F214542.dat	Q24829_MS19-018_19N_pH7to7_2	3038	57.7	47	47	149	1753	132	143	144	147	142	154	137	155	150	149	150	150	0.945274	-1.05789	-0.0811961	0.0860516	Red	0.981758	-1.01858	-0.0265608	0.580922	Red	0.962838	-1.0386	-0.0546353	0.361583	Red
				AEGDGLNA_01912	UvrABC system protein A	6.06034	105175	F214535.dat	Q24822_MS19-018_19N_pH5to5_3	2355	58.6	47	47	73	742	51	55	73	63	56	64	57	76	56	68	58	65	0.98008	-1.02033	-0.029029	0.833232	Red	1.0239	1.0239	0.034081	0.792774	Red	0.957198	-1.04472	-0.06311	0.695524	Red
				AEGDGLNA_01941	Ribonucleoside-diphosphate reductase subunit alpha 1	5.33719	80135	F214536.dat	Q24823_MS19-018_19N_pH5to5_4	3315	68.8	46	46	103	1083	87	95	103	103	89	92	89	102	87	81	80	75	1.19878	1.19878	0.261563	0.0154356	Orange	1.14985	1.14985	0.201442	0.0223273	Orange	1.04255	1.04255	0.060121	0.448271	Red
				AEGDGLNA_01408	Transketolase	4.93127	72931	F214541.dat	Q24828_MS19-018_19N_pH7to7_1	2736	79.3	45	45	155	1812	143	160	160	154	142	156	154	163	155	146	142	137	1.06336	1.06336	0.0886249	0.145445	Red	1.05993	1.05993	0.083971	0.182594	Red	1.00323	1.00323	0.00465386	0.93553	Red
				AEGDGLNA_02183	ATP-dependent zinc metalloprotease FtsH	5.25525	77762	F214541.dat	Q24828_MS19-018_19N_pH7to7_1	2669	62.6	45	45	127	1466	103	114	120	124	128	128	113	135	127	126	120	128	0.920792	-1.08602	-0.119053	0.11315	Red	1.00594	1.00594	0.00854511	0.887631	Red	0.915354	-1.09247	-0.127598	0.149839	Red
				AEGDGLNA_01500	Polyribonucleotide nucleotidyltransferase	4.94967	77507	F214538.dat	Q24825_MS19-018_19N_pH5to7_2	2379	59.9	45	45	99	1109	93	99	96	94	93	99	88	103	90	88	88	78	1.1092	1.1092	0.149514	0.0306267	Orange	1.11207	1.11207	0.153246	0.0641474	Red	0.997416	-1.00259	-0.00373272	0.947377	Red
				AEGDGLNA_01517	Elongation factor Ts	5.22964	32433	F214541.dat	Q24828_MS19-018_19N_pH7to7_1	3167	81.2	44	44	311	3548	269	259	286	307	289	307	303	304	311	310	308	295	0.916124	-1.09156	-0.126386	0.0867508	Red	0.982899	-1.0174	-0.0248849	0.374239	Red	0.932063	-1.07289	-0.101501	0.145298	Red
MULTISPECIES: phosphoribosylformylglycinamidine synthase subunit PurL [Staphylococcus]	WP_000032727.1	P65901	purL	AEGDGLNA_01677	Phosphoribosylformylglycinamidine synthase subunit PurL	4.82372	79655	F214540.dat	Q24827_MS19-018_19N_pH5to7_4	2901	74.3	44	44	111	1076	56	68	75	70	85	97	97	111	104	108	101	104	0.648456	-1.54212	-0.624919	0.0013045	Blue	0.935867	-1.06853	-0.0956246	0.297534	Red	0.692893	-1.44322	-0.529295	0.00470741	Orange
				AEGDGLNA_01783	Chaperone protein ClpB	4.94262	98157	F214534.dat	Q24821_MS19-018_19N_pH5to5_2	2454	67.3	47	44	81	819	69	81	77	70	67	67	63	69	63	62	63	68	1.15769	1.15769	0.211252	0.0290376	Orange	1.03846	1.03846	0.0544478	0.225209	Red	1.11481	1.11481	0.156804	0.0669234	Red
				AEGDGLNA_00319	Fructose-bisphosphate aldolase class 1	4.86421	33045	F214534.dat	Q24821_MS19-018_19N_pH5to5_2	2984	94.3	43	43	177	1803	152	177	160	183	137	148	157	135	138	136	151	129	1.21147	1.21147	0.276758	0.017817	Orange	1.04122	1.04122	0.058273	0.435566	Red	1.16351	1.16351	0.218485	0.0403655	Orange
				AEGDGLNA_00718	Glutamine--fructose-6-phosphate aminotransferase [isomerizing]	4.96291	66178	F214541.dat	Q24828_MS19-018_19N_pH7to7_1	2937	70.4	43	43	144	1669	117	113	137	135	137	144	141	168	144	155	135	143	0.870912	-1.14822	-0.199401	0.0496714	Orange	1.02238	1.02238	0.0319248	0.705366	Red	0.851852	-1.17391	-0.231326	0.0563924	Red
				AEGDGLNA_01132	Aspartate--tRNA ligase	4.99292	66859	F214540.dat	Q24827_MS19-018_19N_pH5to7_4	2614	77.4	43	43	115	1170	93	84	100	95	107	94	93	115	102	98	96	93	0.956743	-1.04521	-0.0637967	0.32116	Red	1.05089	1.05089	0.0716125	0.428464	Red	0.910412	-1.0984	-0.135409	0.199966	Red
				AEGDGLNA_02130	Elongation factor Tu	4.71929	43131	F214534.dat	Q24821_MS19-018_19N_pH5to5_2	3389	95.9	42	42	889	11633	968	889	987	975	951	981	965	1024	1013	986	969	925	0.981011	-1.01936	-0.0276587	0.546807	Red	1.00719	1.00719	0.0103287	0.783292	Red	0.974013	-1.02668	-0.0379875	0.39023	Red
				AEGDGLNA_01662	Phosphoenolpyruvate-protein phosphotransferase	4.63229	63306	F214540.dat	Q24827_MS19-018_19N_pH5to7_4	2569	69.2	42	42	141	1498	124	139	134	144	120	125	126	141	110	115	110	110	1.21381	1.21381	0.279541	0.00822475	Orange	1.14922	1.14922	0.200656	0.0299215	Orange	1.0562	1.0562	0.0788852	0.288389	Red
				AEGDGLNA_02063	Arginine--tRNA ligase	5.1271	62550	F214540.dat	Q24827_MS19-018_19N_pH5to7_4	2727	79.4	42	42	108	1173	90	87	96	97	107	93	95	108	105	101	92	102	0.925743	-1.08021	-0.111317	0.089166	Red	1.00743	1.00743	0.0106735	0.881965	Red	0.918919	-1.08824	-0.121991	0.13316	Red
				AEGDGLNA_00489	Glutathione-binding protein GsiB	9.48732	55477	F214540.dat	Q24827_MS19-018_19N_pH5to7_4	2145	69.5	42	42	85	851	62	68	66	62	74	76	77	85	68	76	67	70	0.919298	-1.08779	-0.121395	0.0656412	Red	1.10877	1.10877	0.148963	0.0501604	Red	0.829114	-1.20611	-0.270358	0.00507386	Orange
MULTISPECIES: aldehyde dehydrogenase family protein [Staphylococcus]	WP_001206093.1	Q99SD6	SERP1729	AEGDGLNA_00746	Putative aldehyde dehydrogenase	4.87734	53362	F214536.dat	Q24823_MS19-018_19N_pH5to5_4	2837	73.9	41	41	221	1973	199	229	218	221	136	155	148	147	131	126	136	127	1.66221	1.66221	0.733106	0.000305854	Blue	1.12595	1.12595	0.171148	0.016011	Orange	1.47627	1.47627	0.561958	0.000229753	Orange
				AEGDGLNA_01637	GTP-binding protein TypA/BipA	4.87525	69176	F214535.dat	Q24822_MS19-018_19N_pH5to5_3	2431	68.1	41	41	147	1524	135	136	147	139	119	126	122	138	119	107	116	120	1.20386	1.20386	0.267671	0.00106998	Orange	1.09227	1.09227	0.127336	0.0852814	Red	1.10216	1.10216	0.140335	0.0461905	Orange
				AEGDGLNA_00966	Foldase protein PrsA	9.28102	36585	F214536.dat	Q24823_MS19-018_19N_pH5to5_4	2214	70.6	41	41	116	1329	103	119	124	116	119	112	111	109	101	104	98	113	1.10952	1.10952	0.149941	0.0873731	Red	1.08333	1.08333	0.115477	0.0725018	Red	1.02418	1.02418	0.0344634	0.608112	Red
				AEGDGLNA_01035	DNA translocase SftA	5.60065	133547	F214535.dat	Q24822_MS19-018_19N_pH5to5_3	2099	45.7	41	41	55	555	38	42	55	53	43	45	45	52	48	50	38	46	1.03226	1.03226	0.0458037	0.771996	Red	1.01613	1.01613	0.0230836	0.827726	Red	1.01587	1.01587	0.0227201	0.877592	Red
				AEGDGLNA_00317	putative malate:quinone oxidoreductase 2	6.22888	56317	F214536.dat	Q24823_MS19-018_19N_pH5to5_4	3241	92.6	52	40	313	3407	283	278	326	313	259	250	250	286	299	303	273	287	1.03259	1.03259	0.0462676	0.512112	Red	0.899657	-1.11153	-0.152553	0.0378617	Orange	1.14776	1.14776	0.198821	0.0392437	Orange
				AEGDGLNA_00765	ATP synthase subunit beta	4.62345	51554	F214543.dat	Q24830_MS19-018_19N_pH7to7_3	2847	86.4	40	40	255	2853	212	197	221	217	251	245	249	242	254	263	255	247	0.831867	-1.20212	-0.265575	0.000926699	Orange	0.968719	-1.03229	-0.0458492	0.0921979	Red	0.858729	-1.16451	-0.219726	0.00379896	Orange
				AEGDGLNA_00836	60 kDa chaperonin	4.57253	57730	F214539.dat	Q24826_MS19-018_19N_pH5to7_3	3218	72.9	40	40	198	2164	145	152	167	185	156	166	198	185	201	207	213	189	0.802211	-1.24655	-0.317946	0.0119621	Orange	0.871007	-1.1481	-0.199243	0.0620204	Red	0.921016	-1.08576	-0.118703	0.320789	Red
				AEGDGLNA_01893	2,3-bisphosphoglycerate-independent phosphoglycerate mutase	4.79663	56329	F214536.dat	Q24823_MS19-018_19N_pH5to5_4	2571	78	40	40	153	1500	130	145	152	153	106	141	122	128	112	100	110	101	1.36768	1.36768	0.451732	0.00159913	Orange	1.1733	1.1733	0.230575	0.0781758	Red	1.16567	1.16567	0.221158	0.0644854	Red
				AEGDGLNA_00868	Adenylosuccinate lyase	5.5529	49574	F214541.dat	Q24828_MS19-018_19N_pH7to7_1	2090	72.9	40	40	117	1274	82	86	97	91	118	105	99	125	117	120	113	121	0.757895	-1.31944	-0.399931	0.000759779	Orange	0.949474	-1.05322	-0.0748001	0.394554	Red	0.798226	-1.25278	-0.325131	0.0224317	Orange
				AEGDGLNA_01301	Penicillin-binding protein 1A/1B	8.82577	82373	F214540.dat	Q24827_MS19-018_19N_pH5to7_4	2470	69.2	40	40	97	1016	88	79	84	94	86	80	82	97	88	94	78	66	1.05758	1.05758	0.080761	0.525213	Red	1.05758	1.05758	0.080761	0.539103	Red	1	1	0	1	Red
				AEGDGLNA_01499	Ribonuclease J 2	5.95525	63723	F214540.dat	Q24827_MS19-018_19N_pH5to7_4	1971	53	40	40	93	897	64	74	75	70	73	76	77	93	75	77	68	75	0.959866	-1.04181	-0.0590947	0.384018	Red	1.08027	1.08027	0.111389	0.287213	Red	0.888545	-1.12544	-0.170483	0.144473	Red
				AEGDGLNA_01018	Leucine--tRNA ligase	5.13206	92157	F214541.dat	Q24828_MS19-018_19N_pH7to7_1	1914	48.2	40	40	85	876	63	70	74	70	78	73	71	78	85	74	70	70	0.927393	-1.07829	-0.108748	0.247713	Red	1.0033	1.0033	0.00475353	0.952486	Red	0.924342	-1.08185	-0.113501	0.0973263	Red
				AEGDGLNA_01192	Glycine--tRNA ligase	4.88358	53602	F214539.dat	Q24826_MS19-018_19N_pH5to7_3	2700	87.3	39	39	185	2033	154	156	172	161	179	183	185	183	169	168	160	163	0.974398	-1.02628	-0.0374175	0.397468	Red	1.10542	1.10542	0.144597	0.000953379	Orange	0.881471	-1.13447	-0.182014	0.00904267	Orange
				AEGDGLNA_01615	Phenylalanine--tRNA ligase beta subunit	5.00335	89323	F214536.dat	Q24823_MS19-018_19N_pH5to5_4	2551	59.8	39	39	97	1089	81	88	93	97	93	92	99	97	97	88	79	85	1.02833	1.02833	0.0403014	0.641195	Red	1.09065	1.09065	0.12519	0.120531	Red	0.942857	-1.06061	-0.0848889	0.218862	Red
				AEGDGLNA_01396	DNA topoisomerase 4 subunit A	5.85051	91123	F214535.dat	Q24822_MS19-018_19N_pH5to5_3	2010	58.6	39	39	72	709	61	59	72	60	55	54	45	63	63	62	53	62	1.04918	1.04918	0.0692627	0.464995	Red	0.905738	-1.10407	-0.142835	0.244025	Red	1.15837	1.15837	0.212097	0.117961	Red
				AEGDGLNA_00040	Type I restriction enzyme EcoR124II R protein	5.64348	117395	F214542.dat	Q24829_MS19-018_19N_pH7to7_2	1887	43.4	39	39	69	719	50	52	69	63	55	53	54	69	58	69	62	65	0.922481	-1.08403	-0.116409	0.375268	Red	0.910853	-1.09787	-0.13471	0.251219	Red	1.01277	1.01277	0.0183008	0.9029	Red
				AEGDGLNA_01650	Dihydrolipoyl dehydrogenase	4.79975	49665	F214541.dat	Q24828_MS19-018_19N_pH7to7_1	2711	81.6	38	38	240	2703	201	217	195	204	232	239	240	248	240	229	232	226	0.881847	-1.13398	-0.181399	0.00389872	Orange	1.03437	1.03437	0.0487546	0.122599	Red	0.852544	-1.17296	-0.230154	0.00116664	Orange
				AEGDGLNA_01474	Glycerol kinase	4.92958	56261	F214535.dat	Q24822_MS19-018_19N_pH5to5_3	2323	75.2	38	38	144	1348	124	139	144	140	96	99	99	111	111	85	104	96	1.3775	1.3775	0.462052	0.00213235	Orange	1.0225	1.0225	0.0321008	0.743558	Red	1.34719	1.34719	0.429951	0.000867571	Orange
				AEGDGLNA_00786	DEAD-box ATP-dependent RNA helicase CshA	9.5181	57835	F214538.dat	Q24825_MS19-018_19N_pH5to7_2	2528	70.5	38	38	136	1606	145	146	149	143	147	136	134	152	119	109	111	115	1.28166	1.28166	0.358013	7.85472e-05	Orange	1.25109	1.25109	0.323188	0.00285931	Orange	1.02443	1.02443	0.0348254	0.486352	Red
MULTISPECIES: type VII secretion protein EssC [Staphylococcus]	WP_000549278.1	Q2G184	SERP1301	AEGDGLNA_00247	ESAT-6 secretion machinery protein EssC	5.22177	170718	F214540.dat	Q24827_MS19-018_19N_pH5to7_4	1786	30.7	38	38	51	413	15	24	33	28	35	41	34	51	45	39	35	33	0.666667	-1.5	-0.584963	0.0351192	Blue	1.05769	1.05769	0.08092	0.652318	Red	0.630303	-1.58654	-0.665882	0.0313111	Blue
				AEGDGLNA_01651	Dihydrolipoyllysine-residue acetyltransferase component of pyruvate dehydrogenase complex	4.83405	46980	F214538.dat	Q24825_MS19-018_19N_pH5to7_2	2417	69.5	37	37	205	2211	155	172	164	182	179	205	205	208	200	178	187	176	0.908725	-1.10044	-0.138085	0.0760028	Red	1.07517	1.07517	0.104562	0.161551	Red	0.845194	-1.18316	-0.242646	0.0136379	Orange
				AEGDGLNA_01895	Phosphoglycerate kinase	4.78702	42712	F214534.dat	Q24821_MS19-018_19N_pH5to5_2	2585	96.5	37	37	156	1690	147	156	149	158	133	153	141	134	133	137	128	121	1.174	1.174	0.231428	0.00238276	Orange	1.08031	1.08031	0.11144	0.121802	Red	1.08673	1.08673	0.119988	0.0717457	Red
				AEGDGLNA_01094	Trigger factor	4.28173	48717	F214543.dat	Q24830_MS19-018_19N_pH7to7_3	2407	69.7	37	37	145	1505	110	131	107	151	117	110	126	124	135	125	145	124	0.943715	-1.05964	-0.0835771	0.543076	Red	0.902439	-1.10811	-0.148099	0.0818125	Red	1.04574	1.04574	0.0645215	0.641384	Red
				AEGDGLNA_02177	Lysine--tRNA ligase	5.10686	57302	F214536.dat	Q24823_MS19-018_19N_pH5to5_4	2269	76	37	37	120	1451	126	126	132	120	120	125	125	130	120	114	103	110	1.12639	1.12639	0.171701	0.0197857	Orange	1.11752	1.11752	0.160296	0.0249713	Orange	1.00794	1.00794	0.0114048	0.764757	Red
				AEGDGLNA_01769	Oligoendopeptidase F, plasmid	5.00984	69712	F214540.dat	Q24827_MS19-018_19N_pH5to7_4	2231	56.8	37	37	102	1136	90	99	101	102	94	99	95	102	92	91	84	87	1.10615	1.10615	0.145541	0.0327725	Orange	1.10056	1.10056	0.138236	0.0137518	Orange	1.00508	1.00508	0.0073048	0.885346	Red
				AEGDGLNA_02150	Glutamate--tRNA ligase	5.1957	56348	F214541.dat	Q24828_MS19-018_19N_pH7to7_1	1890	71.5	37	37	91	1046	84	94	95	89	88	87	78	91	91	87	83	79	1.06395	1.06395	0.0894351	0.179203	Red	1.01163	1.01163	0.0166787	0.801689	Red	1.05172	1.05172	0.0727563	0.278659	Red
YSIRK signal domain/LPXTG anchor domain surface protein [Staphylococcus epidermidis]	WP_050546684.1	Q9KI14	SERP0026	AEGDGLNA_02303	Serine-aspartate repeat-containing protein F	3.82065	206968	F214535.dat	Q24822_MS19-018_19N_pH5to5_3	2275	28.7	37	37	63	455	37	63	63	54	30	24	37	32	29	33	29	24	1.85714	1.85714	0.893085	0.0207309	Blue	1.06723	1.06723	0.0938669	0.564836	Red	1.74016	1.74016	0.799218	0.0235401	Blue
				AEGDGLNA_01251	6-phosphogluconate dehydrogenase, decarboxylating	5.08539	52147	F214535.dat	Q24822_MS19-018_19N_pH5to5_3	2306	86.3	36	36	154	1597	134	137	154	146	123	131	131	139	127	125	121	129	1.13636	1.13636	0.184425	0.0253082	Orange	1.04348	1.04348	0.0614005	0.201765	Red	1.08902	1.08902	0.123024	0.0848398	Red
				AEGDGLNA_00328	Acetolactate synthase	4.93291	60896	F214540.dat	Q24827_MS19-018_19N_pH5to7_4	2410	85	36	36	131	1335	101	106	93	116	113	117	119	131	113	110	113	103	0.948081	-1.05476	-0.0769174	0.339101	Red	1.09255	1.09255	0.1277	0.0737858	Red	0.867769	-1.15238	-0.204618	0.0429411	Orange
				AEGDGLNA_00093	putative malate:quinone oxidoreductase 2	5.80159	55628	F214536.dat	Q24823_MS19-018_19N_pH5to5_4	2098	79.4	36	36	119	1215	96	112	118	119	95	97	91	103	106	93	96	89	1.15722	1.15722	0.210659	0.0610675	Red	1.00515	1.00515	0.00741747	0.913813	Red	1.15128	1.15128	0.203241	0.0620696	Red
MULTISPECIES: peptidase M4 family protein [Staphylococcus]	WP_002486087.1	P0C0Q3	sepA	AEGDGLNA_00230	Extracellular elastase	5.4223	55808	F214539.dat	Q24826_MS19-018_19N_pH5to7_3	2088	72.6	36	36	113	801	13	33	30	26	94	96	113	92	71	74	76	83	0.344156	-2.90566	-1.53887	0.000221401	Blue	1.29545	1.29545	0.373458	0.0106374	Orange	0.265664	-3.76415	-1.91232	3.16632e-05	Blue
				AEGDGLNA_00008	Serine--tRNA ligase	4.96378	48923	F214534.dat	Q24821_MS19-018_19N_pH5to5_2	2069	86.7	35	35	150	1635	142	150	155	139	131	142	131	138	133	124	123	127	1.1546	1.1546	0.207392	0.00592342	Orange	1.06849	1.06849	0.0955777	0.0494203	Orange	1.08059	1.08059	0.111814	0.0559923	Red
				AEGDGLNA_02204	Methionine--tRNA ligase	5.36663	75034	F214540.dat	Q24827_MS19-018_19N_pH5to7_4	2158	61.6	35	35	94	943	72	73	80	83	78	76	71	94	80	82	75	79	0.975	-1.02564	-0.0365259	0.5436	Red	1.00937	1.00937	0.0134623	0.892904	Red	0.965944	-1.03526	-0.0499881	0.648596	Red
				AEGDGLNA_01524	DNA topoisomerase 1	9.10277	79428	F214540.dat	Q24827_MS19-018_19N_pH5to7_4	1783	54.9	35	35	73	650	39	45	53	46	55	53	56	73	53	59	58	60	0.799145	-1.25134	-0.32347	0.0177645	Orange	1.02991	1.02991	0.0425246	0.73955	Red	0.775934	-1.28877	-0.365995	0.05572	Red
				AEGDGLNA_00871	ATP-dependent DNA helicase PcrA	5.55761	83749	F214536.dat	Q24823_MS19-018_19N_pH5to5_4	1666	52	35	35	51	513	44	42	61	51	32	40	33	49	45	41	35	40	1.22424	1.22424	0.291889	0.118736	Red	0.957576	-1.0443	-0.0625415	0.710866	Red	1.27848	1.27848	0.354431	0.107867	Red
MULTISPECIES: formate--tetrahydrofolate ligase [Staphylococcus]	WP_000149407.1	Q7A535	fhs	AEGDGLNA_01041	Formate--tetrahydrofolate ligase	6.04618	60227	F214542.dat	Q24829_MS19-018_19N_pH7to7_2	2439	69.7	34	34	109	1124	57	66	69	77	107	105	104	117	109	109	106	98	0.640845	-1.56044	-0.641952	0.000517016	Blue	1.02582	1.02582	0.0367798	0.513389	Red	0.624714	-1.60073	-0.678732	0.000314934	Blue
				AEGDGLNA_02322	tRNA uridine 5-carboxymethylaminomethyl modification enzyme MnmG	5.56277	69761	F214540.dat	Q24827_MS19-018_19N_pH5to7_4	2074	60.8	34	34	86	868	68	69	71	74	73	68	65	86	72	73	74	75	0.959732	-1.04196	-0.0592972	0.105504	Red	0.993289	-1.00676	-0.00971515	0.921452	Red	0.966216	-1.03497	-0.049582	0.635278	Red
				AEGDGLNA_00006	DNA gyrase subunit A	4.89053	100074	F214540.dat	Q24827_MS19-018_19N_pH5to7_4	1853	48	34	34	74	803	57	62	69	62	65	66	67	74	70	74	68	69	0.891228	-1.12205	-0.166133	0.0432092	Orange	0.968421	-1.03261	-0.0462937	0.395664	Red	0.92029	-1.08661	-0.11984	0.138348	Red
				AEGDGLNA_00031	ATP-dependent DNA helicase RecQ	6.06162	126902	F214536.dat	Q24823_MS19-018_19N_pH5to5_4	1701	36.4	34	34	51	512	37	50	59	51	35	43	36	50	35	42	35	39	1.29677	1.29677	0.374927	0.0801789	Red	1.08387	1.08387	0.116193	0.445902	Red	1.19643	1.19643	0.258734	0.203594	Red
				AEGDGLNA_01896	Glyceraldehyde-3-phosphate dehydrogenase 1	4.82704	36168	F214540.dat	Q24827_MS19-018_19N_pH5to7_4	2448	93.8	33	33	429	5225	519	516	473	471	423	479	423	429	396	377	371	348	1.32553	1.32553	0.406575	0.000440634	Orange	1.17513	1.17513	0.232825	0.0095215	Orange	1.12799	1.12799	0.17375	0.0248013	Orange
				AEGDGLNA_01465	Glutamine synthetase	5.038	50817	F214536.dat	Q24823_MS19-018_19N_pH5to5_4	2133	72.4	33	33	129	1613	132	131	122	129	136	142	133	144	140	134	130	140	0.945255	-1.05792	-0.0812238	0.0654885	Red	1.02007	1.02007	0.0286724	0.467348	Red	0.926655	-1.07915	-0.109896	0.0243716	Orange
				AEGDGLNA_00876	Glutamyl-tRNA(Gln) amidotransferase subunit A	4.81784	52770	F214543.dat	Q24830_MS19-018_19N_pH7to7_3	2187	75.9	33	33	119	1367	108	111	116	117	114	103	104	111	122	117	119	125	0.936345	-1.06798	-0.0948879	0.0316208	Orange	0.895277	-1.11697	-0.159594	0.00978785	Orange	1.04587	1.04587	0.0647057	0.19608	Red
				AEGDGLNA_01087	Threonine--tRNA ligase	5.27856	74723	F214536.dat	Q24823_MS19-018_19N_pH5to5_4	1952	64.8	33	33	75	857	64	66	78	75	72	75	68	79	80	66	67	67	1.01056	1.01056	0.0151598	0.880159	Red	1.0493	1.0493	0.0694214	0.426865	Red	0.963087	-1.03833	-0.0542616	0.532461	Red
				AEGDGLNA_01043	Tyrosine--tRNA ligase	5.47378	47759	F214536.dat	Q24823_MS19-018_19N_pH5to5_4	1842	68.4	33	33	72	788	63	61	75	72	63	68	66	74	68	66	55	57	1.1	1.1	0.137504	0.230996	Red	1.1	1.1	0.137504	0.172004	Red	1	1	0	1	Red
				AEGDGLNA_00005	DNA gyrase subunit B	5.69726	72473	F214537.dat	Q24824_MS19-018_19N_pH5to7_1	1752	53.5	33	33	72	817	62	60	68	64	72	70	74	79	68	68	66	66	0.948529	-1.05426	-0.0762356	0.130389	Red	1.09926	1.09926	0.136539	0.0345325	Orange	0.862876	-1.15891	-0.212774	0.00753981	Orange
				AEGDGLNA_01606	Fumarate reductase flavoprotein subunit	5.59129	65590	F214541.dat	Q24828_MS19-018_19N_pH7to7_1	1895	63.6	33	33	63	699	51	64	60	60	46	52	53	59	63	61	64	66	0.926357	-1.0795	-0.11036	0.184425	Red	0.829457	-1.20561	-0.26976	0.0192308	Orange	1.11682	1.11682	0.1594	0.153612	Red
				AEGDGLNA_01079	DNA polymerase I	5.32186	99552	F214534.dat	Q24821_MS19-018_19N_pH5to5_2	1660	47.5	33	33	54	586	46	54	51	52	46	48	44	59	45	54	48	39	1.08947	1.08947	0.123631	0.289551	Red	1.05789	1.05789	0.0811961	0.570314	Red	1.02985	1.02985	0.0424353	0.708228	Red
				AEGDGLNA_01892	Enolase	4.57902	47218	F214537.dat	Q24824_MS19-018_19N_pH5to7_1	2627	89.4	32	32	258	3349	267	288	290	303	258	292	286	288	288	253	278	258	1.06568	1.06568	0.0917742	0.16218	Red	1.04348	1.04348	0.0614005	0.340159	Red	1.02128	1.02128	0.0303736	0.597397	Red
				AEGDGLNA_00643	30S ribosomal protein S3	9.69353	24174	F214537.dat	Q24824_MS19-018_19N_pH5to7_1	1891	86.2	32	32	181	1997	170	157	156	163	181	171	166	167	161	164	164	177	0.970149	-1.03077	-0.0437214	0.339317	Red	1.02836	1.02836	0.0403429	0.374164	Red	0.943396	-1.06	-0.0840643	0.0838369	Red
				AEGDGLNA_01796	Glucose-6-phosphate isomerase	4.96123	49677	F214534.dat	Q24821_MS19-018_19N_pH5to5_2	2546	79	32	32	156	1875	128	156	149	146	156	160	169	162	157	170	158	164	0.892802	-1.12007	-0.163587	0.0530158	Red	0.996937	-1.00307	-0.00442545	0.905976	Red	0.895545	-1.11664	-0.159162	0.0576464	Red
				AEGDGLNA_01673	Bifunctional purine biosynthesis protein PurH	5.76284	54605	F214541.dat	Q24828_MS19-018_19N_pH7to7_1	1997	71.5	32	32	91	946	52	62	72	67	86	73	75	89	91	97	89	93	0.687166	-1.45525	-0.54127	0.0033069	Orange	0.874332	-1.14373	-0.193748	0.0518655	Red	0.785933	-1.27237	-0.347522	0.0240723	Orange
				AEGDGLNA_01054	Septation ring formation regulator EzrA	4.82106	66442	F214540.dat	Q24827_MS19-018_19N_pH5to7_4	2150	69.9	32	32	85	954	64	78	71	84	82	78	82	85	84	89	75	82	0.901198	-1.10963	-0.150085	0.17147	Red	0.991018	-1.00906	-0.0130169	0.827194	Red	0.909366	-1.09967	-0.137068	0.182078	Red
				AEGDGLNA_01587	Cell division protein FtsA	4.37164	52014	F214536.dat	Q24823_MS19-018_19N_pH5to5_4	2003	73.7	32	32	85	953	77	82	89	85	70	80	78	79	81	77	80	75	1.06309	1.06309	0.0882658	0.147609	Red	0.981073	-1.01929	-0.0275683	0.598771	Red	1.0836	1.0836	0.115834	0.105719	Red
				AEGDGLNA_00742	CTP synthase	5.36934	60151	F214543.dat	Q24830_MS19-018_19N_pH7to7_3	1670	79.3	32	32	83	942	68	67	76	74	83	82	77	85	84	79	83	84	0.865269	-1.15571	-0.208779	0.00795214	Orange	0.991018	-1.00906	-0.0130169	0.731763	Red	0.873112	-1.14533	-0.195762	0.0105549	Orange
				AEGDGLNA_00693	Fe(3+)-citrate-binding protein YfmC	9.18195	37128	F214541.dat	Q24828_MS19-018_19N_pH7to7_1	1575	70.1	32	32	83	824	53	63	61	64	74	65	67	70	83	75	73	76	0.787781	-1.26939	-0.344133	0.00262655	Orange	0.900322	-1.11071	-0.151488	0.0385019	Orange	0.875	-1.14286	-0.192645	0.0348697	Orange
				AEGDGLNA_00755	Serine hydroxymethyltransferase	5.7241	45179	F214534.dat	Q24821_MS19-018_19N_pH5to5_2	1814	73.8	32	32	74	762	59	74	71	66	65	64	68	63	61	54	61	56	1.16102	1.16102	0.215389	0.0553337	Red	1.11864	1.11864	0.161751	0.0203834	Orange	1.03788	1.03788	0.053638	0.51269	Red
				AEGDGLNA_00017	Adenylosuccinate synthetase	5.04572	47445	F214544.dat	Q24831_MS19-018_19N_pH7to7_4	1812	79.4	32	32	66	722	58	57	60	59	53	56	57	62	64	66	64	66	0.901515	-1.10924	-0.149576	0.000306617	Orange	0.878788	-1.13793	-0.186413	0.0189147	Orange	1.02586	1.02586	0.0368368	0.493834	Red
				AEGDGLNA_00763	ATP synthase subunit alpha	4.79658	54696	F214537.dat	Q24824_MS19-018_19N_pH5to7_1	1931	52.7	31	31	152	1697	136	121	129	115	152	144	141	144	166	153	148	148	0.815832	-1.22574	-0.293656	0.00392311	Orange	0.945073	-1.05812	-0.0815028	0.144638	Red	0.863248	-1.15842	-0.212153	0.0144272	Orange
				AEGDGLNA_00663	DNA-directed RNA polymerase subunit alpha	4.72593	34964	F214533.dat	Q24820_MS19-018_19N_pH5to5_1	1656	80.3	31	31	127	1245	127	102	108	110	100	107	97	104	94	98	103	95	1.14467	1.14467	0.194932	0.0703258	Red	1.04569	1.04569	0.0644487	0.182876	Red	1.09466	1.09466	0.130483	0.167998	Red
				AEGDGLNA_01840	hypothetical protein	5.00646	52489	F214544.dat	Q24831_MS19-018_19N_pH7to7_4	1820	78.5	31	31	104	1200	88	99	110	101	96	95	98	108	106	102	93	104	0.982885	-1.01741	-0.0249053	0.756734	Red	0.98044	-1.01995	-0.0284986	0.646039	Red	1.00249	1.00249	0.00359326	0.964892	Red
				AEGDGLNA_01276	30S ribosomal protein S1	4.47786	43341	F214536.dat	Q24823_MS19-018_19N_pH5to5_4	2237	81.9	31	31	92	1002	80	92	81	92	77	85	87	76	86	79	91	76	1.03869	1.03869	0.0547658	0.51939	Red	0.979167	-1.02128	-0.0303736	0.704166	Red	1.06079	1.06079	0.0851395	0.293919	Red
				AEGDGLNA_01076	Isocitrate dehydrogenase [NADP]	5.05354	46560	F214541.dat	Q24828_MS19-018_19N_pH7to7_1	1757	69	31	31	92	932	68	76	72	82	75	79	79	79	92	79	70	81	0.92638	-1.07947	-0.110323	0.316525	Red	0.969325	-1.03165	-0.0449474	0.623467	Red	0.955696	-1.04636	-0.065376	0.33393	Red
				AEGDGLNA_00995	S-adenosylmethionine synthase	4.8686	44039	F214540.dat	Q24827_MS19-018_19N_pH5to7_4	1699	72.2	31	31	71	743	61	68	70	64	62	65	62	71	54	59	55	52	1.19196	1.19196	0.253341	0.00619261	Orange	1.17857	1.17857	0.237039	0.0103062	Orange	1.01136	1.01136	0.0163018	0.806297	Red
				AEGDGLNA_01362	putative ABC transporter ATP-binding protein YbiT	4.68882	60508	F214543.dat	Q24830_MS19-018_19N_pH7to7_3	1833	63.6	31	31	60	731	51	55	62	66	62	59	63	74	61	62	60	56	0.979424	-1.02101	-0.0299947	0.748112	Red	1.07819	1.07819	0.10861	0.250924	Red	0.908397	-1.10084	-0.138605	0.249697	Red
				AEGDGLNA_00042	Type I restriction enzyme EcoKI M protein	4.88936	68192	F214535.dat	Q24822_MS19-018_19N_pH5to5_3	1793	56.6	31	31	58	570	38	43	58	50	47	47	41	52	53	49	46	46	0.974747	-1.02591	-0.0368996	0.801944	Red	0.964646	-1.03665	-0.0519278	0.556247	Red	1.01047	1.01047	0.0150282	0.92303	Red
				AEGDGLNA_00872	DNA ligase	5.30075	75148	F214540.dat	Q24827_MS19-018_19N_pH5to7_4	1543	50.5	31	31	53	468	43	36	44	40	41	39	35	53	35	34	33	35	1.1844	1.1844	0.244153	0.0321316	Orange	1.21986	1.21986	0.286713	0.13852	Red	0.97093	-1.02994	-0.0425605	0.783489	Red
				AEGDGLNA_01478	DNA mismatch repair protein MutS	4.95877	100877	F214540.dat	Q24827_MS19-018_19N_pH5to7_4	1604	43.6	31	31	46	448	31	31	42	35	35	38	33	46	41	40	34	42	0.888199	-1.12587	-0.171046	0.209612	Red	0.968944	-1.03205	-0.0455147	0.726188	Red	0.916667	-1.09091	-0.125531	0.432311	Red
				AEGDGLNA_00649	50S ribosomal protein L5	9.19657	20223	F214544.dat	Q24831_MS19-018_19N_pH7to7_4	1828	96.1	30	30	232	2714	223	193	208	215	253	237	251	224	221	234	223	232	0.922319	-1.08422	-0.116662	0.0615504	Red	1.06018	1.06018	0.0843025	0.135404	Red	0.869969	-1.14947	-0.200964	0.0147388	Orange
				AEGDGLNA_02140	50S ribosomal protein L1	9.11059	25012	F214543.dat	Q24830_MS19-018_19N_pH7to7_3	1882	83.5	30	30	178	2234	188	165	174	175	200	190	191	188	187	203	178	195	0.920469	-1.0864	-0.119558	0.0776544	Red	1.00782	1.00782	0.0112418	0.813327	Red	0.913325	-1.0949	-0.1308	0.0294813	Orange
				AEGDGLNA_02271	Alkyl hydroperoxide reductase subunit F	4.59441	54578	F214540.dat	Q24827_MS19-018_19N_pH5to7_4	1944	71	30	30	100	1010	55	67	78	73	88	95	87	100	90	92	92	93	0.746631	-1.33935	-0.421533	0.0169282	Orange	1.00809	1.00809	0.0116191	0.825084	Red	0.740642	-1.35018	-0.433152	0.00880231	Orange
MULTISPECIES: catalase [Staphylococcus]	WP_000082546.1	Q2FYU7	katA	AEGDGLNA_01417	Catalase	5.507	58222	F214535.dat	Q24822_MS19-018_19N_pH5to5_3	1851	74.4	30	30	99	866	82	102	99	97	64	65	64	65	60	52	59	57	1.65517	1.65517	0.726982	0.00147092	Blue	1.12931	1.12931	0.175442	0.022843	Orange	1.46565	1.46565	0.551539	0.00624099	Orange
				AEGDGLNA_01657	Ribonuclease J 1	6.2437	62012	F214540.dat	Q24827_MS19-018_19N_pH5to7_4	1872	62.5	30	30	87	893	64	67	76	68	82	75	74	87	77	76	71	76	0.917763	-1.08961	-0.123806	0.0888647	Red	1.05921	1.05921	0.0829894	0.248805	Red	0.86646	-1.15412	-0.206796	0.0372237	Orange
				AEGDGLNA_01511	Proline--tRNA ligase	5.03872	64275	F214535.dat	Q24822_MS19-018_19N_pH5to5_3	1925	60.7	30	30	82	937	65	74	82	78	83	76	73	87	75	83	79	82	0.93808	-1.06601	-0.0922164	0.279772	Red	1	1	0	1	Red	0.93808	-1.06601	-0.0922164	0.342339	Red
MULTISPECIES: siderophore ABC transporter substrate-binding protein [Staphylococcus]	WP_037544784.1	P94421	SERP0403	AEGDGLNA_01935	putative ABC transporter solute-binding protein YclQ	9.48594	38508	F214541.dat	Q24828_MS19-018_19N_pH7to7_1	1610	65.7	30	30	59	511	25	29	32	27	44	43	43	42	59	56	55	56	0.508696	-1.96581	-0.975125	2.09673e-05	Blue	0.765217	-1.30682	-0.386058	9.62313e-05	Orange	0.664773	-1.50427	-0.589067	0.00135297	Blue
				AEGDGLNA_01888	Ribonuclease R	6.08478	91049	F214538.dat	Q24825_MS19-018_19N_pH5to7_2	1413	42.2	30	30	49	468	28	44	45	40	43	49	41	45	33	36	30	34	1.17518	1.17518	0.232885	0.224377	Red	1.32847	1.32847	0.409763	0.00236384	Orange	0.884615	-1.13043	-0.176878	0.283614	Red
				AEGDGLNA_00243	ESAT-6 secretion accessory factor EsaA	5.3124	116817	F214540.dat	Q24827_MS19-018_19N_pH5to7_4	1410	32.5	30	30	44	404	19	28	32	31	34	32	28	44	41	42	37	36	0.7125	-1.40351	-0.489038	0.0217192	Orange	0.8875	-1.12676	-0.172181	0.290393	Red	0.802817	-1.24561	-0.316857	0.172513	Red
				AEGDGLNA_01610	Endonuclease MutS2	5.80941	88773	F214540.dat	Q24827_MS19-018_19N_pH5to7_4	1340	35.2	30	30	43	403	30	37	39	38	27	40	38	43	26	30	25	30	1.28696	1.28696	0.363963	0.0185752	Orange	1.32174	1.32174	0.402437	0.0707879	Red	0.973684	-1.02703	-0.0384741	0.814725	Red
				AEGDGLNA_01539	Chromosome partition protein Smc	5.50946	137537	F214536.dat	Q24823_MS19-018_19N_pH5to5_4	1300	29.6	30	30	37	393	30	23	34	37	31	33	31	38	36	36	29	35	0.914286	-1.09375	-0.129283	0.428521	Red	0.978571	-1.0219	-0.0312509	0.761266	Red	0.934307	-1.07031	-0.0980321	0.545089	Red
				AEGDGLNA_01518	30S ribosomal protein S2	5.43544	29776	F214535.dat	Q24822_MS19-018_19N_pH5to5_3	1777	69.5	29	29	157	1892	148	138	157	155	169	157	155	166	163	163	154	167	0.924731	-1.0814	-0.112894	0.0602969	Red	1	1	0	1	Red	0.924731	-1.0814	-0.112894	0.0689043	Red
				AEGDGLNA_00858	putative manganese-dependent inorganic pyrophosphatase	4.6054	34171	F214543.dat	Q24830_MS19-018_19N_pH7to7_3	2117	97.1	29	29	109	1011	69	72	75	79	72	75	86	64	101	107	109	102	0.706856	-1.41472	-0.500512	4.05779e-05	Orange	0.711584	-1.40532	-0.490894	0.00338102	Orange	0.993355	-1.00669	-0.009618	0.925309	Red
				AEGDGLNA_01894	Triosephosphate isomerase	4.85081	27351	F214538.dat	Q24825_MS19-018_19N_pH5to7_2	2019	96.8	29	29	102	1215	92	107	104	120	90	102	96	92	106	99	104	103	1.02644	1.02644	0.0376525	0.671273	Red	0.923077	-1.08333	-0.115477	0.0488175	Orange	1.11198	1.11198	0.15313	0.160991	Red
MULTISPECIES: acetate kinase [Staphylococcus]	WP_000040063.1	Q99TF2	ackA	AEGDGLNA_01060	Acetate kinase	5.68944	46308	F214541.dat	Q24828_MS19-018_19N_pH7to7_1	1808	69.5	29	29	88	864	47	48	44	50	80	87	84	88	88	87	82	79	0.567647	-1.76166	-0.816934	3.02503e-05	Blue	1.00882	1.00882	0.0126738	0.796612	Red	0.562682	-1.7772	-0.829608	7.00364e-06	Blue
				AEGDGLNA_02260	GMP synthase [glutamine-hydrolyzing]	4.8845	58107	F214535.dat	Q24822_MS19-018_19N_pH5to5_3	1937	73.9	29	29	81	929	75	77	81	72	75	73	69	86	82	81	79	79	0.950769	-1.05178	-0.0728329	0.121607	Red	0.944615	-1.05863	-0.0822011	0.306191	Red	1.00651	1.00651	0.00936818	0.908136	Red
				AEGDGLNA_01571	Dihydroorotase	6.16743	46766	F214540.dat	Q24827_MS19-018_19N_pH5to7_4	1715	61.4	29	29	73	778	58	66	60	61	66	72	66	73	65	63	62	66	0.957692	-1.04418	-0.0623659	0.218651	Red	1.08077	1.08077	0.112059	0.061762	Red	0.886121	-1.12851	-0.174424	0.0201505	Orange
				AEGDGLNA_01254	Glucose-6-phosphate 1-dehydrogenase	5.57161	56896	F214536.dat	Q24823_MS19-018_19N_pH5to5_4	1591	68.2	29	29	56	522	47	45	52	56	42	39	45	43	40	39	38	36	1.29936	1.29936	0.377805	0.0131689	Orange	1.10191	1.10191	0.140007	0.0433001	Orange	1.17919	1.17919	0.237797	0.0440948	Orange
				AEGDGLNA_00732	Pyrimidine-nucleoside phosphorylase	5.18819	46198	F214536.dat	Q24823_MS19-018_19N_pH5to5_4	1789	68.1	29	29	55	623	42	53	55	55	52	55	57	59	53	46	48	48	1.05025	1.05025	0.0707345	0.507039	Red	1.1407	1.1407	0.189924	0.0160999	Orange	0.920705	-1.08612	-0.119189	0.258417	Red
				AEGDGLNA_00884	UDP-N-acetylmuramoyl-tripeptide--D-alanyl-D-alanine ligase	6.77179	49068	F214540.dat	Q24827_MS19-018_19N_pH5to7_4	1672	60.6	29	29	49	522	41	38	40	47	38	43	41	49	46	48	46	45	0.899471	-1.11176	-0.152851	0.08676	Red	0.925926	-1.08	-0.111031	0.230617	Red	0.971429	-1.02941	-0.0418202	0.69418	Red
				AEGDGLNA_00430	Poly(glycerol-phosphate) alpha-glucosyltransferase	8.03407	58802	F214535.dat	Q24822_MS19-018_19N_pH5to5_3	1360	59.7	29	29	44	452	44	38	44	51	36	41	35	45	31	33	26	28	1.48361	1.48361	0.569109	0.00536577	Orange	1.31967	1.31967	0.40018	0.0162238	Orange	1.12422	1.12422	0.168929	0.207221	Red
				AEGDGLNA_01699	1,4-dihydroxy-2-naphthoyl-CoA synthase	5.40272	30307	F214537.dat	Q24824_MS19-018_19N_pH5to7_1	1501	89.7	28	28	124	1339	110	107	115	117	124	109	112	104	108	114	110	109	1.01798	1.01798	0.0257057	0.483958	Red	1.01798	1.01798	0.0257057	0.678956	Red	1	1	0	1	Red
				AEGDGLNA_00600	Urease subunit alpha	5.32262	62061	F214539.dat	Q24826_MS19-018_19N_pH5to7_3	2501	72.9	28	28	115	1206	65	104	111	96	122	118	115	128	89	91	73	94	1.08262	1.08262	0.114528	0.550053	Red	1.38746	1.38746	0.472451	0.00169412	Orange	0.780287	-1.28158	-0.357922	0.0735083	Red
				AEGDGLNA_01489	Protein RecA	5.25356	37904	F214544.dat	Q24831_MS19-018_19N_pH7to7_4	1932	70.5	28	28	107	1189	93	87	93	98	96	99	106	107	106	101	96	107	0.905797	-1.104	-0.14274	0.0285834	Orange	0.995169	-1.00485	-0.00698643	0.896537	Red	0.910194	-1.09867	-0.135754	0.0393572	Orange
MULTISPECIES: L-glutamate gamma-semialdehyde dehydrogenase [Staphylococcus]	WP_000259692.1	P99076	rocA	AEGDGLNA_00358	1-pyrroline-5-carboxylate dehydrogenase	5.10844	56814	F214542.dat	Q24829_MS19-018_19N_pH7to7_2	1740	66.5	28	28	64	278	4	5	3	6	1	5	4	2	61	64	57	66	0.0873016	-11.4545	-3.51785	2.20795e-05	Blue	0.0634921	-15.75	-3.97728	6.21097e-06	Blue	1.375	1.375	0.459432	0.23337	Red
				AEGDGLNA_01377	Aminoacyltransferase FemB	5.65212	49289	F214536.dat	Q24823_MS19-018_19N_pH5to5_4	1436	67.6	28	28	49	549	40	46	50	49	48	43	47	43	51	43	43	46	1.0107	1.0107	0.015348	0.870572	Red	0.989305	-1.01081	-0.015513	0.835969	Red	1.02162	1.02162	0.030861	0.717478	Red
				AEGDGLNA_00798	Protein YhgF	5.91067	81012	F214536.dat	Q24823_MS19-018_19N_pH5to5_4	1479	41.3	28	28	46	485	39	37	50	46	38	36	34	51	39	42	34	39	1.11392	1.11392	0.155651	0.253163	Red	1.03165	1.03165	0.0449474	0.779555	Red	1.07975	1.07975	0.110703	0.532144	Red
				AEGDGLNA_01397	DNA topoisomerase 4 subunit B	6.21042	74587	F214536.dat	Q24823_MS19-018_19N_pH5to5_4	1563	46.5	28	28	44	479	41	40	42	44	32	35	38	41	36	47	39	44	1.00588	1.00588	0.00846158	0.928642	Red	0.882353	-1.13333	-0.180572	0.164706	Red	1.14	1.14	0.189034	0.0662856	Red
				AEGDGLNA_01913	UvrABC system protein B	5.07951	76603	F214534.dat	Q24821_MS19-018_19N_pH5to5_2	1323	45.4	28	28	43	465	40	43	47	44	31	37	37	47	37	33	34	35	1.24476	1.24476	0.315862	0.00368804	Orange	1.09091	1.09091	0.125531	0.40516	Red	1.14103	1.14103	0.190331	0.201354	Red
				AEGDGLNA_01510	DNA polymerase III PolC-type	5.17203	162938	F214535.dat	Q24822_MS19-018_19N_pH5to5_3	1355	22.3	28	28	36	351	33	32	36	38	25	31	29	33	26	24	22	22	1.45918	1.45918	0.545161	0.000851536	Orange	1.2449	1.2449	0.316027	0.0301784	Orange	1.17213	1.17213	0.229134	0.0556569	Red
				AEGDGLNA_00637	50S ribosomal protein L3	9.57893	23654	F214541.dat	Q24828_MS19-018_19N_pH7to7_1	1942	80.9	27	27	176	2144	148	154	161	179	193	191	192	192	176	187	182	189	0.875339	-1.14241	-0.192087	0.0337358	Orange	1.04607	1.04607	0.06498	0.0595692	Red	0.836788	-1.19505	-0.257067	0.0181035	Orange
				AEGDGLNA_01817	NADH dehydrogenase-like protein	5.6601	47308	F214535.dat	Q24822_MS19-018_19N_pH5to5_3	2007	48.6	27	27	137	1344	136	136	137	130	107	105	102	112	103	89	93	94	1.41775	1.41775	0.503608	0.000121256	Orange	1.12272	1.12272	0.166992	0.0204393	Orange	1.26279	1.26279	0.336616	6.13377e-05	Orange
				AEGDGLNA_01052	30S ribosomal protein S4	9.63362	23092	F214539.dat	Q24826_MS19-018_19N_pH5to7_3	1685	89.5	27	27	136	1582	127	118	138	137	134	136	136	142	128	137	120	129	1.01158	1.01158	0.0166147	0.806993	Red	1.06564	1.06564	0.0917162	0.0876072	Red	0.949275	-1.05344	-0.0751015	0.238966	Red
MULTISPECIES: cytochrome aa3 quinol oxidase subunit II [Staphylococcus]	WP_000032832.1	Q7A698	qoxB	AEGDGLNA_01685	putative quinol oxidase subunit 2	8.82434	42845	F214541.dat	Q24828_MS19-018_19N_pH7to7_1	1707	62.3	27	27	110	1084	67	54	71	76	104	101	95	108	110	103	103	92	0.660194	-1.51471	-0.599038	0.0013421	Blue	1	1	0	1	Red	0.660194	-1.51471	-0.599038	0.0015511	Blue
				AEGDGLNA_01026	Putative dipeptidase	4.78175	52599	F214534.dat	Q24821_MS19-018_19N_pH5to5_2	1696	63.8	27	27	84	917	75	84	84	82	72	70	71	81	77	73	75	73	1.0894	1.0894	0.123539	0.0428119	Orange	0.986755	-1.01342	-0.0192362	0.731379	Red	1.10403	1.10403	0.142775	0.0591378	Red
				AEGDGLNA_00717	Phosphoglucosamine mutase	4.6281	49156	F214535.dat	Q24822_MS19-018_19N_pH5to5_3	1529	68.1	27	27	82	886	70	73	82	79	63	71	74	84	73	73	70	74	1.04762	1.04762	0.0671142	0.296911	Red	1.0068	1.0068	0.00978102	0.916686	Red	1.04054	1.04054	0.0573332	0.583893	Red
MULTISPECIES: metal ABC transporter substrate-binding protein [Staphylococcus]	WP_002465858.1	Q8Y653	sitC	AEGDGLNA_02040	Manganese-binding lipoprotein MntA	9.02875	34831	F214542.dat	Q24829_MS19-018_19N_pH7to7_2	1528	73.5	27	27	72	563	27	37	34	38	38	35	39	36	70	72	64	73	0.4947	-2.02143	-1.01538	4.04688e-05	Blue	0.537102	-1.86184	-0.896731	9.05508e-05	Blue	0.921053	-1.08571	-0.118644	0.323326	Red
				AEGDGLNA_01536	Signal recognition particle protein	9.10512	50643	F214540.dat	Q24827_MS19-018_19N_pH5to7_4	1534	75.6	27	27	68	716	51	59	62	63	55	61	59	68	60	60	57	61	0.987603	-1.01255	-0.0179964	0.807053	Red	1.02066	1.02066	0.029504	0.686374	Red	0.967611	-1.03347	-0.0475004	0.62167	Red
				AEGDGLNA_00785	UDP-N-acetylmuramoyl-tripeptide--D-alanyl-D-alanine ligase	5.36188	50221	F214536.dat	Q24823_MS19-018_19N_pH5to5_4	1531	66.5	27	27	64	694	60	63	65	64	55	52	55	59	54	58	58	51	1.13778	1.13778	0.186219	0.0117029	Orange	1	1	0	1	Red	1.13778	1.13778	0.186219	0.00595693	Orange
				AEGDGLNA_00407	Fructose-1,6-bisphosphatase class 3	5.59569	76242	F214540.dat	Q24827_MS19-018_19N_pH5to7_4	1394	46.3	27	27	60	612	43	49	60	54	45	57	53	60	56	45	43	47	1.07692	1.07692	0.106915	0.449184	Red	1.12308	1.12308	0.167457	0.216335	Red	0.958904	-1.04286	-0.0605415	0.66006	Red
MULTISPECIES: choline dehydrogenase [Staphylococcus]	WP_000066521.1	P60337	betA	AEGDGLNA_00311	Oxygen-dependent choline dehydrogenase	6.86692	64220	F214536.dat	Q24823_MS19-018_19N_pH5to5_4	1355	66.4	27	27	51	335	40	46	52	51	12	22	17	17	18	22	16	22	2.35366	2.35366	1.23491	0.000443377	Blue	0.878049	-1.13889	-0.187627	0.365023	Red	2.68056	2.68056	1.42253	0.000181512	Blue
				AEGDGLNA_02247	hypothetical protein	6.72655	98896	F214540.dat	Q24827_MS19-018_19N_pH5to7_4	1188	42.1	27	27	36	354	22	31	34	37	26	31	27	36	28	29	31	22	1.12281	1.12281	0.16711	0.397206	Red	1.08772	1.08772	0.121306	0.435319	Red	1.03226	1.03226	0.0458037	0.809919	Red
				AEGDGLNA_00640	50S ribosomal protein L2	10.9073	30182	F214540.dat	Q24827_MS19-018_19N_pH5to7_4	1476	74.7	26	26	242	2508	196	183	210	212	226	210	209	242	202	218	206	194	0.976942	-1.0236	-0.0336556	0.594376	Red	1.08131	1.08131	0.112781	0.128949	Red	0.903479	-1.10683	-0.146437	0.0832294	Red
				AEGDGLNA_01653	Pyruvate dehydrogenase E1 component subunit alpha	4.82909	41305	F214538.dat	Q24825_MS19-018_19N_pH5to7_2	2014	85.7	26	26	164	1688	111	119	114	127	145	164	160	154	155	142	142	155	0.794314	-1.25895	-0.332218	0.000986746	Orange	1.04849	1.04849	0.06832	0.242014	Red	0.757576	-1.32	-0.400538	0.000468544	Orange
				AEGDGLNA_01652	Pyruvate dehydrogenase E1 component subunit beta	4.68831	35271	F214539.dat	Q24826_MS19-018_19N_pH5to7_3	1840	79.7	26	26	127	1372	97	111	104	111	113	128	127	112	116	118	120	115	0.902748	-1.10773	-0.147604	0.0355884	Orange	1.02326	1.02326	0.0331669	0.578014	Red	0.882231	-1.13349	-0.180771	0.0431172	Orange
				AEGDGLNA_00002	Beta sliding clamp	4.61154	42076	F214543.dat	Q24830_MS19-018_19N_pH7to7_3	1569	74.5	26	26	74	828	61	60	69	65	69	72	72	75	75	70	74	66	0.896194	-1.11583	-0.158117	0.0418365	Orange	1.01038	1.01038	0.0148989	0.766945	Red	0.886986	-1.12741	-0.173016	0.0189626	Orange
				AEGDGLNA_00768	UDP-N-acetylglucosamine 1-carboxyvinyltransferase 1	5.72399	45006	F214536.dat	Q24823_MS19-018_19N_pH5to5_4	1622	81.9	26	26	69	620	50	55	63	69	44	49	46	58	45	49	50	42	1.26842	1.26842	0.343034	0.048632	Orange	1.05789	1.05789	0.0811961	0.480378	Red	1.199	1.199	0.261838	0.10844	Red
				AEGDGLNA_00456	Carnitine transport ATP-binding protein OpuCA	5.24109	47550	F214534.dat	Q24821_MS19-018_19N_pH5to5_2	1483	71.5	26	26	69	731	59	69	73	65	56	60	53	58	63	60	55	60	1.1157	1.1157	0.157952	0.0994441	Red	0.954545	-1.04762	-0.0671142	0.264375	Red	1.16883	1.16883	0.225067	0.038366	Orange
				AEGDGLNA_01527	Succinate--CoA ligase [ADP-forming] subunit beta	4.83216	41999	F214543.dat	Q24830_MS19-018_19N_pH7to7_3	1780	74.5	26	26	66	782	64	67	72	71	53	57	59	61	69	69	66	74	0.985816	-1.01439	-0.0206103	0.701287	Red	0.829787	-1.20513	-0.269187	0.00236042	Orange	1.18803	1.18803	0.248576	0.00478371	Orange
				AEGDGLNA_00480	L-cystine-binding protein TcyA	9.35048	29369	F214540.dat	Q24827_MS19-018_19N_pH5to7_4	1723	66	26	26	65	688	45	49	45	52	63	68	61	65	62	59	62	57	0.79918	-1.25128	-0.323407	0.00155007	Orange	1.06967	1.06967	0.0971687	0.0717368	Red	0.747126	-1.33846	-0.420576	0.000366932	Orange
MULTISPECIES: aldehyde dehydrogenase family protein [Staphylococcus]	WP_000290397.1	Q7A825	aldA-2	AEGDGLNA_00399	Putative aldehyde dehydrogenase AldA	4.75558	54189	F214534.dat	Q24821_MS19-018_19N_pH5to5_2	1711	60.2	26	26	63	511	57	63	60	55	29	37	33	34	39	37	36	31	1.62585	1.62585	0.701194	8.16022e-05	Blue	0.931973	-1.07299	-0.10164	0.33246	Red	1.74453	1.74453	0.802835	4.25064e-05	Blue
				AEGDGLNA_01038	hypothetical protein	8.85629	45624	F214537.dat	Q24824_MS19-018_19N_pH5to7_1	1604	60.4	26	26	59	751	51	73	76	75	59	65	62	73	50	54	57	56	1.26244	1.26244	0.336219	0.0891812	Red	1.19005	1.19005	0.251016	0.0310146	Orange	1.06084	1.06084	0.0852023	0.577844	Red
				AEGDGLNA_01835	Lipoyl synthase	8.09101	35006	F214541.dat	Q24828_MS19-018_19N_pH7to7_1	1335	57.2	26	26	59	694	55	57	60	55	56	59	59	60	59	60	55	59	0.974684	-1.02597	-0.0369942	0.390396	Red	1.00422	1.00422	0.00607451	0.865135	Red	0.970588	-1.0303	-0.0430687	0.281172	Red
				AEGDGLNA_01125	Protein translocase subunit SecDF	9.6738	84318	F214536.dat	Q24823_MS19-018_19N_pH5to5_4	1533	36.6	26	26	57	598	43	48	59	57	53	47	50	57	46	51	45	42	1.12234	1.12234	0.16651	0.237836	Red	1.12234	1.12234	0.16651	0.0900973	Red	1	1	0	1	Red
				AEGDGLNA_01223	putative glycine dehydrogenase (decarboxylating) subunit 2	5.46156	56395	F214535.dat	Q24822_MS19-018_19N_pH5to5_3	1321	55.4	26	26	56	619	34	48	56	55	51	53	47	60	58	58	44	55	0.899543	-1.11168	-0.152735	0.404764	Red	0.981735	-1.0186	-0.0265942	0.823982	Red	0.916279	-1.09137	-0.126141	0.472647	Red
				AEGDGLNA_00626	Lipid II:glycine glycyltransferase	8.99681	48005	F214540.dat	Q24827_MS19-018_19N_pH5to7_4	1325	71.9	26	26	44	546	48	48	54	50	40	42	38	44	53	40	45	44	1.09677	1.09677	0.133267	0.208587	Red	0.903226	-1.10714	-0.146841	0.20509	Red	1.21429	1.21429	0.280108	0.00339859	Orange
				AEGDGLNA_00495	Respiratory nitrate reductase 1 alpha chain	5.65131	139730	F214538.dat	Q24825_MS19-018_19N_pH5to7_2	1144	31.1	26	26	35	176	2	29	0	4	2	35	31	10	23	2	23	15	0.58209	-1.71795	-0.780687	0.440128	Green	1.22388	1.22388	0.291463	0.706837	Red	0.47561	-2.10256	-1.07215	0.34653	Green
				AEGDGLNA_02191	Transcription-repair-coupling factor	5.08846	134606	F214540.dat	Q24827_MS19-018_19N_pH5to7_4	1089	29.1	26	26	33	292	30	22	32	26	18	22	22	33	25	25	17	20	1.25275	1.25275	0.325095	0.101516	Red	1.08791	1.08791	0.121562	0.619537	Red	1.15152	1.15152	0.203533	0.37941	Red
				AEGDGLNA_01586	Cell division protein FtsZ	4.97237	41386	F214535.dat	Q24822_MS19-018_19N_pH5to5_3	2277	72.3	26	25	276	3140	257	242	276	266	257	263	267	278	271	256	265	242	1.00674	1.00674	0.0096965	0.861203	Red	1.02987	1.02987	0.0424554	0.357385	Red	0.977549	-1.02297	-0.0327589	0.510179	Red
MULTISPECIES: fructose-bisphosphate aldolase [Staphylococcus]	WP_001131841.1	P99075	fbaA	AEGDGLNA_00744	Fructose-bisphosphate aldolase	4.89713	30864	F214543.dat	Q24830_MS19-018_19N_pH7to7_3	1576	97.9	25	25	147	1463	84	87	94	101	132	139	140	132	142	134	147	131	0.663082	-1.50811	-0.59274	0.000112303	Blue	0.980287	-1.02011	-0.0287243	0.547671	Red	0.676417	-1.47838	-0.564016	0.00020954	Orange
				AEGDGLNA_01843	hypothetical protein	5.24135	48437	F214544.dat	Q24831_MS19-018_19N_pH7to7_4	1629	68.3	25	25	73	895	68	81	77	74	69	72	66	83	79	81	72	73	0.983819	-1.01645	-0.0235355	0.735228	Red	0.951456	-1.05102	-0.0717907	0.425666	Red	1.03401	1.03401	0.0482552	0.608761	Red
				AEGDGLNA_01523	Methylenetetrahydrofolate--tRNA-(uracil-5-)-methyltransferase TrmFO	5.90331	48584	F214540.dat	Q24827_MS19-018_19N_pH5to7_4	1498	59.8	25	25	64	658	51	46	54	54	54	58	51	64	53	61	54	58	0.908696	-1.10048	-0.138131	0.0940918	Red	1.00435	1.00435	0.00625899	0.94353	Red	0.904762	-1.10526	-0.14439	0.162355	Red
				AEGDGLNA_01118	GTPase Obg	5.21374	47210	F214540.dat	Q24827_MS19-018_19N_pH5to7_4	1371	76.7	25	25	61	586	38	44	37	40	52	56	50	61	55	50	48	55	0.768868	-1.30061	-0.379192	0.00214669	Orange	1.05189	1.05189	0.0729794	0.399246	Red	0.730942	-1.3681	-0.452172	0.0032607	Orange
MULTISPECIES: glycine glycyltransferase FemA [Staphylococcus]	WP_000673317.1	Q7A5R3	fmhA	AEGDGLNA_00483	Aminoacyltransferase FemA	6.66092	49252	F214536.dat	Q24823_MS19-018_19N_pH5to5_4	1571	64.3	25	25	60	541	57	52	63	60	38	43	39	44	35	35	34	41	1.58389	1.58389	0.663475	0.000465101	Blue	1.12752	1.12752	0.173149	0.0719564	Red	1.40476	1.40476	0.490326	0.00161158	Orange
				AEGDGLNA_01508	Transcription termination/antitermination protein NusA	4.45036	45656	F214539.dat	Q24826_MS19-018_19N_pH5to7_3	1569	58.7	25	25	57	565	49	41	51	51	44	46	57	49	43	42	48	44	1.08287	1.08287	0.114864	0.230238	Red	1.10497	1.10497	0.14401	0.201986	Red	0.98	-1.02041	-0.0291463	0.797324	Red
				AEGDGLNA_01520	ATP-dependent protease ATPase subunit HslU	5.2276	52404	F214534.dat	Q24821_MS19-018_19N_pH5to5_2	1304	65.1	25	25	54	542	43	54	52	47	38	45	42	51	44	42	43	41	1.14943	1.14943	0.200913	0.0752862	Red	1.03448	1.03448	0.0489096	0.627485	Red	1.11111	1.11111	0.152003	0.225402	Red
				AEGDGLNA_01337	2-oxoglutarate dehydrogenase E1 component	5.55214	105619	F214536.dat	Q24823_MS19-018_19N_pH5to5_4	1446	44.2	25	25	45	465	23	34	43	45	39	29	40	37	46	44	38	47	0.832402	-1.20134	-0.264647	0.239065	Red	0.832402	-1.20134	-0.264647	0.0598947	Red	1	1	0	1	Red
				AEGDGLNA_02148	Cysteine--tRNA ligase	5.20649	53921	F214536.dat	Q24823_MS19-018_19N_pH5to5_4	1523	54.1	25	25	43	502	36	44	44	43	40	43	40	47	43	42	39	41	1.01183	1.01183	0.0169731	0.824095	Red	1.02959	1.02959	0.0420641	0.535691	Red	0.982759	-1.01754	-0.025091	0.778412	Red
				AEGDGLNA_01186	PhoH-like protein	8.78677	34802	F214541.dat	Q24828_MS19-018_19N_pH7to7_1	1238	76.5	25	25	43	416	29	27	29	33	36	39	33	40	43	42	32	33	0.792208	-1.2623	-0.336049	0.0633235	Red	0.987013	-1.01316	-0.018859	0.886075	Red	0.802632	-1.2459	-0.31719	0.010876	Orange
				AEGDGLNA_01702	Salicylate biosynthesis isochorismate synthase	5.13891	53035	F214536.dat	Q24823_MS19-018_19N_pH5to5_4	1187	59.2	25	25	41	391	31	33	38	41	30	30	31	37	31	34	27	28	1.18548	1.18548	0.245476	0.0899247	Red	1.06452	1.06452	0.0901978	0.419878	Red	1.11364	1.11364	0.155278	0.238777	Red
				AEGDGLNA_00669	50S ribosomal protein L13	9.29932	16299	F214541.dat	Q24828_MS19-018_19N_pH7to7_1	1642	91.7	24	24	136	1574	121	115	124	127	141	133	128	130	136	140	136	143	0.878354	-1.13849	-0.187125	0.00232342	Orange	0.958855	-1.04291	-0.0606153	0.145735	Red	0.916045	-1.09165	-0.12651	0.0266063	Orange
				AEGDGLNA_02194	Ribose-phosphate pyrophosphokinase	5.87545	35316	F214536.dat	Q24823_MS19-018_19N_pH5to5_4	1506	64.8	24	24	121	1327	103	106	120	121	102	100	105	112	118	115	115	110	0.982684	-1.01762	-0.0252006	0.708159	Red	0.915584	-1.0922	-0.127235	0.0252425	Orange	1.07329	1.07329	0.102035	0.210507	Red
				AEGDGLNA_02181	Cysteine synthase	5.18399	33131	F214539.dat	Q24826_MS19-018_19N_pH5to7_3	1715	87.4	24	24	104	1263	96	130	114	120	112	116	104	113	99	86	93	80	1.28177	1.28177	0.358135	0.0286009	Orange	1.24033	1.24033	0.310726	0.0065356	Orange	1.03341	1.03341	0.0474094	0.648595	Red
				AEGDGLNA_01547	putative protein	4.55101	60717	F214540.dat	Q24827_MS19-018_19N_pH5to7_4	1465	46.9	24	24	71	779	58	63	69	75	63	62	72	71	59	66	61	60	1.076	1.076	0.105678	0.299908	Red	1.088	1.088	0.121679	0.131705	Red	0.988971	-1.01115	-0.0160005	0.874131	Red
				AEGDGLNA_02283	Ribosome-binding ATPase YchF	4.68755	40647	F214536.dat	Q24823_MS19-018_19N_pH5to5_4	1610	79.7	24	24	70	791	67	67	66	70	65	64	63	74	65	65	59	66	1.05792	1.05792	0.0812238	0.0990382	Red	1.04247	1.04247	0.0600073	0.400339	Red	1.01481	1.01481	0.0212165	0.729193	Red
				AEGDGLNA_00365	Hydroxymethylglutaryl-CoA synthase	5.10062	43510	F214536.dat	Q24823_MS19-018_19N_pH5to5_4	1359	76.3	24	24	70	736	66	65	70	70	58	54	61	62	61	60	57	52	1.17521	1.17521	0.232923	0.00755214	Orange	1.02137	1.02137	0.0305021	0.660404	Red	1.15063	1.15063	0.202421	0.00814426	Orange
				AEGDGLNA_00589	Opine dehydrogenase	4.81268	40359	F214540.dat	Q24827_MS19-018_19N_pH5to7_4	1296	71.6	24	24	64	720	60	58	57	58	54	53	58	64	61	69	64	64	0.90458	-1.10549	-0.14468	0.0259861	Orange	0.889313	-1.12446	-0.169237	0.0580822	Red	1.01717	1.01717	0.0245571	0.720839	Red
				AEGDGLNA_01826	D-alanine--D-alanyl carrier protein ligase	5.22197	54823	F214537.dat	Q24824_MS19-018_19N_pH5to7_1	1400	47.2	24	24	60	665	51	51	52	50	60	56	55	60	58	58	56	58	0.888889	-1.125	-0.169925	7.09729e-05	Orange	1.00427	1.00427	0.00615223	0.867911	Red	0.885106	-1.12981	-0.176077	0.0106672	Orange
MULTISPECIES: phosphoribosylamine--glycine ligase [Staphylococcus]	WP_001101924.1	P65896	purD	AEGDGLNA_01672	Phosphoribosylamine--glycine ligase	5.12608	45281	F214541.dat	Q24828_MS19-018_19N_pH7to7_1	1366	57.6	24	24	49	498	26	28	35	32	46	42	40	46	49	49	53	52	0.603865	-1.656	-0.727703	0.000485002	Blue	0.859903	-1.16292	-0.217754	0.00927143	Orange	0.702247	-1.424	-0.509949	0.00239302	Orange
				AEGDGLNA_00521	Teichoic acid poly(glycerol phosphate) polymerase	6.20383	65666	F214534.dat	Q24821_MS19-018_19N_pH5to5_2	1160	47.9	24	24	46	428	37	46	44	43	30	34	30	36	30	33	36	29	1.31818	1.31818	0.398549	0.00620127	Orange	1.01515	1.01515	0.0216951	0.826187	Red	1.29851	1.29851	0.376854	0.00737042	Orange
				AEGDGLNA_00747	Transcription termination factor Rho	8.32712	49819	F214537.dat	Q24824_MS19-018_19N_pH5to7_1	1218	58.4	24	24	44	503	41	34	39	46	44	42	41	46	42	43	41	44	0.942529	-1.06098	-0.0853915	0.393933	Red	1.01724	1.01724	0.0246621	0.585076	Red	0.926554	-1.07927	-0.110054	0.295854	Red
				AEGDGLNA_01039	Protein AroA(G)	6.07752	40776	F214536.dat	Q24823_MS19-018_19N_pH5to5_4	1164	56.5	24	24	43	434	39	42	45	43	33	34	32	38	31	33	32	32	1.31061	1.31061	0.390234	0.00214993	Orange	1.06818	1.06818	0.0951572	0.186005	Red	1.22695	1.22695	0.295077	0.00454992	Orange
MULTISPECIES: type I glyceraldehyde-3-phosphate dehydrogenase [Staphylococcus]	WP_000106141.1	P99067	gapA-2	AEGDGLNA_01083	Glyceraldehyde-3-phosphate dehydrogenase 2	5.73544	37099	F214542.dat	Q24829_MS19-018_19N_pH7to7_2	1153	71.8	24	24	40	144	0	0	0	0	0	0	1	0	35	40	34	34	0.0272109	-36.75	-5.19967	0.00014214	Blue	0.0340136	-29.4	-4.87774	0.000100492	Blue	0.8	-1.25	-0.321928	0.391002	Red
				AEGDGLNA_01722	UDP-N-acetylmuramoyl-L-alanyl-D-glutamate--L-lysine ligase	5.38846	54345	F214540.dat	Q24827_MS19-018_19N_pH5to7_4	1463	58.5	24	24	38	351	34	28	36	33	23	26	25	38	28	29	27	24	1.20536	1.20536	0.269461	0.0350664	Orange	1.03571	1.03571	0.0506261	0.794116	Red	1.16379	1.16379	0.218835	0.272751	Red
				AEGDGLNA_01044	Serine protease Do-like HtrA	9.06638	44087	F214537.dat	Q24824_MS19-018_19N_pH5to7_1	1226	60.2	24	24	37	395	30	39	36	37	37	32	31	36	37	29	29	22	1.20661	1.20661	0.270961	0.144589	Red	1.15702	1.15702	0.21042	0.230031	Red	1.04286	1.04286	0.0605415	0.561669	Red
				AEGDGLNA_00179	putative malate:quinone oxidoreductase 2	6.85674	56184	F214536.dat	Q24823_MS19-018_19N_pH5to5_4	1950	73.5	35	23	113	1114	95	91	101	113	79	85	90	91	98	96	88	87	1.08311	1.08311	0.11518	0.22312	Red	0.935657	-1.06877	-0.0959486	0.175848	Red	1.15759	1.15759	0.211128	0.057594	Red
				AEGDGLNA_00784	D-alanine--D-alanine ligase	4.82612	40349	F214536.dat	Q24823_MS19-018_19N_pH5to5_4	1573	59.9	23	23	74	684	65	61	67	74	54	55	53	55	53	52	47	48	1.32843	1.32843	0.409724	0.00369196	Orange	1.08333	1.08333	0.115477	0.0574765	Red	1.22624	1.22624	0.294246	0.0177065	Orange
				AEGDGLNA_01780	3-oxoacyl-[acyl-carrier-protein] synthase 2	4.93817	43683	F214540.dat	Q24827_MS19-018_19N_pH5to7_4	1498	82.6	23	23	70	744	55	55	58	55	59	65	66	70	64	63	63	71	0.856604	-1.1674	-0.2233	0.0108586	Orange	0.996226	-1.00379	-0.00545443	0.935995	Red	0.859848	-1.163	-0.217846	0.0214929	Orange
				AEGDGLNA_01040	Catabolite control protein A	5.2874	36429	F214539.dat	Q24826_MS19-018_19N_pH5to7_3	1335	91.5	23	23	59	648	40	42	46	44	55	58	59	57	64	59	61	63	0.701195	-1.42614	-0.512112	3.86634e-05	Orange	0.928287	-1.07725	-0.107357	0.0199238	Orange	0.755365	-1.32386	-0.404755	0.000205171	Orange
				AEGDGLNA_01075	Citrate synthase 2	5.56267	42642	F214541.dat	Q24828_MS19-018_19N_pH7to7_1	1326	64.6	23	23	57	666	60	62	62	58	47	51	58	49	57	54	50	58	1.10314	1.10314	0.141615	0.0408259	Orange	0.93722	-1.06699	-0.0935408	0.289875	Red	1.17703	1.17703	0.235155	0.0236342	Orange
				AEGDGLNA_01789	putative protein	4.70339	33265	F214544.dat	Q24831_MS19-018_19N_pH7to7_4	1538	87.4	23	23	56	591	39	43	47	52	39	50	50	40	55	62	58	56	0.787234	-1.27027	-0.345135	0.0125388	Orange	0.778723	-1.28415	-0.360817	0.0154457	Orange	1.01093	1.01093	0.0156816	0.907355	Red
MULTISPECIES: PTS glucose EIICBA component [Staphylococcus]	WP_001227709.1	Q7A807	ptsG	AEGDGLNA_00373	PTS system glucose-specific EIICBA component	5.51559	73354	F214540.dat	Q24827_MS19-018_19N_pH5to7_4	1383	32.9	23	23	56	603	30	40	39	43	54	54	49	56	61	55	58	64	0.644628	-1.55128	-0.633461	0.0011499	Blue	0.896694	-1.11521	-0.157312	0.0456215	Orange	0.718894	-1.39103	-0.476149	0.00609994	Orange
				AEGDGLNA_00429	Phosphoglucomutase	5.04695	60908	F214541.dat	Q24828_MS19-018_19N_pH7to7_1	1305	44.9	23	23	49	534	44	43	53	44	41	48	35	50	49	42	48	37	1.04444	1.04444	0.0627358	0.604229	Red	0.988889	-1.01124	-0.0161197	0.91387	Red	1.05618	1.05618	0.0788554	0.57203	Red
				AEGDGLNA_00176	hypothetical protein	5.58337	37377	F214540.dat	Q24827_MS19-018_19N_pH5to7_4	1177	73.4	23	23	48	398	30	29	34	33	31	39	31	48	30	36	26	31	1.02362	1.02362	0.0336831	0.765514	Red	1.20472	1.20472	0.268703	0.218649	Red	0.849673	-1.17692	-0.23502	0.253825	Red
				AEGDGLNA_01196	RNA polymerase sigma factor SigA	4.98648	42230	F214535.dat	Q24822_MS19-018_19N_pH5to5_3	1169	55.7	23	23	46	531	43	41	46	52	44	40	46	46	47	40	46	40	1.05085	1.05085	0.0715533	0.490226	Red	1.01695	1.01695	0.0242475	0.762085	Red	1.03333	1.03333	0.0473057	0.613758	Red
				AEGDGLNA_01326	UDP-N-acetylglucosamine--N-acetylmuramyl-(pentapeptide) pyrophosphoryl-undecaprenol N-acetylglucosamine transferase	8.34522	40191	F214536.dat	Q24823_MS19-018_19N_pH5to5_4	1299	74.2	23	23	39	398	30	36	42	39	29	35	27	32	35	33	28	32	1.14394	1.14394	0.194011	0.171405	Red	0.962121	-1.03937	-0.0557094	0.604909	Red	1.18898	1.18898	0.24972	0.107665	Red
MULTISPECIES: fibronectin-binding domain-containing protein [Staphylococcus]	WP_070502908.1	O34693	fbe	AEGDGLNA_01564	putative protein YloA	8.56109	65791	F214536.dat	Q24823_MS19-018_19N_pH5to5_4	833	46.2	23	23	29	214	23	24	28	29	13	18	13	19	12	12	10	13	2.11765	2.11765	1.08246	0.000821119	Blue	1.31373	1.31373	0.393664	0.0822327	Red	1.61194	1.61194	0.688798	0.00334146	Blue
MULTISPECIES: hypothetical protein [Staphylococcus]	WP_047132117.1	B2IZD3	SERP1013	AEGDGLNA_01308	Bacterial dynamin-like protein	5.19253	133978	F214535.dat	Q24822_MS19-018_19N_pH5to5_3	1060	22.3	23	23	27	221	16	26	27	23	16	20	21	27	12	12	9	12	1.95918	1.95918	0.970253	0.0139642	Blue	1.79592	1.79592	0.844722	0.0182799	Blue	1.09091	1.09091	0.125531	0.574317	Red
				AEGDGLNA_01790	ATP-dependent helicase/nuclease subunit A	5.26277	142125	F214535.dat	Q24822_MS19-018_19N_pH5to5_3	958	22	23	23	26	239	19	20	26	25	18	20	17	22	18	18	15	21	1.23684	1.23684	0.306661	0.0857912	Red	1.06579	1.06579	0.0919225	0.478179	Red	1.16049	1.16049	0.214739	0.177621	Red
				AEGDGLNA_02159	Pyridoxal 5'-phosphate synthase subunit PdxS	5.17668	31932	F214541.dat	Q24828_MS19-018_19N_pH7to7_1	1402	87.8	22	22	97	1049	61	66	74	75	105	107	99	90	97	96	93	86	0.744681	-1.34286	-0.425306	0.00156512	Orange	1.07713	1.07713	0.107189	0.170432	Red	0.691358	-1.44643	-0.532495	0.000895623	Orange
				AEGDGLNA_01844	Vegetative protein 296	4.7952	28200	F214537.dat	Q24824_MS19-018_19N_pH5to7_1	1397	96	22	22	76	875	60	62	81	73	76	69	72	65	79	79	85	74	0.872274	-1.14643	-0.197146	0.127387	Red	0.890966	-1.12238	-0.166558	0.0354749	Orange	0.979021	-1.02143	-0.0305883	0.795522	Red
				AEGDGLNA_01178	Chaperone protein DnaJ	6.10027	41132	F214542.dat	Q24829_MS19-018_19N_pH7to7_2	1311	58.7	22	22	60	706	54	59	59	58	57	58	60	64	57	60	59	61	0.970954	-1.02991	-0.0425246	0.281685	Red	1.0083	1.0083	0.0119232	0.789398	Red	0.962963	-1.03846	-0.0544478	0.295764	Red
				AEGDGLNA_01976	PTS system fructose-specific EIIABC component	5.37977	68836	F214540.dat	Q24827_MS19-018_19N_pH5to7_4	1313	26.9	22	22	58	646	38	44	50	51	54	52	54	58	62	59	62	62	0.751004	-1.33155	-0.413107	0.0116154	Orange	0.891566	-1.12162	-0.165586	0.0061189	Orange	0.842342	-1.18717	-0.247521	0.054879	Red
				AEGDGLNA_01102	Glutamate-1-semialdehyde 2,1-aminomutase 1	5.11074	46127	F214541.dat	Q24828_MS19-018_19N_pH7to7_1	1340	67.4	22	22	56	647	48	50	50	59	57	59	58	54	56	51	57	48	0.976852	-1.0237	-0.0337883	0.714067	Red	1.07407	1.07407	0.103093	0.160809	Red	0.909483	-1.09953	-0.136882	0.120632	Red
				AEGDGLNA_01848	Methionine-binding lipoprotein MetQ	9.166	30118	F214542.dat	Q24829_MS19-018_19N_pH7to7_2	1303	76.3	22	22	51	538	38	44	48	46	45	45	45	39	49	51	48	40	0.9375	-1.06667	-0.0931094	0.39068	Red	0.927083	-1.07865	-0.109229	0.272902	Red	1.01124	1.01124	0.0161197	0.856226	Red
		P50621		AEGDGLNA_01940	Ribonucleoside-diphosphate reductase subunit beta	4.8479	37372	F214538.dat	Q24825_MS19-018_19N_pH5to7_2	1245	82.3	22	22	48	491	31	36	39	44	46	48	42	44	44	42	41	34	0.933333	-1.07143	-0.0995357	0.461511	Red	1.11515	1.11515	0.15724	0.120566	Red	0.836957	-1.19481	-0.256775	0.0634783	Red
				AEGDGLNA_01338	Dihydrolipoyllysine-residue succinyltransferase component of 2-oxoglutarate dehydrogenase complex	4.98152	46106	F214535.dat	Q24822_MS19-018_19N_pH5to5_3	1226	54.5	22	22	45	457	38	37	45	49	33	33	31	34	42	39	38	38	1.07453	1.07453	0.103711	0.381908	Red	0.838509	-1.19259	-0.254101	0.00198544	Orange	1.28148	1.28148	0.357813	0.0421761	Orange
				AEGDGLNA_01957	Lipoteichoic acid synthase	8.75952	74390	F214534.dat	Q24821_MS19-018_19N_pH5to5_2	979	41.8	22	22	45	527	44	45	43	46	41	35	38	46	46	49	46	48	0.943005	-1.06044	-0.0846624	0.0327836	Orange	0.849741	-1.17683	-0.234905	0.0479684	Orange	1.10976	1.10976	0.150243	0.149256	Red
				AEGDGLNA_01354	Diaminopimelate decarboxylase	5.45696	46613	F214534.dat	Q24821_MS19-018_19N_pH5to5_2	1169	56.5	22	22	38	345	31	38	34	37	22	25	27	30	23	26	24	28	1.37143	1.37143	0.455679	0.00320722	Orange	1.02857	1.02857	0.040642	0.724526	Red	1.33333	1.33333	0.415037	0.00807211	Orange
				AEGDGLNA_00001	Chromosomal replication initiator protein DnaA	5.461	52042	F214540.dat	Q24827_MS19-018_19N_pH5to7_4	1104	54.8	22	22	38	406	35	37	35	38	29	34	33	38	31	33	31	32	1.1374	1.1374	0.185746	0.00370316	Orange	1.05344	1.05344	0.0751015	0.419668	Red	1.07971	1.07971	0.110644	0.240745	Red
				AEGDGLNA_01787	Coenzyme A disulfide reductase	6.22136	49362	F214538.dat	Q24825_MS19-018_19N_pH5to7_2	1217	76.5	22	22	37	443	34	35	40	36	32	37	39	37	40	39	34	40	0.949045	-1.05369	-0.0754522	0.344277	Red	0.949045	-1.05369	-0.0754522	0.371671	Red	1	1	0	1	Red
MULTISPECIES: insulinase family protein [Staphylococcus]	WP_115337521.1	P9WHT5	SERP0845	AEGDGLNA_01496	putative zinc protease	6.29211	48924	F214540.dat	Q24827_MS19-018_19N_pH5to7_4	1169	55.1	22	22	37	336	19	16	21	25	31	34	28	37	31	32	29	33	0.658915	-1.51765	-0.601836	0.00534509	Blue	1.03876	1.03876	0.0548619	0.585624	Red	0.634328	-1.57647	-0.656698	0.00398145	Blue
				AEGDGLNA_01277	GTPase Der	5.16534	48980	F214535.dat	Q24822_MS19-018_19N_pH5to5_3	1113	58	22	22	34	355	32	29	34	32	29	30	25	32	23	31	30	28	1.12931	1.12931	0.175442	0.130144	Red	1.03448	1.03448	0.0489096	0.680653	Red	1.09167	1.09167	0.126532	0.182489	Red
				AEGDGLNA_01553	Serine/threonine-protein kinase PrkC	5.45338	75267	F214540.dat	Q24827_MS19-018_19N_pH5to7_4	943	38.9	22	22	30	271	20	22	21	21	23	26	21	30	24	20	18	25	0.967033	-1.03409	-0.048363	0.686208	Red	1.14286	1.14286	0.192645	0.25282	Red	0.846154	-1.18182	-0.241008	0.13198	Red
				AEGDGLNA_00652	50S ribosomal protein L6	9.32084	19652	F214543.dat	Q24830_MS19-018_19N_pH7to7_3	1313	81.5	21	21	108	1258	102	94	103	104	112	112	106	105	101	108	108	103	0.959906	-1.04177	-0.0590355	0.195708	Red	1.03538	1.03538	0.0501567	0.198586	Red	0.927107	-1.07862	-0.109192	0.0369401	Orange
				AEGDGLNA_02007	Flavohemoprotein	4.93015	42957	F214534.dat	Q24821_MS19-018_19N_pH5to5_2	1491	71.9	21	21	95	899	82	95	81	88	70	79	81	84	63	56	65	55	1.44033	1.44033	0.526399	0.000771616	Orange	1.30864	1.30864	0.38807	0.003319	Orange	1.10063	1.10063	0.138328	0.120232	Red
				AEGDGLNA_01297	Asparagine--tRNA ligase	5.23169	49417	F214533.dat	Q24820_MS19-018_19N_pH5to5_1	1400	64.7	21	21	69	865	69	72	80	74	72	67	69	76	69	76	72	69	1.03103	1.03103	0.0440926	0.463525	Red	0.993103	-1.00694	-0.00998409	0.852094	Red	1.03819	1.03819	0.0540767	0.401195	Red
				AEGDGLNA_01095	ATP-dependent Clp protease ATP-binding subunit ClpX	4.50404	46367	F214536.dat	Q24823_MS19-018_19N_pH5to5_4	1433	51.2	21	21	63	711	56	55	63	63	54	52	61	64	64	60	63	56	0.975709	-1.0249	-0.0354779	0.614679	Red	0.951417	-1.05106	-0.0718503	0.412336	Red	1.02553	1.02553	0.0363724	0.690484	Red
				AEGDGLNA_01272	Elastin-binding protein EbpS	9.08212	50786	F214534.dat	Q24821_MS19-018_19N_pH5to5_2	1236	35.9	21	21	57	516	43	57	47	54	31	46	39	48	34	41	38	38	1.32258	1.32258	0.403356	0.0219584	Orange	1.08387	1.08387	0.116193	0.475341	Red	1.22024	1.22024	0.287163	0.115808	Red
				AEGDGLNA_01036	UDP-N-acetylmuramate--L-alanine ligase	5.18982	49488	F214541.dat	Q24828_MS19-018_19N_pH7to7_1	1253	52.9	21	21	56	637	54	57	52	54	51	55	47	58	56	49	52	52	1.03756	1.03756	0.0531929	0.305272	Red	1.00939	1.00939	0.0134832	0.864993	Red	1.02791	1.02791	0.0397097	0.59519	Red
				AEGDGLNA_01519	GTP-sensing transcriptional pleiotropic repressor CodY	5.60954	28842	F214541.dat	Q24828_MS19-018_19N_pH7to7_1	1209	68.5	21	21	55	620	49	51	54	52	51	49	53	58	55	49	51	48	1.01449	1.01449	0.0207586	0.703461	Red	1.03865	1.03865	0.0547059	0.451264	Red	0.976744	-1.02381	-0.0339473	0.595461	Red
				AEGDGLNA_01526	Succinate--CoA ligase [ADP-forming] subunit alpha	5.5963	31664	F214535.dat	Q24822_MS19-018_19N_pH5to5_3	1308	80.8	21	21	54	611	45	58	54	54	41	47	50	46	52	54	54	56	0.977273	-1.02326	-0.0331669	0.688357	Red	0.854545	-1.17021	-0.226771	0.0164391	Orange	1.14362	1.14362	0.193604	0.0951055	Red
				AEGDGLNA_01266	Transcriptional regulatory protein SrrA	5.15665	28096	F214535.dat	Q24822_MS19-018_19N_pH5to5_3	1193	76.8	21	21	53	591	48	49	53	50	46	59	46	45	49	54	48	44	1.02513	1.02513	0.0358007	0.615814	Red	1.00503	1.00503	0.00723157	0.951672	Red	1.02	1.02	0.0285692	0.791373	Red
				AEGDGLNA_01378	Aminoacyltransferase FemA	7.22152	48974	F214539.dat	Q24826_MS19-018_19N_pH5to7_3	1163	56.1	21	21	48	527	40	39	52	50	39	41	48	43	39	48	46	42	1.03352	1.03352	0.0475657	0.717301	Red	0.977654	-1.02286	-0.0326047	0.732446	Red	1.05714	1.05714	0.0801703	0.547682	Red
				AEGDGLNA_01616	Phenylalanine--tRNA ligase alpha subunit	5.36709	40152	F214537.dat	Q24824_MS19-018_19N_pH5to7_1	1285	60.5	21	21	44	526	41	38	46	50	44	42	42	46	39	41	48	49	0.98895	-1.01117	-0.0160301	0.89542	Red	0.983425	-1.01685	-0.0241125	0.79342	Red	1.00562	1.00562	0.00808235	0.933981	Red
				AEGDGLNA_02123	putative branched-chain-amino-acid aminotransferase	4.94901	40140	F214536.dat	Q24823_MS19-018_19N_pH5to5_4	1314	72.3	21	21	43	446	34	37	41	43	36	34	37	37	38	37	37	35	1.05298	1.05298	0.0744782	0.402994	Red	0.980132	-1.02027	-0.0289514	0.458692	Red	1.07432	1.07432	0.10343	0.272057	Red
				AEGDGLNA_00366	3-hydroxy-3-methylglutaryl-coenzyme A reductase	5.37589	46082	F214536.dat	Q24823_MS19-018_19N_pH5to5_4	1220	69.2	21	21	43	404	33	39	44	43	29	33	28	35	30	29	31	30	1.31452	1.31452	0.394532	0.028088	Orange	1.04032	1.04032	0.0570309	0.510479	Red	1.26357	1.26357	0.337501	0.0346355	Orange
				AEGDGLNA_01481	tRNA-2-methylthio-N(6)-dimethylallyladenosine synthase	5.94748	59200	F214540.dat	Q24827_MS19-018_19N_pH5to7_4	1098	50.5	21	21	42	376	29	28	30	36	37	24	32	42	29	33	25	31	1.04098	1.04098	0.0579473	0.632128	Red	1.13934	1.13934	0.188204	0.367047	Red	0.913669	-1.09449	-0.130256	0.51585	Red
				AEGDGLNA_00897	Aminopeptidase PepS	4.96082	46779	F214541.dat	Q24828_MS19-018_19N_pH7to7_1	1056	59.3	21	21	41	434	37	32	40	37	38	32	32	38	41	36	34	37	0.986842	-1.01333	-0.0191088	0.829182	Red	0.947368	-1.05556	-0.0780025	0.413615	Red	1.04167	1.04167	0.0588937	0.554688	Red
				AEGDGLNA_00856	putative protein	5.43805	38339	F214536.dat	Q24823_MS19-018_19N_pH5to5_4	1345	68.7	21	21	40	409	32	35	39	40	31	31	32	37	35	34	32	31	1.10294	1.10294	0.141356	0.158533	Red	0.992647	-1.00741	-0.0106472	0.888851	Red	1.11111	1.11111	0.152003	0.163271	Red
				AEGDGLNA_01823	Protein DltD	9.44587	47486	F214541.dat	Q24828_MS19-018_19N_pH7to7_1	1114	68.4	21	21	40	434	33	25	32	37	41	34	36	44	40	40	34	38	0.839744	-1.19084	-0.251979	0.0841559	Red	1.01923	1.01923	0.0274807	0.791453	Red	0.823899	-1.21374	-0.27946	0.0844835	Red
				AEGDGLNA_00727	hypothetical protein	8.18354	52883	F214536.dat	Q24823_MS19-018_19N_pH5to5_4	841	50.9	21	21	40	410	27	32	39	40	33	36	36	35	34	33	33	32	1.04412	1.04412	0.0622843	0.660123	Red	1.05882	1.05882	0.0824622	0.0600374	Red	0.986111	-1.01408	-0.0201779	0.883026	Red
				AEGDGLNA_00302	Sulfate adenylyltransferase	5.58225	44313	F214540.dat	Q24827_MS19-018_19N_pH5to7_4	990	48.7	21	21	38	333	18	26	23	31	35	41	25	38	21	25	29	21	1.02	1.02	0.0285692	0.886083	Red	1.43	1.43	0.516015	0.0453815	Orange	0.713287	-1.40196	-0.487446	0.0616848	Red
				AEGDGLNA_00492	Nitrite reductase [NAD(P)H]	5.3399	89072	F214538.dat	Q24825_MS19-018_19N_pH5to7_2	827	26.3	21	21	27	138	0	27	0	6	2	27	26	10	15	2	14	9	0.840909	-1.18919	-0.249978	0.815887	Red	1.56818	1.56818	0.649093	0.407805	Green	0.536232	-1.86486	-0.899071	0.402236	Green
MULTISPECIES: L-lactate dehydrogenase [Staphylococcus]	WP_000846637.1	Q5HCV0	ldh	AEGDGLNA_00327	L-lactate dehydrogenase 2	5.00319	34095	F214538.dat	Q24825_MS19-018_19N_pH5to7_2	1469	77.8	20	20	87	827	49	56	49	53	80	87	78	81	76	77	75	66	0.708054	-1.41232	-0.498069	0.000687374	Orange	1.10738	1.10738	0.147154	0.0486671	Orange	0.639394	-1.56398	-0.645223	2.85331e-05	Blue
				AEGDGLNA_01072	ATP-dependent 6-phosphofructokinase	5.24646	34889	F214537.dat	Q24824_MS19-018_19N_pH5to7_1	1253	52.2	20	20	76	832	71	67	64	65	76	64	65	71	66	74	71	78	0.924915	-1.08118	-0.112608	0.123108	Red	0.955631	-1.04643	-0.0654738	0.422336	Red	0.967857	-1.03321	-0.047134	0.515199	Red
Uncharacterised protein family YdfA-immunity (IPR022853)			SERP1140	AEGDGLNA_01184	hypothetical protein	5.41606	35152	F214544.dat	Q24831_MS19-018_19N_pH7to7_4	1430	62.3	20	20	72	725	37	41	38	39	70	65	64	68	76	77	78	72	0.517915	-1.93082	-0.949212	1.90702e-06	Blue	0.882736	-1.13284	-0.179946	0.00325259	Orange	0.586716	-1.7044	-0.769266	1.16814e-05	Blue
				AEGDGLNA_00688	Alkaline shock protein 23	4.92279	18650	F214534.dat	Q24821_MS19-018_19N_pH5to5_2	1434	83.7	20	20	70	639	43	70	63	65	47	54	48	42	56	47	57	47	1.16114	1.16114	0.215539	0.260089	Red	0.924171	-1.08205	-0.113769	0.320611	Red	1.25641	1.25641	0.329308	0.123577	Red
Immunoprotective extracellular, immunoglobulin-like domain superfamily IPR029050				AEGDGLNA_00119	hypothetical protein	6.63679	21267	F214541.dat	Q24828_MS19-018_19N_pH7to7_1	1418	71.6	20	20	62	588	23	25	26	28	67	61	58	70	62	63	53	52	0.452991	-2.20755	-1.14244	0.000665151	Blue	1.11111	1.11111	0.152003	0.154547	Red	0.407692	-2.45283	-1.29445	0.000243774	Blue
				AEGDGLNA_01222	putative glycine dehydrogenase (decarboxylating) subunit 1	5.1544	49981	F214535.dat	Q24822_MS19-018_19N_pH5to5_3	1296	53.6	20	20	53	556	34	41	53	46	50	46	45	48	47	50	48	48	0.903553	-1.10674	-0.146318	0.322871	Red	0.979695	-1.02073	-0.0295948	0.470055	Red	0.92228	-1.08427	-0.116724	0.42581	Red
				AEGDGLNA_00428	UTP--glucose-1-phosphate uridylyltransferase	5.3352	32415	F214541.dat	Q24828_MS19-018_19N_pH7to7_1	1257	83.3	20	20	48	594	52	44	53	54	56	52	43	52	48	47	46	47	1.07812	1.07812	0.108524	0.199421	Red	1.07812	1.07812	0.108524	0.26662	Red	1	1	0	1	Red
				AEGDGLNA_01544	Phosphate acyltransferase	6.9258	34911	F214542.dat	Q24829_MS19-018_19N_pH7to7_2	1285	70.5	20	20	47	513	41	41	34	37	41	43	41	42	47	47	45	54	0.796954	-1.25478	-0.327431	0.00894641	Orange	0.86802	-1.15205	-0.204199	0.0422254	Orange	0.918129	-1.08917	-0.123232	0.129509	Red
				AEGDGLNA_01199	DEAD-box ATP-dependent RNA helicase CshB	9.43989	51315	F214539.dat	Q24826_MS19-018_19N_pH5to7_3	1265	61.8	20	20	47	454	32	34	37	34	42	41	47	46	38	38	29	36	0.972414	-1.02837	-0.0403577	0.693409	Red	1.24138	1.24138	0.311944	0.0179911	Orange	0.783333	-1.2766	-0.352302	0.00230678	Orange
				AEGDGLNA_02292	putative acetyl-CoA acyltransferase	5.28423	41549	F214539.dat	Q24826_MS19-018_19N_pH5to7_3	1480	66.8	20	20	43	516	36	38	42	41	42	45	43	43	49	43	45	49	0.847368	-1.18012	-0.238939	0.012064	Orange	0.931579	-1.07345	-0.10225	0.11596	Red	0.909605	-1.09938	-0.136689	0.0546355	Red
				AEGDGLNA_01720	Peptide chain release factor 3	5.00595	59742	F214536.dat	Q24823_MS19-018_19N_pH5to5_4	1149	42.3	20	20	43	486	27	36	40	43	39	42	41	48	47	41	41	41	0.862069	-1.16	-0.214125	0.186804	Red	1	1	0	1	Red	0.862069	-1.16	-0.214125	0.195616	Red
				AEGDGLNA_01907	Thioredoxin reductase	4.99338	33510	F214539.dat	Q24826_MS19-018_19N_pH5to7_3	1229	55.5	20	20	41	461	38	39	39	42	38	37	41	35	42	38	35	37	1.03846	1.03846	0.0544478	0.421112	Red	0.99359	-1.00645	-0.00927781	0.901333	Red	1.04516	1.04516	0.0637256	0.298721	Red
				AEGDGLNA_01414	GMP reductase	6.84259	36147	F214535.dat	Q24822_MS19-018_19N_pH5to5_3	1136	63.7	20	20	40	419	34	37	40	38	31	34	29	40	36	34	30	36	1.09286	1.09286	0.128105	0.136615	Red	0.985714	-1.01449	-0.0207586	0.864707	Red	1.1087	1.1087	0.148863	0.230028	Red
				AEGDGLNA_00750	Peptide chain release factor 1	4.81892	40349	F214541.dat	Q24828_MS19-018_19N_pH7to7_1	974	59.8	20	20	39	423	31	32	35	38	36	34	36	36	39	36	37	33	0.939597	-1.06429	-0.0898855	0.309149	Red	0.979866	-1.02055	-0.029344	0.607623	Red	0.958904	-1.04286	-0.0605415	0.422212	Red
				AEGDGLNA_01235	2-oxoglutarate carboxylase small subunit	5.30816	50292	F214535.dat	Q24822_MS19-018_19N_pH5to5_3	1097	58.4	20	20	38	476	39	37	38	44	39	37	39	51	38	38	36	40	1.03846	1.03846	0.0544478	0.435732	Red	1.08974	1.08974	0.123989	0.359052	Red	0.952941	-1.04938	-0.0695409	0.601912	Red
				AEGDGLNA_01173	Elongation factor 4	4.8295	68248	F214540.dat	Q24827_MS19-018_19N_pH5to7_4	981	43.2	20	20	38	390	25	27	32	30	31	32	35	38	39	37	31	33	0.819444	-1.22034	-0.287282	0.0359667	Orange	0.972222	-1.02857	-0.040642	0.693523	Red	0.842857	-1.18644	-0.24664	0.0477888	Orange
				AEGDGLNA_01228	Aminopeptidase YpdF	5.51094	39645	F214536.dat	Q24823_MS19-018_19N_pH5to5_4	1075	57.5	20	20	37	394	30	44	34	37	35	34	33	31	31	31	27	27	1.24167	1.24167	0.312278	0.0860517	Red	1.14167	1.14167	0.191141	0.0279306	Orange	1.08759	1.08759	0.121136	0.391864	Red
				AEGDGLNA_00733	Phosphopentomutase	5.28229	44492	F214536.dat	Q24823_MS19-018_19N_pH5to5_4	973	71.8	20	20	37	368	30	37	30	37	31	31	35	32	27	24	33	21	1.26606	1.26606	0.34034	0.0704204	Red	1.22018	1.22018	0.287098	0.0964586	Red	1.03759	1.03759	0.053242	0.603536	Red
				AEGDGLNA_01745	UvrABC system protein A	7.5458	83943	F214536.dat	Q24823_MS19-018_19N_pH5to5_4	1080	37.2	20	20	36	400	29	36	35	36	33	29	31	38	35	32	33	33	1.0219	1.0219	0.0312509	0.698783	Red	0.985401	-1.01481	-0.0212165	0.818826	Red	1.03704	1.03704	0.0524674	0.643215	Red
				AEGDGLNA_00298	Sulfite reductase [NADPH] hemoprotein beta-component	5.87775	65251	F214540.dat	Q24827_MS19-018_19N_pH5to7_4	833	39.3	20	20	34	320	24	30	27	29	22	31	27	34	27	22	25	22	1.14	1.14	0.189034	0.100526	Red	1.18	1.18	0.238787	0.187767	Red	0.966102	-1.03509	-0.049753	0.747175	Red
Alpha/Beta hydrolase fold IPR029058	WP_002487242.1		SERP2452	AEGDGLNA_00048	hypothetical protein	8.75973	51492	F214540.dat	Q24827_MS19-018_19N_pH5to7_4	871	55	20	20	32	224	11	10	15	17	19	20	20	32	24	23	16	17	0.678571	-1.47368	-0.559427	0.0439596	Orange	1.13095	1.13095	0.177538	0.49014	Red	0.6	-1.66667	-0.736966	0.0463255	Blue
MULTISPECIES: YhgE/Pip domain-containing protein [Staphylococcus]	WP_064212225.1	O32101	SERP2262	AEGDGLNA_00220	ESX secretion system protein YueB	9.08795	104822	F214536.dat	Q24823_MS19-018_19N_pH5to5_4	1108	25.8	20	20	28	199	20	21	25	28	13	14	12	13	15	16	11	11	1.7193	1.7193	0.78182	0.00517622	Blue	0.982456	-1.01786	-0.0255351	0.865748	Red	1.75	1.75	0.807355	0.00899387	Blue
MULTISPECIES: staphyloferrin B biosynthesis protein SbnF [Staphylococcus]	WP_096533133.1	Q47318	SERP1781	AEGDGLNA_00689	Aerobactin synthase	6.12536	76236	F214542.dat	Q24829_MS19-018_19N_pH7to7_2	1004	40.9	20	20	25	227	12	15	17	15	18	18	17	24	22	25	26	18	0.663158	-1.50794	-0.592576	0.0129206	Blue	0.852632	-1.17284	-0.230006	0.19672	Red	0.777778	-1.28571	-0.36257	0.0632439	Red
				AEGDGLNA_00756	Uracil phosphoribosyltransferase	5.70723	23012	F214537.dat	Q24824_MS19-018_19N_pH5to7_1	1312	86.1	19	19	68	696	44	53	57	61	68	65	63	50	63	53	59	60	0.916318	-1.09132	-0.12608	0.289253	Red	1.04603	1.04603	0.0649175	0.569374	Red	0.876	-1.14155	-0.190997	0.200389	Red
				AEGDGLNA_00661	30S ribosomal protein S13	10.4197	13710	F214540.dat	Q24827_MS19-018_19N_pH5to7_4	938	75.2	19	19	67	775	62	61	59	67	68	71	66	67	63	64	62	65	0.98062	-1.01976	-0.0282337	0.531373	Red	1.06977	1.06977	0.0972972	0.0164919	Orange	0.916667	-1.09091	-0.125531	0.0350664	Orange
				AEGDGLNA_02138	50S ribosomal protein L7/L12	4.54554	12643	F214536.dat	Q24823_MS19-018_19N_pH5to5_4	1272	95.1	19	19	64	586	38	43	45	64	44	50	45	41	53	50	62	51	0.881818	-1.13402	-0.181447	0.357712	Red	0.836364	-1.19565	-0.257798	0.0396347	Orange	1.05435	1.05435	0.0763509	0.69998	Red
MULTISPECIES: adenylate kinase [Staphylococcus]	WP_001021468.1	P99062	adk	AEGDGLNA_00658	Adenylate kinase	4.80297	24021	F214543.dat	Q24830_MS19-018_19N_pH7to7_3	999	68.8	19	19	61	474	23	32	30	44	33	37	33	26	53	49	61	53	0.604545	-1.65414	-0.726077	0.00835228	Blue	0.604545	-1.65414	-0.726077	0.000712832	Blue	1	1	0	1	Red
				AEGDGLNA_01532	50S ribosomal protein L19	11.5052	13330	F214537.dat	Q24824_MS19-018_19N_pH5to7_1	948	69	19	19	61	633	50	50	48	49	61	52	51	51	52	50	58	61	0.893333	-1.1194	-0.16273	0.0990259	Red	0.973333	-1.0274	-0.0389941	0.685716	Red	0.917808	-1.08955	-0.123735	0.159945	Red
				AEGDGLNA_01542	3-oxoacyl-[acyl-carrier-protein] reductase FabG	5.59549	26057	F214542.dat	Q24829_MS19-018_19N_pH7to7_2	1452	75.4	19	19	53	583	44	38	43	41	50	50	54	47	56	53	54	53	0.772727	-1.29412	-0.371969	0.000613658	Orange	0.931818	-1.07317	-0.10188	0.0735819	Red	0.829268	-1.20588	-0.270089	0.00425585	Orange
				AEGDGLNA_02106	GTP cyclohydrolase FolE2	5.84376	33635	F214536.dat	Q24823_MS19-018_19N_pH5to5_4	1231	74.3	19	19	49	485	38	39	39	49	39	39	39	48	38	41	38	38	1.06289	1.06289	0.0879965	0.413876	Red	1.06289	1.06289	0.0879965	0.356416	Red	1	1	0	1	Red
				AEGDGLNA_01307	hypothetical protein	6.20541	23933	F214536.dat	Q24823_MS19-018_19N_pH5to5_4	983	92.9	19	19	49	530	43	44	44	49	49	46	45	39	41	45	43	42	1.05143	1.05143	0.0723508	0.218177	Red	1.04571	1.04571	0.0644887	0.427261	Red	1.00546	1.00546	0.00786212	0.924008	Red
				AEGDGLNA_01800	NAD-specific glutamate dehydrogenase	5.13308	45755	F214541.dat	Q24828_MS19-018_19N_pH7to7_1	1122	47.3	19	19	48	471	35	36	39	40	40	37	33	36	48	41	41	45	0.860335	-1.16234	-0.217029	0.0272218	Orange	0.837989	-1.19333	-0.254997	0.0181539	Orange	1.02667	1.02667	0.0379679	0.61287	Red
				AEGDGLNA_01802	putative oxidoreductase	5.0423	41959	F214536.dat	Q24823_MS19-018_19N_pH5to5_4	1032	61.9	19	19	46	378	30	39	40	46	27	28	31	29	30	26	27	25	1.41964	1.41964	0.505528	0.0321036	Orange	1.0625	1.0625	0.0874628	0.253166	Red	1.33613	1.33613	0.418065	0.0521623	Red
				AEGDGLNA_01345	TelA-like protein	6.34598	43392	F214536.dat	Q24823_MS19-018_19N_pH5to5_4	1274	61.4	19	19	44	425	38	41	44	44	33	36	34	31	34	31	30	29	1.33594	1.33594	0.417853	0.00127997	Orange	1.07812	1.07812	0.108524	0.146697	Red	1.23913	1.23913	0.309328	0.00443869	Orange
				AEGDGLNA_01001	Transaldolase	4.58925	25580	F214537.dat	Q24824_MS19-018_19N_pH5to7_1	1360	78.5	19	19	43	482	36	37	40	44	43	42	38	39	41	40	42	40	0.964072	-1.03727	-0.0527874	0.472168	Red	0.994012	-1.00602	-0.00866486	0.855116	Red	0.96988	-1.03106	-0.0441226	0.586149	Red
				AEGDGLNA_00700	putative uridylyltransferase	5.55648	45703	F214535.dat	Q24822_MS19-018_19N_pH5to5_3	1028	53.9	19	19	40	364	30	29	40	35	29	29	26	32	26	27	27	34	1.16949	1.16949	0.225881	0.166507	Red	1.01695	1.01695	0.0242475	0.830177	Red	1.15	1.15	0.201634	0.17957	Red
				AEGDGLNA_00584	Putative 2-hydroxyacid dehydrogenase	5.1111	34713	F214534.dat	Q24821_MS19-018_19N_pH5to5_2	1081	90.2	19	19	39	358	24	39	33	35	26	29	25	28	30	29	28	32	1.09756	1.09756	0.134301	0.42066	Red	0.910569	-1.09821	-0.13516	0.0703012	Red	1.20536	1.20536	0.269461	0.166777	Red
MULTISPECIES: amidophosphoribosyltransferase [Staphylococcus]	WP_000483713.1	P99164	purF	AEGDGLNA_01676	Amidophosphoribosyltransferase	5.89304	54355	F214541.dat	Q24828_MS19-018_19N_pH7to7_1	1022	42.9	19	19	38	376	22	21	27	26	38	28	29	39	38	37	38	33	0.666667	-1.5	-0.584963	0.000690764	Blue	0.92	-1.08696	-0.120294	0.393127	Red	0.724638	-1.38	-0.464668	0.0379916	Orange
				AEGDGLNA_01273	Glucosaminate ammonia-lyase	5.65902	36791	F214535.dat	Q24822_MS19-018_19N_pH5to5_3	1112	68.9	19	19	35	401	34	35	35	40	34	34	32	32	32	31	31	31	1.14729	1.14729	0.198226	0.0369675	Orange	1.05426	1.05426	0.0762356	0.0485567	Orange	1.08824	1.08824	0.121991	0.110216	Red
				AEGDGLNA_01131	Histidine--tRNA ligase	5.17024	48845	F214536.dat	Q24823_MS19-018_19N_pH5to5_4	1024	50.7	19	19	34	348	32	26	32	34	28	30	22	34	28	28	28	26	1.12281	1.12281	0.16711	0.134336	Red	1.03509	1.03509	0.049753	0.719283	Red	1.08475	1.08475	0.117357	0.446213	Red
				AEGDGLNA_01369	Oligoendopeptidase F, plasmid	4.80455	69684	F214540.dat	Q24827_MS19-018_19N_pH5to7_4	981	39.6	19	19	34	356	29	24	30	33	28	30	28	34	32	29	28	31	0.967742	-1.03333	-0.0473057	0.654114	Red	1	1	0	1	Red	0.967742	-1.03333	-0.0473057	0.685758	Red
MULTISPECIES: cysteine protease staphopain A [Staphylococcus]	WP_000827736.1	P81297	sspB	AEGDGLNA_00104	Staphopain A	9.35212	44664	F214544.dat	Q24831_MS19-018_19N_pH7to7_4	959	55.9	19	19	34	103	0	0	0	0	1	0	0	0	23	24	21	34	0.0377358	-26.5	-4.72792	0.00310231	Blue	0.0471698	-21.2	-4.40599	0.00304816	Blue	0.8	-1.25	-0.321928	0.391002	Red
				AEGDGLNA_02195	Bifunctional protein GlmU	5.78431	49121	F214536.dat	Q24823_MS19-018_19N_pH5to5_4	1170	61.2	19	19	32	349	29	31	32	32	27	24	29	31	27	30	29	28	1.08475	1.08475	0.117357	0.040364	Orange	0.974576	-1.02609	-0.037153	0.668229	Red	1.11304	1.11304	0.15451	0.11588	Red
				AEGDGLNA_00955	Fumarate hydratase class II	5.80057	51269	F214536.dat	Q24823_MS19-018_19N_pH5to5_4	822	49.7	19	19	32	325	27	27	32	32	20	29	25	22	27	28	25	31	1.06087	1.06087	0.0852473	0.395431	Red	0.869565	-1.15	-0.201634	0.166256	Red	1.22	1.22	0.286881	0.0682859	Red
MULTISPECIES: NADP-dependent oxidoreductase [Staphylococcus]	WP_115337069.1	O34812	SERP1786	AEGDGLNA_00684	Putative NADP-dependent oxidoreductase YfmJ	5.40559	36973	F214535.dat	Q24822_MS19-018_19N_pH5to5_3	1089	72.2	19	19	31	273	26	33	31	31	15	22	19	18	24	17	19	18	1.52439	1.52439	0.608232	0.00249486	Blue	0.95122	-1.05128	-0.0721498	0.654093	Red	1.60256	1.60256	0.680382	0.00131429	Blue
MULTISPECIES: amidase domain-containing protein [Staphylococcus]	WP_001125611.1	Q2G222	SERP2263	AEGDGLNA_00219	N-acetylmuramoyl-L-alanine amidase domain-containing protein	4.92974	73695	F214534.dat	Q24821_MS19-018_19N_pH5to5_2	1211	39.7	19	19	30	135	30	30	34	35	2	0	1	1	1	1	0	0	22.1667	22.1667	4.47032	8.78517e-05	Blue	1.33333	1.33333	0.415037	0.359991	Red	16.625	16.625	4.05528	5.42243e-05	Blue
MULTISPECIES: anaerobic ribonucleoside-triphosphate reductase [Staphylococcus]	WP_095103824.1	P28903	nrdD	AEGDGLNA_00305	Anaerobic ribonucleoside-triphosphate reductase	5.61557	70148	F214540.dat	Q24827_MS19-018_19N_pH5to7_4	832	38.3	19	19	30	187	5	9	3	10	23	29	27	30	13	14	14	10	0.563636	-1.77419	-0.827163	0.0269716	Blue	2.05455	2.05455	1.03882	0.000510067	Blue	0.274336	-3.64516	-1.86598	0.000104161	Blue
				AEGDGLNA_00864	Nicotinate phosphoribosyltransferase pncB2	5.66541	55756	F214538.dat	Q24825_MS19-018_19N_pH5to7_2	1094	46.4	19	19	29	334	27	31	33	35	28	29	25	33	24	23	25	21	1.34021	1.34021	0.422455	0.0100236	Orange	1.2268	1.2268	0.294905	0.0360225	Orange	1.09244	1.09244	0.12755	0.29116	Red
				AEGDGLNA_00250	hypothetical protein	9.45057	38683	F214544.dat	Q24831_MS19-018_19N_pH7to7_4	1034	65.7	19	19	29	259	14	20	17	25	21	20	21	23	21	23	25	29	0.784314	-1.275	-0.350497	0.111368	Red	0.872549	-1.14607	-0.196692	0.152466	Red	0.898876	-1.1125	-0.153805	0.414595	Red
MULTISPECIES: ABC-F family ATP-binding cassette domain-containing protein [Staphylococcus]	WP_000525112.1	P0A9W3	SERP0383	AEGDGLNA_01953	Energy-dependent translational throttle protein EttA	5.459	72969	F214536.dat	Q24823_MS19-018_19N_pH5to5_4	845	38.9	19	19	27	225	22	21	26	27	14	19	17	22	18	14	13	12	1.63934	1.63934	0.713119	0.00269843	Blue	1.2459	1.2459	0.31719	0.132571	Red	1.31579	1.31579	0.395929	0.0370103	Orange
				AEGDGLNA_01488	Ribonuclease Y	5.27749	58661	F214540.dat	Q24827_MS19-018_19N_pH5to7_4	817	40.7	19	19	26	257	18	18	21	20	22	21	19	26	23	28	21	20	0.84375	-1.18519	-0.245112	0.123523	Red	0.958333	-1.04348	-0.0614005	0.680653	Red	0.880435	-1.1358	-0.183712	0.163921	Red
				AEGDGLNA_02220	DNA polymerase III subunit tau	5.61118	64085	F214534.dat	Q24821_MS19-018_19N_pH5to5_2	879	42.8	19	19	25	233	19	25	23	18	18	20	17	22	18	20	20	13	1.18667	1.18667	0.246915	0.184761	Red	1.08	1.08	0.111031	0.483333	Red	1.09877	1.09877	0.135883	0.358863	Red
MULTISPECIES: exopolyphosphatase [Staphylococcus]	WP_002473191.1	P25552	SERP2046	AEGDGLNA_00439	Guanosine-5'-triphosphate,3'-diphosphate pyrophosphatase	9.08268	58252	F214535.dat	Q24822_MS19-018_19N_pH5to5_3	712	40.4	19	19	24	172	17	20	24	24	11	13	12	12	10	9	12	8	2.06977	2.06977	1.04947	0.00272859	Blue	1.2093	1.2093	0.274175	0.0716727	Red	1.71154	1.71154	0.775294	0.00998411	Blue
				AEGDGLNA_02132	30S ribosomal protein S7	9.9826	17783	F214544.dat	Q24831_MS19-018_19N_pH7to7_4	1004	80.1	18	18	127	1392	103	98	100	109	135	122	119	116	114	127	122	127	0.838057	-1.19324	-0.25488	0.00253938	Orange	1.00405	1.00405	0.00582908	0.926636	Red	0.834677	-1.19807	-0.260709	0.00892792	Orange
				AEGDGLNA_02270	Alkyl hydroperoxide reductase C	4.57499	21038	F214543.dat	Q24830_MS19-018_19N_pH7to7_3	1198	95.2	18	18	75	733	51	52	55	60	66	65	61	48	65	72	75	63	0.795699	-1.25676	-0.329705	0.00798781	Orange	0.874552	-1.14344	-0.193384	0.138556	Red	0.909836	-1.0991	-0.136321	0.293799	Red
				AEGDGLNA_00952	Glucosamine-6-phosphate deaminase	5.08508	22607	F214541.dat	Q24828_MS19-018_19N_pH7to7_1	967	54.3	18	18	52	539	41	47	49	47	44	50	46	39	52	38	43	43	1.04444	1.04444	0.0627358	0.581575	Red	1.01667	1.01667	0.0238467	0.84665	Red	1.02732	1.02732	0.038889	0.679342	Red
				AEGDGLNA_01728	Enoyl-[acyl-carrier-protein] reductase [NADPH] FabI	5.64512	27967	F214541.dat	Q24828_MS19-018_19N_pH7to7_1	1021	89.5	18	18	44	471	31	30	35	38	40	42	41	44	44	42	41	43	0.793103	-1.26087	-0.334419	0.0119105	Orange	0.982759	-1.01754	-0.025091	0.511639	Red	0.807018	-1.23913	-0.309328	0.0138424	Orange
				AEGDGLNA_02085	Putative heme-dependent peroxidase	5.00943	29523	F214535.dat	Q24822_MS19-018_19N_pH5to5_3	942	71.5	18	18	44	466	42	37	44	44	34	37	41	37	37	42	36	35	1.11039	1.11039	0.151066	0.110318	Red	0.993506	-1.00654	-0.0093987	0.909847	Red	1.11765	1.11765	0.160465	0.0864675	Red
				AEGDGLNA_01200	putative endonuclease 4	6.16017	33035	F214540.dat	Q24827_MS19-018_19N_pH5to7_4	949	65.9	18	18	42	386	21	28	35	32	38	35	33	42	35	33	28	26	0.952381	-1.05	-0.0703893	0.699799	Red	1.20635	1.20635	0.270648	0.0645004	Red	0.789474	-1.26667	-0.341037	0.0758244	Red
MULTISPECIES: LytR family transcriptional regulator [Staphylococcus]	WP_011302545.1	Q02115	SERP1893	AEGDGLNA_00578	Polyisoprenyl-teichoic acid--peptidoglycan teichoic acid transferase TagU	6.7678	35184	F214536.dat	Q24823_MS19-018_19N_pH5to5_4	871	51.9	18	18	42	286	28	30	33	42	19	18	18	22	18	23	19	16	1.7125	1.7125	0.776104	0.0121929	Blue	1.0125	1.0125	0.0179219	0.891857	Red	1.69136	1.69136	0.758182	0.0159257	Blue
				AEGDGLNA_01842	putative cysteine desulfurase	5.36807	46054	F214535.dat	Q24822_MS19-018_19N_pH5to5_3	1183	56.9	18	18	39	466	31	38	39	42	39	35	39	48	39	41	37	38	0.968553	-1.03247	-0.0460964	0.641977	Red	1.03774	1.03774	0.0534393	0.633017	Red	0.933333	-1.07143	-0.0995357	0.474963	Red
				AEGDGLNA_01101	Delta-aminolevulinic acid dehydratase	4.99951	36532	F214537.dat	Q24824_MS19-018_19N_pH5to7_1	962	67.9	18	18	38	384	24	23	31	28	38	31	30	34	36	32	35	42	0.738255	-1.35455	-0.437809	0.0133437	Orange	0.919463	-1.08759	-0.121136	0.319927	Red	0.80292	-1.24545	-0.316672	0.0397028	Orange
				AEGDGLNA_01911	HPr kinase/phosphorylase	5.66301	34702	F214540.dat	Q24827_MS19-018_19N_pH5to7_4	867	70.6	18	18	37	376	28	27	30	25	28	36	36	37	35	34	27	33	0.857143	-1.16667	-0.222392	0.0729733	Red	1.06015	1.06015	0.0842689	0.496763	Red	0.808511	-1.23684	-0.306661	0.0400996	Orange
				AEGDGLNA_01555	putative dual-specificity RNA methyltransferase RlmN	6.77363	42146	F214540.dat	Q24827_MS19-018_19N_pH5to7_4	977	55.5	18	18	36	345	25	25	27	27	25	28	28	36	28	33	33	30	0.84375	-1.18519	-0.245112	0.0186793	Orange	0.945312	-1.05785	-0.0811368	0.54234	Red	0.892562	-1.12037	-0.163976	0.264152	Red
				AEGDGLNA_01363	Conserved virulence factor B	4.83773	33951	F214540.dat	Q24827_MS19-018_19N_pH5to7_4	898	69.5	18	18	36	355	22	19	31	32	32	33	35	36	29	33	27	26	0.907563	-1.10185	-0.13993	0.483675	Red	1.17647	1.17647	0.234465	0.0340808	Orange	0.771429	-1.2963	-0.374396	0.0861274	Red
				AEGDGLNA_01589	UDP-N-acetylmuramoylalanine--D-glutamate ligase	5.13896	50087	F214540.dat	Q24827_MS19-018_19N_pH5to7_4	1027	43.7	18	18	35	403	35	33	38	33	34	35	31	35	31	34	32	32	1.07519	1.07519	0.104589	0.126156	Red	1.04511	1.04511	0.0636586	0.241831	Red	1.02878	1.02878	0.0409303	0.534532	Red
				AEGDGLNA_00314	Acetyl-coenzyme A synthetase	5.49075	59398	F214536.dat	Q24823_MS19-018_19N_pH5to5_4	1037	56.5	18	18	33	327	26	31	34	33	26	27	25	31	24	23	22	25	1.30612	1.30612	0.38529	0.0186134	Orange	1.15306	1.15306	0.205469	0.0575629	Red	1.13274	1.13274	0.179821	0.145306	Red
DUF1672 domain-containing protein [Staphylococcus epidermidis	WP_023474367.1		SERP2255	AEGDGLNA_00227	hypothetical protein	6.84437	34657	F214542.dat	Q24829_MS19-018_19N_pH7to7_2	937	53.3	18	18	33	301	14	11	17	15	31	30	33	30	31	33	28	28	0.491935	-2.03279	-1.02346	0.00010552	Blue	1.03226	1.03226	0.0458037	0.512337	Red	0.476562	-2.09836	-1.06926	0.000113555	Blue
				AEGDGLNA_00736	p-aminobenzoyl-glutamate hydrolase subunit B	5.36209	43063	F214541.dat	Q24828_MS19-018_19N_pH7to7_1	925	65	18	18	33	364	23	24	27	27	31	29	29	33	33	36	34	38	0.724138	-1.38095	-0.465664	0.000591617	Orange	0.868966	-1.15079	-0.202629	0.0181619	Orange	0.833333	-1.2	-0.263034	0.00981242	Orange
				AEGDGLNA_01243	Dihydrolipoyl dehydrogenase	6.05794	51364	F214535.dat	Q24822_MS19-018_19N_pH5to5_3	896	40.6	18	18	30	292	23	26	30	28	27	27	22	29	20	19	20	21	1.32143	1.32143	0.402098	0.0166655	Orange	1.29762	1.29762	0.375867	0.0209634	Orange	1.01835	1.01835	0.0262315	0.820689	Red
				AEGDGLNA_01221	Aminomethyltransferase	5.51283	40383	F214542.dat	Q24829_MS19-018_19N_pH7to7_2	1078	59.2	18	18	29	302	22	27	30	26	21	27	19	24	28	29	25	24	0.990909	-1.00917	-0.0131754	0.906678	Red	0.863636	-1.15789	-0.211504	0.133439	Red	1.14737	1.14737	0.198329	0.196243	Red
				AEGDGLNA_01485	2-oxoglutarate oxidoreductase subunit KorA	5.54958	64320	F214535.dat	Q24822_MS19-018_19N_pH5to5_3	1004	42.7	18	18	29	304	20	29	29	24	19	24	29	32	23	27	25	23	1.03922	1.03922	0.0554951	0.695428	Red	1.05882	1.05882	0.0824622	0.64706	Red	0.981481	-1.01887	-0.026967	0.894215	Red
				AEGDGLNA_00888	Methionine aminopeptidase	5.81478	27533	F214536.dat	Q24823_MS19-018_19N_pH5to5_4	787	67.3	18	18	28	245	19	19	30	28	23	20	21	17	15	21	16	16	1.38889	1.38889	0.473931	0.0911899	Red	1.18056	1.18056	0.239466	0.128562	Red	1.17647	1.17647	0.234465	0.301615	Red
				AEGDGLNA_00524	putative malate:quinone oxidoreductase 1	8.39843	54963	F214535.dat	Q24822_MS19-018_19N_pH5to5_3	911	40.2	18	18	26	225	19	20	26	18	17	21	16	19	16	17	17	19	1.19178	1.19178	0.253119	0.145149	Red	1.05479	1.05479	0.076962	0.470055	Red	1.12987	1.12987	0.176157	0.289677	Red
MULTISPECIES: RNA degradosome polyphosphate kinase [Staphylococcus]	WP_017175012.1	P0DP44	ppk	AEGDGLNA_00438	Polyphosphate kinase	5.85081	83440	F214535.dat	Q24822_MS19-018_19N_pH5to5_3	894	27.3	18	18	26	166	17	20	26	24	11	13	13	12	11	8	6	5	2.67647	2.67647	1.42033	0.00174916	Blue	1.55882	1.55882	0.640458	0.0305059	Blue	1.71698	1.71698	0.779874	0.0153848	Blue
MULTISPECIES: dihydrolipoyl dehydrogenase [Staphylococcus]	WP_048542237.1	P85207	SERP2327	AEGDGLNA_00168	Dihydrolipoyl dehydrogenase	5.98847	48871	F214544.dat	Q24831_MS19-018_19N_pH7to7_4	1182	49.3	18	18	24	129	6	2	2	5	2	5	3	6	27	26	21	24	0.186275	-5.36842	-2.4245	2.59287e-05	Blue	0.196078	-5.1	-2.3505	3.3899e-05	Blue	0.95	-1.05263	-0.0740006	0.861985	Red
MULTISPECIES: SMC family ATPase [Staphylococcus]	WP_000803164.1	A6QGP8	sbcC	AEGDGLNA_01404	Nuclease SbcCD subunit C	6.09561	118590	F214542.dat	Q24829_MS19-018_19N_pH7to7_2	769	21.4	18	18	21	183	8	11	13	17	14	11	14	18	20	21	17	19	0.654321	-1.5283	-0.61193	0.0259974	Blue	0.753086	-1.32787	-0.409113	0.0312517	Orange	0.868852	-1.15094	-0.202817	0.433599	Red
				AEGDGLNA_02139	50S ribosomal protein L10	4.90996	17781	F214536.dat	Q24823_MS19-018_19N_pH5to5_4	1253	90.4	17	17	81	1062	71	75	73	81	93	94	96	83	100	94	106	96	0.76	-1.31579	-0.395929	0.000492438	Orange	0.925	-1.08108	-0.112475	0.105097	Red	0.821622	-1.21711	-0.283454	0.00468446	Orange
				AEGDGLNA_01989	HTH-type transcriptional regulator MgrA	7.78626	17127	F214539.dat	Q24826_MS19-018_19N_pH5to7_3	1123	66.7	17	17	59	683	50	47	56	57	66	58	59	62	56	58	52	62	0.922414	-1.08411	-0.116514	0.207154	Red	1.07328	1.07328	0.102021	0.174235	Red	0.859438	-1.16355	-0.218535	0.0290965	Orange
				AEGDGLNA_02084	Phosphate acetyltransferase	4.72808	35080	F214544.dat	Q24831_MS19-018_19N_pH7to7_4	1223	87.2	17	17	51	537	38	37	42	46	44	43	45	46	47	47	51	51	0.835	-1.1976	-0.260152	0.0190321	Orange	0.91	-1.0989	-0.136062	0.0211113	Orange	0.917582	-1.08982	-0.12409	0.165101	Red
MULTISPECIES: xanthine phosphoribosyltransferase [Staphylococcus]	WP_000421410.1	Q7A7I5	xpt	AEGDGLNA_02263	Xanthine phosphoribosyltransferase	5.41182	20692	F214544.dat	Q24831_MS19-018_19N_pH7to7_4	988	88	17	17	49	484	26	28	38	36	44	37	41	35	51	49	50	49	0.650246	-1.53788	-0.620942	0.00818843	Blue	0.793103	-1.26087	-0.334419	0.0114012	Orange	0.819876	-1.2197	-0.286523	0.0945893	Red
				AEGDGLNA_01278	Glycerol-3-phosphate dehydrogenase [NAD(P)+]	5.95141	35979	F214534.dat	Q24821_MS19-018_19N_pH5to5_2	1183	71.4	17	17	41	450	38	41	38	41	36	30	33	36	40	36	38	43	1.00621	1.00621	0.00893312	0.890704	Red	0.863354	-1.15827	-0.211976	0.0378345	Orange	1.16547	1.16547	0.220909	0.019103	Orange
MULTISPECIES: phosphoribosylaminoimidazolesuccinocarboxamide synthase [Staphylococcus]	WP_000174053.1	P99064	purC	AEGDGLNA_01680	Phosphoribosylaminoimidazole-succinocarboxamide synthase	5.61741	26881	F214541.dat	Q24828_MS19-018_19N_pH7to7_1	1176	81.2	17	17	41	410	25	24	31	22	32	33	33	38	41	45	43	43	0.602273	-1.66038	-0.731511	0.00109536	Blue	0.795455	-1.25714	-0.330149	0.00244804	Orange	0.757143	-1.32075	-0.401363	0.0138026	Orange
				AEGDGLNA_01045	1-acyl-sn-glycerol-3-phosphate acyltransferase	9.81744	23305	F214536.dat	Q24823_MS19-018_19N_pH5to5_4	733	63.8	17	17	39	397	35	34	36	39	31	35	29	35	32	30	29	32	1.16535	1.16535	0.220769	0.00907878	Orange	1.05512	1.05512	0.0774045	0.350487	Red	1.10448	1.10448	0.143364	0.112017	Red
				AEGDGLNA_00843	Aspartate aminotransferase	5.76882	48943	F214536.dat	Q24823_MS19-018_19N_pH5to5_4	934	39.9	17	17	38	439	24	32	31	38	35	41	35	40	43	43	37	40	0.772455	-1.29457	-0.372477	0.036699	Orange	0.928144	-1.07742	-0.10758	0.213028	Red	0.832258	-1.20155	-0.264897	0.108364	Red
				AEGDGLNA_01006	Bifunctional autolysin	9.09781	32529	F214540.dat	Q24827_MS19-018_19N_pH5to7_4	907	66.1	17	17	37	331	22	26	26	33	28	29	29	37	25	31	23	22	1.05714	1.05714	0.0801703	0.640407	Red	1.20952	1.20952	0.274439	0.10756	Red	0.874016	-1.14414	-0.194269	0.245097	Red
				AEGDGLNA_01027	D-alanine aminotransferase	5.09147	32130	F214539.dat	Q24826_MS19-018_19N_pH5to7_3	1123	75.9	17	17	36	419	31	35	38	35	34	37	36	39	32	35	36	31	1.03623	1.03623	0.0513469	0.528524	Red	1.08696	1.08696	0.120294	0.107423	Red	0.953333	-1.04895	-0.0689474	0.365417	Red
				AEGDGLNA_01181	Threonylcarbamoyladenosine tRNA methylthiotransferase MtaB	5.49693	51346	F214542.dat	Q24829_MS19-018_19N_pH7to7_2	1118	43	17	17	36	379	32	29	31	35	30	30	31	36	32	36	27	30	1.0155	1.0155	0.0221957	0.8336	Red	1.0155	1.0155	0.0221957	0.840487	Red	1	1	0	1	Red
				AEGDGLNA_01067	Bifunctional oligoribonuclease and PAP phosphatase NrnA	5.23184	35564	F214544.dat	Q24831_MS19-018_19N_pH7to7_4	992	70.2	17	17	35	378	27	30	30	31	28	34	30	31	30	37	35	35	0.865248	-1.15574	-0.208814	0.0418913	Orange	0.900709	-1.11024	-0.150867	0.12391	Red	0.96063	-1.04098	-0.0579473	0.446213	Red
				AEGDGLNA_01062	Alanine dehydrogenase 2	4.96746	40083	F214543.dat	Q24830_MS19-018_19N_pH7to7_3	1145	68.7	17	17	34	357	27	26	27	35	29	28	27	28	34	34	34	28	0.88806	-1.12605	-0.171271	0.200988	Red	0.865672	-1.15517	-0.208108	0.0531683	Red	1.02586	1.02586	0.0368368	0.747182	Red
				AEGDGLNA_00757	UDP-N-acetylglucosamine 2-epimerase	6.40456	43328	F214540.dat	Q24827_MS19-018_19N_pH5to7_4	939	45.5	17	17	32	320	24	25	21	23	33	27	35	32	24	26	25	25	0.932692	-1.07216	-0.100527	0.133098	Red	1.25962	1.25962	0.332983	0.0253244	Orange	0.740458	-1.35052	-0.43351	0.0088352	Orange
				AEGDGLNA_01031	Glutamyl aminopeptidase	6.02763	40247	F214536.dat	Q24823_MS19-018_19N_pH5to5_4	902	59.6	17	17	30	265	21	24	22	30	22	21	23	24	20	21	21	16	1.23171	1.23171	0.300659	0.0997698	Red	1.14634	1.14634	0.197037	0.0819338	Red	1.07447	1.07447	0.103623	0.459457	Red
				AEGDGLNA_00826	Sucrose-6-phosphate hydrolase	5.42527	57580	F214542.dat	Q24829_MS19-018_19N_pH7to7_2	805	38.6	17	17	28	246	14	16	24	21	15	18	18	21	26	28	22	23	0.76699	-1.3038	-0.38272	0.0753201	Red	0.737864	-1.35526	-0.438573	0.0107966	Orange	1.03947	1.03947	0.0558532	0.785086	Red
				AEGDGLNA_01718	Serine protease HtrA-like protein	8.55316	68695	F214542.dat	Q24829_MS19-018_19N_pH7to7_2	803	30.9	17	17	28	253	17	19	21	24	17	22	18	24	22	28	21	20	0.894737	-1.11765	-0.160465	0.327051	Red	0.894737	-1.11765	-0.160465	0.345521	Red	1	1	0	1	Red
				AEGDGLNA_01495	Putative zinc protease AlbF	4.71469	50322	F214537.dat	Q24824_MS19-018_19N_pH5to7_1	726	40.1	17	17	26	269	15	16	20	21	26	25	21	30	25	25	23	22	0.767677	-1.30263	-0.381429	0.0212516	Orange	1.07071	1.07071	0.0985638	0.430309	Red	0.716981	-1.39474	-0.479993	0.0205481	Orange
				AEGDGLNA_01242	DNA repair protein RecN	4.90474	63993	F214544.dat	Q24831_MS19-018_19N_pH7to7_4	868	39.1	17	17	25	256	17	16	17	24	23	19	20	25	24	24	22	25	0.787879	-1.26923	-0.343954	0.0597036	Red	0.919192	-1.08791	-0.121562	0.253825	Red	0.857143	-1.16667	-0.222392	0.212071	Red
				AEGDGLNA_01070	Acetyl-coenzyme A carboxylase carboxyl transferase subunit beta	7.61639	31860	F214544.dat	Q24831_MS19-018_19N_pH7to7_4	815	73.7	17	17	24	277	24	19	25	25	23	23	24	20	24	25	21	24	0.989796	-1.01031	-0.014797	0.887407	Red	0.959184	-1.04255	-0.060121	0.445416	Red	1.03191	1.03191	0.045324	0.673694	Red
MULTISPECIES: thiamine pyrophosphate-dependent dehydrogenase E1 component subunit alpha [Staphylococcus]	WP_070440436.1	O31404	SERP2326	AEGDGLNA_00169	Acetoin:2,6-dichlorophenolindophenol oxidoreductase subunit alpha	4.7885	34757	F214542.dat	Q24829_MS19-018_19N_pH7to7_2	749	43.8	17	17	24	92	2	0	0	1	0	1	1	0	19	24	22	22	0.0769231	-13	-3.70044	3.27683e-05	Blue	0.0659341	-15.1667	-3.92283	0.000107543	Blue	1.16667	1.16667	0.222392	0.673694	Red
MULTISPECIES: cell-wall-binding lipoprotein [Staphylococcus	WP_002485339.1		SERP0679	AEGDGLNA_01654	hypothetical protein	9.13094	24297	F214537.dat	Q24824_MS19-018_19N_pH5to7_1	874	62	17	17	23	208	12	13	13	12	23	18	17	17	21	20	21	21	0.62069	-1.61111	-0.688056	7.94095e-07	Blue	0.908046	-1.10127	-0.139163	0.25881	Red	0.683544	-1.46296	-0.548893	0.0201857	Orange
				AEGDGLNA_02323	tRNA modification GTPase MnmE	4.50041	51479	F214540.dat	Q24827_MS19-018_19N_pH5to7_4	896	43.8	17	17	20	193	15	16	15	17	17	13	19	20	13	16	14	18	1.03077	1.03077	0.0437214	0.699683	Red	1.12308	1.12308	0.167457	0.337943	Red	0.917808	-1.08955	-0.123735	0.412791	Red
MULTISPECIES: penicillin-binding protein [Staphylococcus]	WP_115337574.1	Q07868	pbp1	AEGDGLNA_01591	Penicillin-binding protein 2B	8.87944	86320	F214540.dat	Q24827_MS19-018_19N_pH5to7_4	755	30.8	17	17	20	142	8	13	17	18	12	10	14	20	8	7	10	5	1.76471	1.76471	0.819428	0.0571338	Green	1.76471	1.76471	0.819428	0.0492504	Blue	1	1	0	1	Red
MULTISPECIES: oleate hydratase [Staphylococcus]	WP_002488251.1	B9E972	SERP0663	AEGDGLNA_02388	Oleate hydratase	5.59191	67563	F214536.dat	Q24823_MS19-018_19N_pH5to5_4	2166	63.5	37	16	116	1062	109	106	108	116	105	108	96	103	55	56	47	53	2.06047	2.06047	1.04297	1.35685e-06	Blue	1.93488	1.93488	0.952247	7.19976e-06	Blue	1.0649	1.0649	0.0907232	0.09179	Red
				AEGDGLNA_01061	Putative universal stress protein	5.41872	18513	F214541.dat	Q24828_MS19-018_19N_pH7to7_1	1167	90.4	16	16	77	683	45	48	48	52	54	56	56	46	77	66	67	68	0.698582	-1.43147	-0.5175	0.000940854	Orange	0.765957	-1.30556	-0.384664	0.00320221	Orange	0.912037	-1.09645	-0.132836	0.149085	Red
				AEGDGLNA_01115	50S ribosomal protein L21	9.80067	11286	F214541.dat	Q24828_MS19-018_19N_pH7to7_1	961	91.2	16	16	58	733	55	47	63	60	68	67	69	66	58	61	62	57	0.946281	-1.05677	-0.0796594	0.432581	Red	1.13223	1.13223	0.179169	0.00257059	Orange	0.835766	-1.19651	-0.258828	0.0463396	Orange
				AEGDGLNA_00653	50S ribosomal protein L18	10.037	13286	F214539.dat	Q24826_MS19-018_19N_pH5to7_3	1064	76.7	16	16	53	617	48	47	44	54	55	54	53	49	51	54	54	54	0.907834	-1.10152	-0.139499	0.0924581	Red	0.990783	-1.0093	-0.0133584	0.755205	Red	0.916279	-1.09137	-0.126141	0.128186	Red
MULTISPECIES: glycerol dehydrogenase [Staphylococcus]	WP_064210012.1	P32816	gldA	AEGDGLNA_00151	Glycerol dehydrogenase	4.68775	40030	F214534.dat	Q24821_MS19-018_19N_pH5to5_2	1039	64.6	16	16	41	257	25	41	27	36	24	31	29	22	8	5	5	4	5.11538	5.11538	2.35484	0.00446118	Blue	4.23077	4.23077	2.08092	0.000771761	Blue	1.20909	1.20909	0.273923	0.243926	Red
				AEGDGLNA_01781	3-oxoacyl-[acyl-carrier-protein] synthase 3	4.90081	33990	F214536.dat	Q24823_MS19-018_19N_pH5to5_4	1025	59.7	16	16	39	422	36	34	30	39	34	37	36	37	35	32	35	37	1	1	0	1	Red	1.03497	1.03497	0.049582	0.360664	Red	0.966216	-1.03497	-0.049582	0.570167	Red
				AEGDGLNA_00996	hypothetical protein	5.75599	34921	F214540.dat	Q24827_MS19-018_19N_pH5to7_4	959	58.6	16	16	37	383	28	26	29	35	32	36	37	37	33	32	32	26	0.96063	-1.04098	-0.0579473	0.637133	Red	1.14961	1.14961	0.20114	0.058138	Red	0.835616	-1.19672	-0.259087	0.0461455	Orange
				AEGDGLNA_01190	GTPase Era	6.52494	34412	F214537.dat	Q24824_MS19-018_19N_pH5to7_1	703	54.8	16	16	35	382	25	30	30	32	35	33	33	29	33	34	33	35	0.870504	-1.14876	-0.200078	0.0513568	Red	0.964029	-1.03731	-0.0528519	0.407611	Red	0.902985	-1.10744	-0.147226	0.148492	Red
				AEGDGLNA_00912	Glutamate-1-semialdehyde 2,1-aminomutase 2	5.29896	47032	F214536.dat	Q24823_MS19-018_19N_pH5to5_4	1066	56.4	16	16	34	365	31	35	35	34	29	29	28	31	32	30	26	25	1.18803	1.18803	0.248576	0.0361151	Orange	1.03419	1.03419	0.0484985	0.602924	Red	1.14876	1.14876	0.200078	0.00986981	Orange
				AEGDGLNA_01246	Dihydrolipoyllysine-residue acetyltransferase component of pyruvate dehydrogenase complex	5.44265	48825	F214535.dat	Q24822_MS19-018_19N_pH5to5_3	992	50.8	16	16	34	368	27	27	34	36	29	30	30	36	30	29	29	31	1.04065	1.04065	0.0574855	0.635038	Red	1.04878	1.04878	0.0687128	0.426277	Red	0.992248	-1.00781	-0.0112273	0.933073	Red
				AEGDGLNA_02016	hypothetical protein	4.66838	23763	F214536.dat	Q24823_MS19-018_19N_pH5to5_4	898	66.8	16	16	34	392	38	23	33	34	30	33	32	34	33	35	33	34	0.94964	-1.05303	-0.074547	0.623514	Red	0.956835	-1.04511	-0.0636586	0.189482	Red	0.992481	-1.00758	-0.0108883	0.943836	Red
				AEGDGLNA_00731	Deoxyribose-phosphate aldolase 2	5.07046	23491	F214536.dat	Q24823_MS19-018_19N_pH5to5_4	990	89.1	16	16	33	419	27	34	33	33	35	40	39	25	41	38	40	34	0.834395	-1.19847	-0.261198	0.0266982	Orange	0.910828	-1.0979	-0.134749	0.40235	Red	0.916084	-1.0916	-0.126448	0.4694	Red
MULTISPECIES: betaine-aldehyde dehydrogenase [Staphylococcus]	WP_042740462.1	P71016	betB	AEGDGLNA_00310	Betaine aldehyde dehydrogenase	4.80844	54620	F214535.dat	Q24822_MS19-018_19N_pH5to5_3	940	48.2	16	16	32	220	25	29	32	34	5	11	12	7	19	16	17	13	1.7971	1.7971	0.845672	0.00183634	Blue	0.565217	-1.76923	-0.823122	0.0125506	Blue	3.17949	3.17949	1.66879	0.000192305	Blue
				AEGDGLNA_01605	Fumarate reductase iron-sulfur subunit	8.21456	31411	F214543.dat	Q24830_MS19-018_19N_pH7to7_3	839	65	16	16	31	322	22	25	22	24	25	28	24	24	34	30	31	33	0.734848	-1.36082	-0.444481	0.000369396	Orange	0.795455	-1.25714	-0.330149	0.00215873	Orange	0.92381	-1.08247	-0.114333	0.151349	Red
				AEGDGLNA_01973	putative oxidoreductase/MSMEI_2347	4.87167	32413	F214536.dat	Q24823_MS19-018_19N_pH5to5_4	939	63.8	16	16	29	277	19	26	24	29	23	25	22	23	23	21	23	19	1.13333	1.13333	0.180572	0.260749	Red	1.07778	1.07778	0.10806	0.185122	Red	1.05155	1.05155	0.0725125	0.603059	Red
MULTISPECIES: aminopeptidase P family protein [Staphylococcus]	WP_000161666.1	Q7A552	pepQ	AEGDGLNA_01063	putative peptidase	5.40078	40157	F214536.dat	Q24823_MS19-018_19N_pH5to5_4	795	41.3	16	16	29	282	23	29	30	29	23	22	28	28	18	14	18	20	1.55405	1.55405	0.636037	0.00277324	Blue	1.41892	1.41892	0.504792	0.00986195	Orange	1.09524	1.09524	0.131245	0.311764	Red
				AEGDGLNA_00246	ESAT-6 secretion machinery protein EssB	6.76254	52246	F214535.dat	Q24822_MS19-018_19N_pH5to5_3	783	40.4	16	16	28	302	22	23	28	25	27	24	27	24	28	26	22	26	0.962264	-1.03922	-0.0554951	0.603693	Red	1	1	0	1	Red	0.962264	-1.03922	-0.0554951	0.553991	Red
				AEGDGLNA_01557	Methionyl-tRNA formyltransferase	6.09301	34111	F214536.dat	Q24823_MS19-018_19N_pH5to5_4	909	65.5	16	16	26	223	16	18	18	26	15	24	17	19	19	20	15	16	1.10811	1.10811	0.148099	0.465809	Red	1.06757	1.06757	0.0943274	0.605361	Red	1.03797	1.03797	0.0537713	0.807344	Red
			SERP1311	AEGDGLNA_01025	hypothetical protein	6.44362	15900	F214539.dat	Q24826_MS19-018_19N_pH5to7_3	856	83.8	16	16	26	315	30	34	32	34	31	29	26	24	22	16	23	14	1.6962	1.6962	0.762308	0.00438122	Blue	1.44304	1.44304	0.529109	0.0207536	Orange	1.17544	1.17544	0.233199	0.0409497	Orange
				AEGDGLNA_01538	Signal recognition particle receptor FtsY	4.6329	45620	F214540.dat	Q24827_MS19-018_19N_pH5to7_4	945	50	16	16	25	250	20	23	23	22	17	21	20	25	21	24	16	18	1.10843	1.10843	0.148523	0.299825	Red	1.04819	1.04819	0.0679041	0.692254	Red	1.05747	1.05747	0.0806185	0.524408	Red
				AEGDGLNA_01099	Porphobilinogen deaminase	5.65171	34232	F214538.dat	Q24825_MS19-018_19N_pH5to7_2	845	61.4	16	16	25	247	15	16	21	17	21	25	22	21	24	24	21	20	0.784946	-1.27397	-0.349334	0.0259413	Orange	1	1	0	1	Red	0.784946	-1.27397	-0.349334	0.0243539	Orange
				AEGDGLNA_01477	DNA mismatch repair protein MutL	5.90715	73550	F214540.dat	Q24827_MS19-018_19N_pH5to7_4	697	33	16	16	25	236	17	17	20	19	20	23	17	25	21	22	18	17	0.939024	-1.06494	-0.0907655	0.414512	Red	1.08537	1.08537	0.118181	0.444018	Red	0.865169	-1.15584	-0.208947	0.189077	Red
				AEGDGLNA_01512	Putative zinc metalloprotease	9.11412	47951	F214537.dat	Q24824_MS19-018_19N_pH5to7_1	696	32.5	16	16	25	240	15	16	17	21	25	21	19	24	23	20	21	18	0.848837	-1.17808	-0.23644	0.103276	Red	1.0814	1.0814	0.112894	0.352529	Red	0.784946	-1.27397	-0.349334	0.0393402	Orange
				AEGDGLNA_01128	GTP pyrophosphokinase	8.73959	83404	F214535.dat	Q24822_MS19-018_19N_pH5to5_3	834	29.8	16	16	24	238	17	21	24	22	21	14	17	22	24	15	22	19	1.04762	1.04762	0.0671142	0.698317	Red	0.928571	-1.07692	-0.106915	0.597684	Red	1.12821	1.12821	0.174029	0.332713	Red
MULTISPECIES: glycosyltransferase [Staphylococcus]	WP_081324810.1	P13484	SERP0208	AEGDGLNA_02301	Poly(glycerol-phosphate) alpha-glucosyltransferase	7.36224	58662	F214544.dat	Q24831_MS19-018_19N_pH7to7_4	612	40.1	16	16	24	212	12	15	13	14	16	16	17	21	18	24	22	24	0.630435	-1.58621	-0.665581	0.00472616	Blue	0.804348	-1.24324	-0.314109	0.0520332	Red	0.783784	-1.27586	-0.351472	0.0349224	Orange
				AEGDGLNA_00342	Polyphosphate:AMP phosphotransferase	7.73637	56962	F214535.dat	Q24822_MS19-018_19N_pH5to5_3	783	45.4	16	16	23	223	18	22	23	20	18	16	18	18	16	20	16	18	1.17568	1.17568	0.23349	0.06927	Red	1	1	0	1	Red	1.17568	1.17568	0.23349	0.0532805	Red
				AEGDGLNA_02535	Tryptophan--tRNA ligase 2	7.71715	37977	F214536.dat	Q24823_MS19-018_19N_pH5to5_4	781	54.6	16	16	23	229	17	19	19	23	17	18	17	21	22	19	19	18	1	1	0	1	Red	0.939024	-1.06494	-0.0907655	0.367792	Red	1.06494	1.06494	0.0907655	0.459727	Red
				AEGDGLNA_00633	DNA topoisomerase 3	9.61655	82285	F214540.dat	Q24827_MS19-018_19N_pH5to7_4	745	29	16	16	22	188	11	10	17	16	12	16	15	22	18	23	12	16	0.794521	-1.25862	-0.331844	0.24411	Red	0.945205	-1.05797	-0.0813001	0.758218	Red	0.84058	-1.18966	-0.250543	0.354584	Red
MULTISPECIES: YqcI/YcgG family protein [Staphylococcus]	WP_047499781.1			AEGDGLNA_00082	hypothetical protein	6.0376	38693	F214544.dat	Q24831_MS19-018_19N_pH7to7_4	704	57.5	16	16	21	121	1	1	3	3	7	6	10	11	19	20	19	21	0.144578	-6.91667	-2.79008	5.4121e-07	Blue	0.457831	-2.18421	-1.12711	0.000991509	Blue	0.315789	-3.16667	-1.66297	0.00645736	Blue
				AEGDGLNA_01611	DNA polymerase/3'-5' exonuclease PolX	5.71433	64822	F214540.dat	Q24827_MS19-018_19N_pH5to7_4	767	31.8	16	16	20	195	14	20	16	15	13	12	21	20	16	16	13	19	1.01471	1.01471	0.0210616	0.893928	Red	1.02941	1.02941	0.0418202	0.857416	Red	0.985714	-1.01449	-0.0207586	0.929314	Red
				AEGDGLNA_00651	30S ribosomal protein S8	9.48477	14816	F214544.dat	Q24831_MS19-018_19N_pH7to7_4	974	75.8	15	15	122	1298	100	88	95	97	125	110	114	109	110	116	112	122	0.827586	-1.20833	-0.273018	0.00160447	Orange	0.99569	-1.00433	-0.00623195	0.915842	Red	0.831169	-1.20312	-0.266787	0.0061659	Orange
				AEGDGLNA_00638	50S ribosomal protein L4	10.0313	22613	F214543.dat	Q24830_MS19-018_19N_pH7to7_3	1065	74.9	15	15	84	988	92	63	77	76	89	93	74	84	79	91	84	86	0.906977	-1.10256	-0.140863	0.280982	Red	1	1	0	1	Red	0.906977	-1.10256	-0.140863	0.314731	Red
				AEGDGLNA_00654	30S ribosomal protein S5	9.88103	17689	F214534.dat	Q24821_MS19-018_19N_pH5to5_2	870	75.3	15	15	77	1099	97	77	87	83	102	95	93	85	95	92	93	100	0.90625	-1.10345	-0.142019	0.119186	Red	0.986979	-1.01319	-0.0189085	0.764432	Red	0.918206	-1.08908	-0.123111	0.207708	Red
				AEGDGLNA_01279	DNA-binding protein HU	9.52091	9620	F214535.dat	Q24822_MS19-018_19N_pH5to5_3	1236	90	15	15	66	772	66	60	66	66	67	67	65	65	62	60	65	63	1.0315	1.0315	0.0447383	0.320208	Red	1.05512	1.05512	0.0774045	0.0348743	Orange	0.977612	-1.0229	-0.0326662	0.405172	Red
				AEGDGLNA_01037	hypothetical protein	6.82623	18021	F214534.dat	Q24821_MS19-018_19N_pH5to5_2	1031	76.7	15	15	62	752	56	62	69	63	68	65	60	61	62	62	63	61	1.00794	1.00794	0.0114048	0.864033	Red	1.02381	1.02381	0.0339473	0.481275	Red	0.984496	-1.01575	-0.0225426	0.769284	Red
				AEGDGLNA_00764	ATP synthase gamma chain	5.86201	31941	F214541.dat	Q24828_MS19-018_19N_pH7to7_1	881	57.3	15	15	52	560	36	37	42	43	52	50	48	51	52	52	48	49	0.790244	-1.26543	-0.33963	0.00355607	Orange	1	1	0	1	Red	0.790244	-1.26543	-0.33963	0.00415944	Orange
MULTISPECIES: DM13 domain-containing protein [Staphylococcus]	WP_049366107.1		SERP0367	AEGDGLNA_01968	hypothetical protein	8.88685	16021	F214542.dat	Q24829_MS19-018_19N_pH7to7_2	847	62.8	15	15	52	356	0	1	1	0	39	38	41	39	45	52	51	49	0.0298507	-33.5	-5.06609	4.39096e-05	Blue	0.800995	-1.24845	-0.320135	0.00402958	Orange	0.0372671	-26.8333	-4.74595	3.30136e-07	Blue
				AEGDGLNA_00656	50S ribosomal protein L15	10.4949	15579	F214543.dat	Q24830_MS19-018_19N_pH7to7_3	903	65.8	15	15	51	602	55	45	48	50	54	53	57	51	47	46	51	45	1.04663	1.04663	0.0657544	0.40542	Red	1.13472	1.13472	0.18233	0.0116565	Orange	0.922374	-1.08416	-0.116576	0.144058	Red
				AEGDGLNA_00761	ATP synthase subunit b	5.07133	19405	F214538.dat	Q24825_MS19-018_19N_pH5to7_2	1111	67.3	15	15	46	552	40	38	44	44	54	46	47	49	51	42	48	49	0.876289	-1.14118	-0.190522	0.0523502	Red	1.03093	1.03093	0.0439433	0.589286	Red	0.85	-1.17647	-0.234465	0.0188108	Orange
				AEGDGLNA_00670	30S ribosomal protein S9	10.3464	14637	F214541.dat	Q24828_MS19-018_19N_pH7to7_1	739	85.4	15	15	44	480	33	32	37	40	44	40	41	35	44	41	49	44	0.802198	-1.24658	-0.31797	0.0112656	Orange	0.901099	-1.10976	-0.150243	0.122662	Red	0.890244	-1.12329	-0.167727	0.137925	Red
				AEGDGLNA_00762	ATP synthase subunit delta	6.32099	20582	F214544.dat	Q24831_MS19-018_19N_pH7to7_4	900	81.6	15	15	40	395	31	23	23	23	33	36	40	35	36	38	37	40	0.670968	-1.49038	-0.575685	0.00403688	Orange	0.954839	-1.0473	-0.066671	0.352645	Red	0.702703	-1.42308	-0.509014	0.00542047	Orange
				AEGDGLNA_01570	Carbamoyl-phosphate synthase small chain	5.57218	40810	F214544.dat	Q24831_MS19-018_19N_pH7to7_4	969	48.6	15	15	38	364	30	28	29	29	31	34	30	32	28	27	28	38	0.96	-1.04167	-0.0588937	0.665158	Red	1.048	1.048	0.0676387	0.61475	Red	0.916031	-1.09167	-0.126532	0.0401694	Orange
				AEGDGLNA_01281	Demethylmenaquinone methyltransferase	7.0104	27163	F214536.dat	Q24823_MS19-018_19N_pH5to5_4	963	58.1	15	15	38	417	38	35	37	38	34	35	36	36	31	31	31	35	1.15152	1.15152	0.203533	0.00809885	Orange	1.09848	1.09848	0.135515	0.0390551	Orange	1.04828	1.04828	0.0680184	0.0928017	Red
				AEGDGLNA_00331	3-methyl-2-oxobutanoate hydroxymethyltransferase	6.13697	29601	F214541.dat	Q24828_MS19-018_19N_pH7to7_1	834	73.9	15	15	38	345	13	24	30	30	27	26	22	34	38	32	37	32	0.706294	-1.41584	-0.50166	0.0728241	Red	0.79021	-1.26549	-0.339692	0.0515295	Red	0.893805	-1.11881	-0.161967	0.552983	Red
				AEGDGLNA_00745	UDP-N-acetylglucosamine 1-carboxyvinyltransferase 2	5.52474	45187	F214544.dat	Q24831_MS19-018_19N_pH7to7_4	927	54.7	15	15	36	375	21	29	34	35	30	33	31	28	34	32	32	36	0.891304	-1.12195	-0.16601	0.331805	Red	0.913043	-1.09524	-0.131245	0.0784603	Red	0.97619	-1.02439	-0.0347654	0.835527	Red
				AEGDGLNA_01683	Bifunctional protein FolD protein	6.67114	30930	F214544.dat	Q24831_MS19-018_19N_pH7to7_4	1011	58	15	15	35	397	24	29	29	25	36	36	39	38	37	35	34	35	0.765517	-1.30631	-0.385493	0.00342015	Orange	1.05517	1.05517	0.0774788	0.0885047	Red	0.72549	-1.37838	-0.462972	0.00115996	Orange
MULTISPECIES: nitroreductase family protein [Staphylococcus]	WP_107529907.1	P81102	SERP1978	AEGDGLNA_00504	Putative NAD(P)H nitroreductase YodC	4.7128	23828	F214536.dat	Q24823_MS19-018_19N_pH5to5_4	750	69.9	15	15	34	142	24	21	25	34	7	8	4	4	4	4	3	4	5.68421	5.68421	2.50696	0.00396586	Blue	1.42105	1.42105	0.50696	0.146099	Red	4	4	2	0.00295511	Blue
				AEGDGLNA_00318	hypothetical protein	7.58501	34696	F214537.dat	Q24824_MS19-018_19N_pH5to7_1	814	48.2	15	15	32	327	19	23	27	21	32	32	31	32	27	29	27	27	0.824561	-1.21277	-0.278301	0.0561451	Red	1.14912	1.14912	0.200533	0.00107399	Orange	0.717557	-1.39362	-0.478834	0.011409	Orange
MULTISPECIES: tRNA guanosine(34) transglycosylase Tgt [Staphylococcus]	WP_001112045.1	P66905	tgt	AEGDGLNA_01123	Queuine tRNA-ribosyltransferase	5.89033	43180	F214540.dat	Q24827_MS19-018_19N_pH5to7_4	844	52.5	15	15	31	272	16	13	19	18	21	20	24	31	31	31	26	22	0.614035	-1.62857	-0.703607	0.00779782	Blue	0.877193	-1.14	-0.189034	0.330883	Red	0.7	-1.42857	-0.514573	0.0487846	Orange
				AEGDGLNA_00541	Isopentenyl-diphosphate delta-isomerase	5.64016	38881	F214536.dat	Q24823_MS19-018_19N_pH5to5_4	773	56.7	15	15	31	303	28	25	25	31	21	25	24	28	20	26	22	28	1.13	1.13	0.176323	0.213907	Red	1.02	1.02	0.0285692	0.837379	Red	1.10784	1.10784	0.147754	0.225536	Red
MULTISPECIES: phosphoribosylformylglycinamidine cyclo-ligase [Staphylococcus]	WP_000030812.1	P99163	purM	AEGDGLNA_01675	Phosphoribosylformylglycinamidine cyclo-ligase	4.74515	37365	F214544.dat	Q24831_MS19-018_19N_pH7to7_4	881	59.2	15	15	30	243	14	14	19	10	21	21	19	20	27	23	25	30	0.559633	-1.78689	-0.837447	0.00261316	Blue	0.779817	-1.28235	-0.358793	0.0225415	Orange	0.717647	-1.39344	-0.478654	0.0430858	Orange
				AEGDGLNA_01244	2-oxoisovalerate dehydrogenase subunit alpha	5.15046	36629	F214543.dat	Q24830_MS19-018_19N_pH7to7_3	720	61.1	15	15	30	321	23	25	27	26	26	31	26	29	26	26	30	26	0.9375	-1.06667	-0.0931094	0.232715	Red	1.03571	1.03571	0.0506261	0.551313	Red	0.905172	-1.10476	-0.143735	0.120929	Red
				AEGDGLNA_01159	putative protein YqeH	8.62672	41330	F214542.dat	Q24829_MS19-018_19N_pH7to7_2	947	63.7	15	15	29	300	22	23	23	23	26	24	27	24	25	29	28	26	0.848214	-1.17895	-0.237499	0.0152426	Orange	0.9375	-1.06667	-0.0931094	0.190869	Red	0.904762	-1.10526	-0.14439	0.0386121	Orange
				AEGDGLNA_02198	Pur operon repressor	9.13907	30321	F214542.dat	Q24829_MS19-018_19N_pH7to7_2	895	70.8	15	15	29	293	18	20	25	26	25	26	23	21	28	29	23	29	0.823009	-1.21505	-0.28102	0.0868703	Red	0.876106	-1.14141	-0.190822	0.105066	Red	0.939394	-1.06452	-0.0901978	0.531709	Red
				AEGDGLNA_01065	hypothetical protein	9.22152	15152	F214544.dat	Q24831_MS19-018_19N_pH7to7_4	857	91.2	15	15	29	337	26	28	25	29	26	27	27	25	34	29	32	29	0.875	-1.14286	-0.192645	0.0426943	Orange	0.851562	-1.17431	-0.231816	0.023547	Orange	1.02752	1.02752	0.0391706	0.502663	Red
				AEGDGLNA_01561	Coenzyme A biosynthesis bifunctional protein CoaBC	6.80895	44011	F214536.dat	Q24823_MS19-018_19N_pH5to5_4	717	45.4	15	15	26	211	16	17	17	26	13	15	17	20	18	19	17	16	1.08108	1.08108	0.112475	0.575768	Red	0.932432	-1.07246	-0.100929	0.484239	Red	1.15942	1.15942	0.213404	0.367257	Red
				AEGDGLNA_01900	Epimerase family protein	9.04613	34456	F214534.dat	Q24821_MS19-018_19N_pH5to5_2	760	58.9	15	15	22	240	15	22	21	22	18	18	16	20	27	20	20	21	0.913043	-1.09524	-0.131245	0.433011	Red	0.826087	-1.21053	-0.275634	0.0939409	Red	1.10526	1.10526	0.14439	0.340894	Red
				AEGDGLNA_02158	Pyridoxal 5'-phosphate synthase subunit PdxT	5.8089	20879	F214537.dat	Q24824_MS19-018_19N_pH5to7_1	740	88.7	15	15	22	206	12	13	13	17	22	20	18	17	17	18	18	21	0.75641	-1.32203	-0.402759	0.0162842	Orange	1.03846	1.03846	0.0544478	0.614197	Red	0.728395	-1.37288	-0.457207	0.0127044	Orange
				AEGDGLNA_00791	Alanine racemase 1	6.32032	42902	F214542.dat	Q24829_MS19-018_19N_pH7to7_2	856	58.4	15	15	21	238	16	21	17	19	23	14	21	21	23	21	22	20	0.855556	-1.16883	-0.225067	0.0540598	Red	0.922222	-1.08434	-0.116814	0.451266	Red	0.927711	-1.07792	-0.108253	0.538556	Red
				AEGDGLNA_00474	hypothetical protein	8.4633	27724	F214540.dat	Q24827_MS19-018_19N_pH5to7_4	776	50.2	15	15	21	272	25	23	25	24	22	19	25	21	24	26	19	19	1.09783	1.09783	0.13465	0.299285	Red	0.98913	-1.01099	-0.0157673	0.912645	Red	1.10989	1.10989	0.150417	0.137747	Red
				AEGDGLNA_01148	putative protease YdcP	4.79775	47690	F214540.dat	Q24827_MS19-018_19N_pH5to7_4	788	49.1	15	15	20	216	17	15	19	16	18	16	16	20	18	21	21	19	0.855422	-1.16901	-0.225292	0.0391664	Orange	0.891566	-1.12162	-0.165586	0.116595	Red	0.959459	-1.04225	-0.0597062	0.580377	Red
				AEGDGLNA_00976	Protoporphyrinogen oxidase	6.13768	51748	F214542.dat	Q24829_MS19-018_19N_pH7to7_2	730	42.1	15	15	20	220	14	14	17	18	21	21	20	22	20	20	15	18	0.87013	-1.14925	-0.200697	0.162844	Red	1.14286	1.14286	0.192645	0.0980249	Red	0.761364	-1.31343	-0.393342	0.00953564	Orange
				AEGDGLNA_00014	Cyclic-di-AMP phosphodiesterase GdpP	5.00125	73895	F214537.dat	Q24824_MS19-018_19N_pH5to7_1	665	31.3	15	15	19	183	12	13	17	12	19	15	16	19	19	14	13	14	0.90625	-1.10345	-0.142019	0.437738	Red	1.14062	1.14062	0.189825	0.23751	Red	0.794521	-1.25862	-0.331844	0.0554934	Red
				AEGDGLNA_01056	putative tRNA sulfurtransferase	8.93076	46057	F214535.dat	Q24822_MS19-018_19N_pH5to5_3	702	39.3	15	15	18	201	20	16	18	21	16	21	17	19	14	13	14	12	1.38596	1.38596	0.470891	0.00990621	Orange	1.35088	1.35088	0.433897	0.0137879	Orange	1.02597	1.02597	0.0369942	0.760615	Red
				AEGDGLNA_01238	Exodeoxyribonuclease 7 large subunit	9.15854	51170	F214535.dat	Q24822_MS19-018_19N_pH5to5_3	572	47.6	15	15	15	138	8	9	15	14	12	12	10	16	11	9	12	10	1.08696	1.08696	0.120294	0.622742	Red	1.17391	1.17391	0.231326	0.222924	Red	0.925926	-1.08	-0.111031	0.661368	Red
MULTISPECIES: NAD(P)-dependent alcohol dehydrogenase [Staphylococcus]	WP_073344219.1	P77280	SERP2032	AEGDGLNA_00455	putative zinc-type alcohol dehydrogenase-like protein YdjJ	4.87612	37634	F214534.dat	Q24821_MS19-018_19N_pH5to5_2	902	52	14	14	57	397	34	57	37	47	28	38	35	30	29	19	23	20	1.88421	1.88421	0.91396	0.0202148	Blue	1.42105	1.42105	0.50696	0.020667	Orange	1.32593	1.32593	0.407	0.123778	Red
				AEGDGLNA_00647	50S ribosomal protein L14	9.87668	13142	F214538.dat	Q24825_MS19-018_19N_pH5to7_2	689	73.8	14	14	56	562	47	39	44	41	51	56	47	49	47	50	43	48	0.911458	-1.09714	-0.133751	0.113887	Red	1.07812	1.07812	0.108524	0.176871	Red	0.845411	-1.18286	-0.242276	0.0222202	Orange
				AEGDGLNA_00960	hypothetical protein	7.66925	17781	F214537.dat	Q24824_MS19-018_19N_pH5to7_1	919	92.9	14	14	36	407	31	30	29	37	36	34	35	35	35	34	35	36	0.909722	-1.09924	-0.136502	0.167356	Red	1	1	0	1	Red	0.909722	-1.09924	-0.136502	0.167356	Red
				AEGDGLNA_01204	Superoxide dismutase [Mn/Fe]	5.12771	22650	F214534.dat	Q24821_MS19-018_19N_pH5to5_2	824	97.5	14	14	36	304	19	36	30	33	24	24	24	20	24	24	23	23	1.2449	1.2449	0.316027	0.20402	Red	0.979592	-1.02083	-0.0297473	0.659438	Red	1.27083	1.27083	0.345775	0.177473	Red
				AEGDGLNA_01516	Uridylate kinase	5.976	26085	F214542.dat	Q24829_MS19-018_19N_pH7to7_2	756	60.8	14	14	34	377	28	30	29	32	34	32	28	30	39	34	30	31	0.891304	-1.12195	-0.16601	0.161874	Red	0.927536	-1.07812	-0.108524	0.344031	Red	0.960938	-1.04065	-0.0574855	0.454656	Red
				AEGDGLNA_00974	Uroporphyrinogen decarboxylase	6.26409	38918	F214540.dat	Q24827_MS19-018_19N_pH5to7_4	843	47.1	14	14	33	376	23	18	26	31	33	35	33	33	37	34	38	35	0.689189	-1.45098	-0.537028	0.0190754	Orange	0.932432	-1.07246	-0.100929	0.0652647	Red	0.73913	-1.35294	-0.436099	0.0432544	Orange
				AEGDGLNA_01792	Signal peptidase IB	9.53814	21486	F214536.dat	Q24823_MS19-018_19N_pH5to5_4	767	68.6	15	14	33	271	19	24	21	33	22	23	24	22	21	22	20	20	1.16092	1.16092	0.215268	0.341467	Red	1.09195	1.09195	0.126912	0.0254739	Orange	1.06316	1.06316	0.0883559	0.663065	Red
MULTISPECIES: H-type ferritin FtnA [Staphylococcus]	WP_000949467.1	Q2FWZ8	ftnA	AEGDGLNA_00883	Bacterial non-heme ferritin	4.57519	19471	F214541.dat	Q24828_MS19-018_19N_pH7to7_1	700	54.5	14	14	33	273	17	14	17	18	20	23	25	22	33	28	27	29	0.578512	-1.72857	-0.78958	0.000389863	Blue	0.77686	-1.28723	-0.364274	0.0076954	Orange	0.744681	-1.34286	-0.425306	0.00477625	Orange
				AEGDGLNA_01575	Ribosomal large subunit pseudouridine synthase D	7.27974	34601	F214540.dat	Q24827_MS19-018_19N_pH5to7_4	756	62.3	14	14	32	350	27	29	27	25	28	30	28	32	30	29	31	34	0.875	-1.14286	-0.192645	0.0277522	Orange	0.953125	-1.04918	-0.0692627	0.339302	Red	0.918033	-1.08929	-0.123382	0.0953239	Red
				AEGDGLNA_01773	Tryptophan--tRNA ligase	8.54314	36889	F214540.dat	Q24827_MS19-018_19N_pH5to7_4	898	51.1	14	14	31	324	26	26	24	30	28	26	25	31	27	29	27	25	0.982143	-1.01818	-0.0259952	0.752037	Red	1.01786	1.01786	0.0255351	0.760751	Red	0.964912	-1.03636	-0.0515303	0.603693	Red
MULTISPECIES: alcohol dehydrogenase AdhP [Staphylococcus]	WP_001200748.1	Q7A742	adh	AEGDGLNA_02067	Alcohol dehydrogenase	5.13145	36517	F214543.dat	Q24830_MS19-018_19N_pH7to7_3	914	57.1	14	14	28	257	14	23	13	20	17	23	20	17	31	25	28	26	0.649123	-1.54054	-0.623437	0.0165916	Blue	0.710526	-1.40741	-0.49304	0.0056127	Orange	0.91358	-1.09459	-0.130397	0.559216	Red
				AEGDGLNA_01034	Phenylalanine--tRNA ligase beta subunit	5.0516	21788	F214536.dat	Q24823_MS19-018_19N_pH5to5_4	860	81.3	14	14	28	327	26	28	26	28	28	27	27	26	30	31	28	22	0.973913	-1.02679	-0.0381351	0.741124	Red	0.973913	-1.02679	-0.0381351	0.737818	Red	1	1	0	1	Red
				AEGDGLNA_02030	Glycerol-3-phosphate cytidylyltransferase	5.26312	15828	F214536.dat	Q24823_MS19-018_19N_pH5to5_4	782	69.7	14	14	28	318	25	26	29	28	27	26	21	27	26	25	28	30	0.99115	-1.00893	-0.012824	0.867734	Red	0.929204	-1.07619	-0.105933	0.31512	Red	1.06667	1.06667	0.0931094	0.350191	Red
				AEGDGLNA_00517	Putative quinone oxidoreductase YhfP	5.21093	36291	F214536.dat	Q24823_MS19-018_19N_pH5to5_4	839	49.1	14	14	27	302	23	28	28	27	22	21	26	20	25	28	26	28	0.990991	-1.00909	-0.0130562	0.865853	Red	0.837838	-1.19355	-0.255257	0.0329715	Orange	1.1828	1.1828	0.242201	0.0539797	Red
				AEGDGLNA_01502	Riboflavin biosynthesis protein RibF	6.35948	36622	F214536.dat	Q24823_MS19-018_19N_pH5to5_4	794	50.8	14	14	27	328	27	23	32	27	27	22	24	29	29	31	30	27	0.933884	-1.0708	-0.0986843	0.377656	Red	0.876033	-1.14151	-0.190943	0.0921982	Red	1.06604	1.06604	0.0922585	0.495993	Red
				AEGDGLNA_01176	Protein GrpE	4.42981	24001	F214543.dat	Q24830_MS19-018_19N_pH7to7_3	790	65.2	14	14	27	244	17	20	20	20	15	20	23	18	22	22	27	20	0.852632	-1.17284	-0.230006	0.097615	Red	0.842105	-1.1875	-0.247928	0.147334	Red	1.0125	1.0125	0.0179219	0.89842	Red
				AEGDGLNA_00294	Dihydrolipoyl dehydrogenase	5.07808	49769	F214544.dat	Q24831_MS19-018_19N_pH7to7_4	832	48.1	14	14	26	297	29	21	21	27	23	25	24	28	28	25	20	26	0.990291	-1.0098	-0.0140752	0.92864	Red	1.00971	1.00971	0.0139392	0.906047	Red	0.980769	-1.01961	-0.0280144	0.839225	Red
				AEGDGLNA_00398	Putative NAD(P)H nitroreductase	5.11279	25367	F214538.dat	Q24825_MS19-018_19N_pH5to7_2	796	60.2	14	14	24	276	16	23	25	23	27	24	23	25	21	21	25	23	0.968085	-1.03297	-0.0467942	0.748369	Red	1.09574	1.09574	0.131912	0.13064	Red	0.883495	-1.13187	-0.178706	0.234093	Red
				AEGDGLNA_02078	putative pyridine nucleotide-disulfide oxidoreductase RclA	5.7312	48560	F214540.dat	Q24827_MS19-018_19N_pH5to7_4	765	36.1	14	14	24	238	22	24	24	23	13	18	15	24	19	20	16	20	1.22785	1.22785	0.296132	0.0105694	Orange	0.936709	-1.06757	-0.0943274	0.653653	Red	1.31081	1.31081	0.390459	0.0937424	Red
MULTISPECIES: 2-oxo acid dehydrogenase subunit E2 [Staphylococcus]	WP_000863440.1	P65636	SERP2324	AEGDGLNA_00171	Dihydrolipoyllysine-residue acetyltransferase component of pyruvate dehydrogenase complex	4.73831	46268	F214541.dat	Q24828_MS19-018_19N_pH7to7_1	749	35.1	14	14	24	144	8	6	2	8	3	4	8	4	24	23	28	26	0.266667	-3.75	-1.90689	5.59989e-05	Blue	0.219048	-4.56522	-2.19068	1.23413e-05	Blue	1.21739	1.21739	0.283793	0.514126	Red
				AEGDGLNA_01069	NAD-dependent malic enzyme	5.40421	44228	F214540.dat	Q24827_MS19-018_19N_pH5to7_4	661	38.9	14	14	24	204	14	17	14	17	18	17	20	24	18	14	15	16	0.985075	-1.01515	-0.0216951	0.843935	Red	1.23881	1.23881	0.30895	0.0768383	Red	0.795181	-1.25758	-0.330645	0.0650233	Red
				AEGDGLNA_01816	Cytosol aminopeptidase	5.94952	54648	F214541.dat	Q24828_MS19-018_19N_pH7to7_1	805	37.1	14	14	23	211	18	19	15	18	18	14	16	16	23	18	19	17	0.91358	-1.09459	-0.130397	0.315194	Red	0.839506	-1.19118	-0.252387	0.0896342	Red	1.08824	1.08824	0.121991	0.254528	Red
MULTISPECIES: RND transporter [Staphylococcus	WP_002447654.1		SERP0014	AEGDGLNA_02314	hypothetical protein	8.6257	40731	F214542.dat	Q24829_MS19-018_19N_pH7to7_2	796	42.2	14	14	22	141	1	1	1	2	19	8	18	19	15	22	17	18	0.118421	-8.44444	-3.078	0.00116898	Blue	0.894737	-1.11765	-0.160465	0.5436	Red	0.132353	-7.55556	-2.91754	0.011385	Blue
				AEGDGLNA_01133	tRNA threonylcarbamoyladenosine dehydratase	8.31245	28768	F214535.dat	Q24822_MS19-018_19N_pH5to5_3	728	54.3	14	14	22	250	26	22	22	23	21	22	23	21	17	21	16	16	1.31081	1.31081	0.390459	0.0100538	Orange	1.22973	1.22973	0.298341	0.0301859	Orange	1.06593	1.06593	0.0921182	0.223424	Red
				AEGDGLNA_01933	UDP-N-acetylenolpyruvoylglucosamine reductase	5.12552	33850	F214536.dat	Q24823_MS19-018_19N_pH5to5_4	702	52.3	14	14	22	234	18	18	20	22	19	22	16	19	18	19	24	19	0.97619	-1.02439	-0.0347654	0.774294	Red	0.952381	-1.05	-0.0703893	0.603836	Red	1.025	1.025	0.0356239	0.759255	Red
				AEGDGLNA_01595	Putative cysteine ligase BshC	6.06387	63433	F214534.dat	Q24821_MS19-018_19N_pH5to5_2	679	32.4	14	14	22	188	17	22	20	17	13	15	16	17	16	12	14	9	1.45455	1.45455	0.540568	0.0187343	Orange	1.18182	1.18182	0.241008	0.208504	Red	1.23077	1.23077	0.29956	0.0505083	Red
				AEGDGLNA_01928	Peptidase T	5.34036	46232	F214535.dat	Q24822_MS19-018_19N_pH5to5_3	624	38.8	14	14	22	203	17	17	22	17	16	15	16	18	21	16	15	13	1.11594	1.11594	0.158262	0.383218	Red	1	1	0	1	Red	1.11594	1.11594	0.158262	0.219526	Red
				AEGDGLNA_00963	putative metallophosphoesterase YhaO	4.93347	46397	F214535.dat	Q24822_MS19-018_19N_pH5to5_3	802	50	14	14	21	205	20	17	21	15	15	18	13	20	17	20	15	14	1.1	1.1	0.137504	0.394796	Red	1	1	0	1	Red	1.1	1.1	0.137504	0.432151	Red
				AEGDGLNA_00041	hypothetical protein	9.06873	49531	F214544.dat	Q24831_MS19-018_19N_pH7to7_4	614	35.4	14	14	19	196	17	11	20	16	16	15	17	17	17	14	17	19	0.957746	-1.04412	-0.0622843	0.740783	Red	0.971831	-1.02899	-0.0412227	0.681499	Red	0.985507	-1.01471	-0.0210616	0.904299	Red
				AEGDGLNA_00797	RNA polymerase sigma-B factor	5.74822	29444	F214535.dat	Q24822_MS19-018_19N_pH5to5_3	747	48.4	14	14	18	169	15	15	18	20	10	15	14	11	15	14	11	11	1.30909	1.30909	0.388565	0.0388344	Orange	0.981818	-1.01852	-0.0264722	0.879157	Red	1.33333	1.33333	0.415037	0.0388326	Orange
				AEGDGLNA_02113	5-amino-6-(5-phospho-D-ribitylamino)uracil phosphatase YwtE	5.19836	31998	F214543.dat	Q24830_MS19-018_19N_pH7to7_3	715	61	14	14	18	170	10	14	14	16	11	12	15	13	15	19	18	13	0.84058	-1.18966	-0.250543	0.191222	Red	0.797101	-1.25455	-0.327165	0.0830483	Red	1.05455	1.05455	0.0766213	0.641705	Red
				AEGDGLNA_00662	30S ribosomal protein S11	11.2037	13887	F214535.dat	Q24822_MS19-018_19N_pH5to5_3	871	81.4	13	13	113	1274	105	96	113	103	113	101	115	116	102	104	104	102	1.01202	1.01202	0.0172367	0.746533	Red	1.07933	1.07933	0.110132	0.0963553	Red	0.937639	-1.06651	-0.0928952	0.205347	Red
				AEGDGLNA_00641	30S ribosomal protein S19	9.99175	10553	F214537.dat	Q24824_MS19-018_19N_pH5to7_1	788	85.9	13	13	81	853	67	60	65	75	81	74	75	71	78	68	74	65	0.937716	-1.06642	-0.0927766	0.333396	Red	1.05536	1.05536	0.0777397	0.31319	Red	0.888525	-1.12546	-0.170516	0.0706645	Red
				AEGDGLNA_02133	30S ribosomal protein S12	11.4976	15278	F214536.dat	Q24823_MS19-018_19N_pH5to5_4	780	62	13	13	63	831	64	65	67	63	76	69	73	73	67	74	70	70	0.922807	-1.08365	-0.115899	0.0224262	Orange	1.03509	1.03509	0.049753	0.264414	Red	0.891525	-1.12167	-0.165652	0.00524303	Orange
				AEGDGLNA_02056	hypothetical protein	9.94334	18789	F214536.dat	Q24823_MS19-018_19N_pH5to5_4	921	52.7	13	13	53	610	55	56	44	53	54	49	55	34	53	46	53	58	0.990654	-1.00943	-0.0135465	0.89657	Red	0.915888	-1.09184	-0.126757	0.450059	Red	1.08163	1.08163	0.113211	0.50635	Red
MULTISPECIES: immunodominant staphylococcal antigen IsaB [Staphylococcus]	WP_001044560.1	Q2FUX3	SERP2321	AEGDGLNA_00172	Immunodominant staphylococcal antigen B	9.91916	18881	F214544.dat	Q24831_MS19-018_19N_pH7to7_4	805	54.7	13	13	47	314	20	16	15	19	17	18	20	18	40	43	41	47	0.422857	-2.36486	-1.24176	2.12369e-05	Blue	0.44	-2.27273	-1.18442	0.000133208	Blue	0.961039	-1.04054	-0.0573332	0.603721	Red
MULTISPECIES: dihydroxyacetone kinase subunit DhaK [Staphylococcus]	WP_002508380.1	Q9CIV8	SERP2345	AEGDGLNA_00152	PTS-dependent dihydroxyacetone kinase, dihydroxyacetone-binding subunit DhaK	4.70697	34830	F214536.dat	Q24823_MS19-018_19N_pH5to5_4	765	40.6	13	13	34	203	25	32	24	34	14	14	14	18	9	6	9	4	3.71875	3.71875	1.89482	0.000997717	Blue	2	2	1	0.00259128	Blue	1.85938	1.85938	0.894818	0.00720567	Blue
MULTISPECIES: serine protease [Staphylococcus]	WP_001829860.1	P0C0Q1	sspA	AEGDGLNA_00946	Glutamyl endopeptidase	7.1614	30789	F214544.dat	Q24831_MS19-018_19N_pH7to7_4	760	65.6	13	13	32	191	0	0	0	0	15	21	19	13	30	32	29	32	0.0314961	-31.75	-4.98868	3.19293e-05	Blue	0.566929	-1.76389	-0.81876	0.00226453	Blue	0.0555556	-18	-4.16993	0.00262239	Blue
				AEGDGLNA_01801	Ornithine aminotransferase 2	5.53317	43421	F214543.dat	Q24830_MS19-018_19N_pH7to7_3	876	47.5	13	13	29	315	22	24	27	28	22	21	22	23	31	31	29	35	0.807692	-1.2381	-0.308122	0.0155927	Orange	0.707692	-1.41304	-0.498806	0.0028761	Orange	1.1413	1.1413	0.190684	0.0954267	Red
DUF1054 domain-containing protein [Staphylococcus epidermidis	WP_002486524.1		SERP0693	AEGDGLNA_01640	hypothetical protein	7.89697	24088	F214542.dat	Q24829_MS19-018_19N_pH7to7_2	703	62.1	13	13	29	252	15	17	17	16	23	24	18	20	22	29	25	26	0.650943	-1.53623	-0.619396	0.00493535	Blue	0.839623	-1.19101	-0.252187	0.077252	Red	0.775281	-1.28986	-0.367209	0.0298124	Orange
				AEGDGLNA_02060	Vitamin B12-binding protein	9.00064	33324	F214542.dat	Q24829_MS19-018_19N_pH7to7_2	709	52.2	13	13	28	285	19	17	21	21	26	22	23	28	25	28	28	27	0.732143	-1.36585	-0.449803	0.00102354	Orange	0.919643	-1.08738	-0.120854	0.212314	Red	0.796117	-1.2561	-0.328949	0.0236689	Orange
Mevalonate kinase (IPR006205)				AEGDGLNA_02082	Homoserine kinase	6.05314	33192	F214536.dat	Q24823_MS19-018_19N_pH5to5_4	654	62.7	13	13	28	216	21	20	21	28	18	16	17	15	16	19	12	13	1.46875	1.46875	0.554589	0.0222413	Orange	1.09375	1.09375	0.129283	0.429684	Red	1.34286	1.34286	0.425306	0.0412543	Orange
				AEGDGLNA_00729	DNA protection during starvation protein 1	4.74004	16796	F214540.dat	Q24827_MS19-018_19N_pH5to7_4	846	77	13	13	27	289	25	22	23	31	21	27	26	27	25	21	23	18	1.15385	1.15385	0.206451	0.216358	Red	1.15385	1.15385	0.206451	0.142161	Red	1	1	0	1	Red
MULTISPECIES: ABC transporter permease [Staphylococcus]	WP_115337768.1	P9WG17	hrtB	AEGDGLNA_00527	putative ABC transporter permease	9.21053	39193	F214540.dat	Q24827_MS19-018_19N_pH5to7_4	716	40.3	13	13	27	209	9	10	14	14	26	19	16	27	19	20	19	16	0.653846	-1.52941	-0.612977	0.00718181	Blue	1.17949	1.17949	0.23816	0.28797	Red	0.554348	-1.80392	-0.851137	0.022939	Blue
				AEGDGLNA_00015	50S ribosomal protein L9	9.2597	16436	F214538.dat	Q24825_MS19-018_19N_pH5to7_2	666	74.3	13	13	27	309	24	28	28	29	26	27	23	22	25	25	29	23	1.06604	1.06604	0.0922585	0.337533	Red	0.962264	-1.03922	-0.0554951	0.584763	Red	1.10784	1.10784	0.147754	0.142109	Red
				AEGDGLNA_01977	Tagatose-6-phosphate kinase	4.64026	32777	F214541.dat	Q24828_MS19-018_19N_pH7to7_1	650	42.2	13	13	27	252	18	13	17	21	21	22	21	21	27	26	23	22	0.715686	-1.39726	-0.482601	0.0139963	Orange	0.872549	-1.14607	-0.196692	0.0690396	Red	0.820225	-1.21918	-0.285909	0.0926112	Red
				AEGDGLNA_01701	2-succinyl-5-enolpyruvyl-6-hydroxy-3-cyclohexene-1-carboxylate synthase	5.50986	63001	F214535.dat	Q24822_MS19-018_19N_pH5to5_3	705	29.8	13	13	25	266	21	22	25	25	22	21	22	26	19	22	21	20	1.12791	1.12791	0.173648	0.0728346	Red	1.10465	1.10465	0.143591	0.14196	Red	1.02105	1.02105	0.0300572	0.752467	Red
				AEGDGLNA_00720	hypothetical protein	9.72118	43715	F214539.dat	Q24826_MS19-018_19N_pH5to7_3	699	18.5	13	13	25	287	21	23	26	24	23	27	25	31	20	23	22	22	1.07692	1.07692	0.106915	0.210461	Red	1.20879	1.20879	0.273565	0.0625924	Red	0.890909	-1.12245	-0.16665	0.194383	Red
				AEGDGLNA_01010	Riboflavin biosynthesis protein RibBA	5.36224	44191	F214540.dat	Q24827_MS19-018_19N_pH5to7_4	619	37.9	13	13	25	250	18	26	22	21	18	22	21	25	20	18	19	20	1.12346	1.12346	0.167945	0.22944	Red	1.11111	1.11111	0.152003	0.219613	Red	1.01111	1.01111	0.0159415	0.913052	Red
				AEGDGLNA_01092	hypothetical protein	4.67093	23057	F214542.dat	Q24829_MS19-018_19N_pH7to7_2	613	70	13	13	25	234	14	15	19	21	20	23	21	19	19	25	20	18	0.848837	-1.17808	-0.23644	0.202096	Red	1.01163	1.01163	0.0166787	0.893797	Red	0.83908	-1.19178	-0.253119	0.125045	Red
				AEGDGLNA_01252	Oligo-1,6-glucosidase	4.8273	64183	F214541.dat	Q24828_MS19-018_19N_pH7to7_1	726	33.9	13	13	22	176	12	10	12	15	14	13	12	18	22	15	15	18	0.716216	-1.39623	-0.481533	0.0432112	Orange	0.824324	-1.21311	-0.278716	0.178069	Red	0.868852	-1.15094	-0.202817	0.27889	Red
				AEGDGLNA_01059	hypothetical protein	5.26046	36002	F214540.dat	Q24827_MS19-018_19N_pH5to7_4	686	47.9	13	13	22	226	20	19	21	23	18	21	21	22	14	15	17	15	1.33846	1.33846	0.420576	0.00263005	Orange	1.32308	1.32308	0.403897	0.00347642	Orange	1.01163	1.01163	0.0166787	0.843935	Red
				AEGDGLNA_00873	hypothetical protein	5.49995	45858	F214540.dat	Q24827_MS19-018_19N_pH5to7_4	667	40	13	13	21	181	12	11	15	18	18	15	14	21	15	17	15	10	0.983607	-1.01667	-0.0238467	0.912239	Red	1.18033	1.18033	0.239188	0.253073	Red	0.833333	-1.2	-0.263034	0.228258	Red
DUF697 domain-containing protein [Staphylococcus epidermidis]	WP_002500762.1		SERP0668	AEGDGLNA_01664	hypothetical protein	9.65376	19943	F214535.dat	Q24822_MS19-018_19N_pH5to5_3	635	73.7	13	13	21	129	14	17	21	19	10	5	8	6	8	6	7	8	2.27273	2.27273	1.18442	0.00370054	Blue	1	1	0	1	Red	2.27273	2.27273	1.18442	0.00173256	Blue
				AEGDGLNA_01106	Folylpolyglutamate synthase	4.69143	47683	F214542.dat	Q24829_MS19-018_19N_pH7to7_2	609	35.2	13	13	21	221	12	17	19	20	17	17	17	21	21	21	20	19	0.847059	-1.18056	-0.239466	0.164317	Red	0.894118	-1.11842	-0.161463	0.107281	Red	0.947368	-1.05556	-0.0780025	0.646107	Red
				AEGDGLNA_00332	Pantothenate synthetase	5.69808	32443	F214541.dat	Q24828_MS19-018_19N_pH7to7_1	515	48.3	13	13	20	199	14	12	18	18	19	17	16	17	20	16	13	19	0.916667	-1.09091	-0.125531	0.517077	Red	1.01389	1.01389	0.0198996	0.890436	Red	0.90411	-1.10606	-0.14543	0.34222	Red
				AEGDGLNA_01275	Cytidylate kinase	5.16319	24197	F214542.dat	Q24829_MS19-018_19N_pH7to7_2	703	65.6	13	13	19	188	13	13	12	18	15	13	14	15	19	19	18	19	0.759494	-1.31667	-0.39689	0.0369675	Orange	0.772152	-1.29508	-0.373043	0.000653791	Orange	0.983607	-1.01667	-0.0238467	0.87082	Red
				AEGDGLNA_01245	2-oxoisovalerate dehydrogenase subunit beta	4.79551	35847	F214544.dat	Q24831_MS19-018_19N_pH7to7_4	689	58.1	13	13	19	174	13	12	13	16	14	17	15	12	14	15	14	19	0.878788	-1.13793	-0.186413	0.227478	Red	0.939394	-1.06452	-0.0901978	0.550815	Red	0.935484	-1.06897	-0.0962153	0.488937	Red
				AEGDGLNA_02080	Phosphomevalonate kinase	6.22269	39861	F214534.dat	Q24821_MS19-018_19N_pH5to5_2	687	45.5	13	13	19	203	20	19	18	17	16	16	15	18	17	16	13	18	1.14706	1.14706	0.197939	0.104833	Red	1.01471	1.01471	0.0210616	0.849634	Red	1.13043	1.13043	0.176878	0.046797	Orange
				AEGDGLNA_01139	tRNA-specific 2-thiouridylase MnmA	5.17173	42216	F214540.dat	Q24827_MS19-018_19N_pH5to7_4	656	38.2	13	13	19	203	18	19	17	22	16	15	15	19	14	15	17	16	1.21212	1.21212	0.277534	0.0396959	Orange	1.04545	1.04545	0.0641303	0.540065	Red	1.15942	1.15942	0.213404	0.104842	Red
				AEGDGLNA_01047	Phosphoglycolate phosphatase	5.12715	42666	F214536.dat	Q24823_MS19-018_19N_pH5to5_4	603	38.8	13	13	19	140	8	13	14	19	9	11	9	12	14	11	10	10	1.18367	1.18367	0.243271	0.409253	Red	0.918367	-1.08889	-0.122857	0.440899	Red	1.28889	1.28889	0.366128	0.249412	Red
				AEGDGLNA_00857	Aldehyde dehydrogenase	8.82122	52012	F214542.dat	Q24829_MS19-018_19N_pH7to7_2	583	32.7	13	13	19	167	10	13	15	10	14	12	12	12	16	19	16	18	0.712329	-1.40385	-0.489385	0.0148041	Orange	0.739726	-1.35185	-0.434937	0.0028675	Orange	0.962963	-1.03846	-0.0544478	0.724783	Red
				AEGDGLNA_01568	Orotidine 5'-phosphate decarboxylase	8.74439	25608	F214544.dat	Q24831_MS19-018_19N_pH7to7_4	565	50	13	13	19	172	13	13	12	12	16	14	17	14	13	15	14	19	0.830769	-1.2037	-0.26748	0.125665	Red	1	1	0	1	Red	0.830769	-1.2037	-0.26748	0.0281587	Orange
				AEGDGLNA_00458	Choline-binding protein	6.73049	35305	F214535.dat	Q24822_MS19-018_19N_pH5to5_3	547	50	13	13	19	183	18	15	19	21	12	13	13	14	17	12	16	13	1.24194	1.24194	0.31259	0.0729067	Red	0.903226	-1.10714	-0.146841	0.304101	Red	1.375	1.375	0.459432	0.0195825	Orange
				AEGDGLNA_01490	Putative competence-damage inducible protein	5.5481	42728	F214535.dat	Q24822_MS19-018_19N_pH5to5_3	725	47.5	13	13	18	160	12	16	18	16	13	12	11	15	12	9	12	14	1.29412	1.29412	0.371969	0.0623152	Red	1.07843	1.07843	0.108934	0.484187	Red	1.2	1.2	0.263034	0.12724	Red
				AEGDGLNA_00627	Swarming motility protein SwrC	9.21641	114291	F214536.dat	Q24823_MS19-018_19N_pH5to5_4	618	15.9	13	13	18	130	10	13	12	18	12	9	9	14	7	13	9	4	1.54054	1.54054	0.623437	0.0971991	Green	1.2973	1.2973	0.375509	0.274636	Red	1.1875	1.1875	0.247928	0.3284	Red
				AEGDGLNA_01626	Glycerophosphodiester phosphodiesterase	7.22351	34914	F214535.dat	Q24822_MS19-018_19N_pH5to5_3	574	53.2	13	13	17	164	15	14	17	14	14	13	15	13	17	12	12	8	1.20755	1.20755	0.27208	0.238322	Red	1.11321	1.11321	0.154723	0.48201	Red	1.08475	1.08475	0.117357	0.20017	Red
LPXTG cell wall anchor domain-containing protein [Staphylococcus epidermidis]	WP_002495994.1		SERP2264	AEGDGLNA_00218	hypothetical protein	4.96174	74828	F214535.dat	Q24822_MS19-018_19N_pH5to5_3	603	26.5	13	13	16	50	11	10	16	13	0	0	0	0	0	0	0	0	13.5	13.5	3.75489	0.00251222	Blue	1	1	0	#DIV/0!	#DIV/0!	13.5	13.5	3.75489	0.00251222	Blue
				AEGDGLNA_02505	hypothetical protein	4.78835	37757	F214536.dat	Q24823_MS19-018_19N_pH5to5_4	612	61.1	13	13	15	146	8	14	16	15	9	13	9	10	13	14	15	10	1.01786	1.01786	0.0255351	0.909803	Red	0.803571	-1.24444	-0.315502	0.104842	Red	1.26667	1.26667	0.341037	0.205344	Red
				AEGDGLNA_01690	Protein FmtA	9.5504	46619	F214536.dat	Q24823_MS19-018_19N_pH5to5_4	589	31.2	13	13	15	104	8	8	11	15	6	12	7	11	9	5	8	4	1.53333	1.53333	0.616671	0.102669	Green	1.33333	1.33333	0.415037	0.23675	Red	1.15	1.15	0.201634	0.524284	Red
MULTISPECIES: oleate hydratase [Staphylococcus]	WP_002488251.1	B9E972	SERP0663	AEGDGLNA_01668	Oleate hydratase	5.65861	67580	F214536.dat	Q24823_MS19-018_19N_pH5to5_4	1885	55.2	33	12	96	897	94	89	83	96	82	90	78	82	51	54	46	52	1.76812	1.76812	0.822213	9.32145e-05	Blue	1.62319	1.62319	0.69883	9.35659e-05	Blue	1.08929	1.08929	0.123382	0.099631	Red
				AEGDGLNA_01089	Translation initiation factor IF-3	9.71597	20256	F214544.dat	Q24831_MS19-018_19N_pH7to7_4	699	60	12	12	50	593	47	44	50	50	51	58	50	48	47	50	48	50	0.979899	-1.02051	-0.0292943	0.566824	Red	1.0603	1.0603	0.0844746	0.267323	Red	0.924171	-1.08205	-0.113769	0.1832	Red
				AEGDGLNA_00636	30S ribosomal protein S10	9.73913	11569	F214537.dat	Q24824_MS19-018_19N_pH5to7_1	766	73.5	12	12	47	497	36	31	35	38	47	41	43	40	52	43	48	43	0.757895	-1.31944	-0.399931	0.00638999	Orange	0.921053	-1.08571	-0.118644	0.215346	Red	0.822857	-1.21528	-0.281286	0.011036	Orange
				AEGDGLNA_00178	hypothetical protein	4.64476	19197	F214536.dat	Q24823_MS19-018_19N_pH5to5_4	1069	88.9	12	12	45	410	33	37	42	45	38	35	37	31	26	34	29	23	1.38793	1.38793	0.472936	0.0196264	Orange	1.25	1.25	0.321928	0.0476623	Orange	1.11034	1.11034	0.151008	0.252032	Red
				AEGDGLNA_01543	Malonyl CoA-acyl carrier protein transacylase	5.03928	34066	F214540.dat	Q24827_MS19-018_19N_pH5to7_4	800	53.7	12	12	38	396	30	28	34	32	32	36	34	38	32	34	32	34	0.941176	-1.0625	-0.0874628	0.227682	Red	1.05882	1.05882	0.0824622	0.227682	Red	0.888889	-1.125	-0.169925	0.0709877	Red
				AEGDGLNA_00655	50S ribosomal protein L30	10.1122	6578	F214539.dat	Q24826_MS19-018_19N_pH5to7_3	683	89.8	12	12	38	456	36	38	38	38	40	41	38	43	35	33	38	38	1.04054	1.04054	0.0573332	0.320587	Red	1.12162	1.12162	0.165586	0.0320412	Orange	0.927711	-1.07792	-0.108253	0.0558174	Red
MULTISPECIES: acetolactate decarboxylase [Staphylococcus]	WP_000186124.1	Q8L208	budA	AEGDGLNA_00329	Alpha-acetolactate decarboxylase	4.69818	26224	F214541.dat	Q24828_MS19-018_19N_pH7to7_1	703	44	12	12	34	374	23	24	20	24	39	39	36	34	34	33	38	30	0.683453	-1.46316	-0.549085	0.00253699	Orange	1.09353	1.09353	0.128986	0.169248	Red	0.625	-1.6	-0.678072	0.000131561	Blue
				AEGDGLNA_01210	Glucokinase	5.26389	34951	F214543.dat	Q24830_MS19-018_19N_pH7to7_3	965	53	12	12	33	368	32	31	32	33	30	31	30	29	28	28	33	31	1.06452	1.06452	0.0901978	0.20277	Red	1	1	0	1	Red	1.06452	1.06452	0.0901978	0.0134	Orange
				AEGDGLNA_02280	30S ribosomal protein S6	5.09076	11728	F214536.dat	Q24823_MS19-018_19N_pH5to5_4	659	88.8	12	12	31	307	25	24	27	31	23	27	27	25	24	25	27	22	1.08824	1.08824	0.121991	0.279221	Red	1.03922	1.03922	0.0554951	0.506199	Red	1.04717	1.04717	0.0664954	0.522741	Red
				AEGDGLNA_01283	Nucleoside diphosphate kinase	6.32942	16738	F214541.dat	Q24828_MS19-018_19N_pH7to7_1	578	81.9	12	12	31	318	18	20	21	23	28	28	30	26	31	27	34	32	0.671875	-1.48837	-0.573735	0.00162461	Orange	0.90625	-1.10345	-0.142019	0.138707	Red	0.741379	-1.34884	-0.431716	0.00156136	Orange
MULTISPECIES: oxidoreductase [Staphylococcus]	WP_000217456.1	Q7A3L9	SERP2049	AEGDGLNA_00275	putative oxidoreductase	5.26573	26529	F214536.dat	Q24823_MS19-018_19N_pH5to5_4	764	62.7	12	12	30	224	19	31	24	30	17	15	16	17	15	14	14	12	1.83051	1.83051	0.872244	0.0193866	Blue	1.16949	1.16949	0.225881	0.021417	Orange	1.56522	1.56522	0.646363	0.0379547	Blue
MULTISPECIES: autolysin/adhesin Aaa [Staphylococcus]	WP_001170264.1	Q2G0U9	sle1	AEGDGLNA_02234	N-acetylmuramoyl-L-alanine amidase sle1	9.85951	35084	F214543.dat	Q24830_MS19-018_19N_pH7to7_3	814	44.1	12	12	29	281	16	15	17	19	24	24	27	20	28	29	29	33	0.577236	-1.73239	-0.792767	0.000126451	Blue	0.804878	-1.24242	-0.313158	0.0178246	Orange	0.717172	-1.39437	-0.47961	0.00901692	Orange
				AEGDGLNA_01995	hypothetical protein	9.83947	26720	F214536.dat	Q24823_MS19-018_19N_pH5to5_4	781	37.2	12	12	29	321	20	26	28	29	26	28	26	30	27	25	29	27	0.955357	-1.04673	-0.0658879	0.596511	Red	1.01786	1.01786	0.0255351	0.705184	Red	0.938596	-1.06542	-0.091423	0.473953	Red
				AEGDGLNA_00149	Lipoprotein E	9.34394	33325	F214544.dat	Q24831_MS19-018_19N_pH7to7_4	650	40.2	12	12	28	261	18	12	21	21	26	20	21	20	24	23	27	28	0.716981	-1.39474	-0.479993	0.0295439	Orange	0.858491	-1.16484	-0.220126	0.0927344	Red	0.835165	-1.19737	-0.259867	0.20017	Red
				AEGDGLNA_01379	Protein/nucleic acid deglycase HchA	4.62595	23888	F214536.dat	Q24823_MS19-018_19N_pH5to5_4	740	68.9	12	12	27	252	18	27	21	27	14	21	21	16	22	20	22	23	1.06593	1.06593	0.0921182	0.560816	Red	0.835165	-1.19737	-0.259867	0.12281	Red	1.27632	1.27632	0.351985	0.119572	Red
MULTISPECIES: chromosome partitioning protein ParA [Staphylococcus]	WP_107509926.1	P50863	SERP1765	AEGDGLNA_00705	Iron-sulfur cluster carrier protein	5.0654	38558	F214536.dat	Q24823_MS19-018_19N_pH5to5_4	738	43.9	12	12	27	219	26	24	20	27	17	15	15	21	15	15	11	13	1.74138	1.74138	0.80023	0.00197696	Blue	1.24138	1.24138	0.311944	0.0928017	Red	1.40278	1.40278	0.488286	0.0136763	Orange
MULTISPECIES: (S)-acetoin forming diacetyl reductase [Staphylococcus]	WP_000183771.1	P99120	SERP2257	AEGDGLNA_00225	Diacetyl reductase [(S)-acetoin forming]	4.92233	27771	F214539.dat	Q24826_MS19-018_19N_pH5to7_3	858	58.8	12	12	26	232	7	18	1	13	24	24	26	25	28	21	25	20	0.438776	-2.27907	-1.18845	0.0248481	Blue	1.05102	1.05102	0.0717907	0.55429	Red	0.417476	-2.39535	-1.26024	0.0256423	Blue
				AEGDGLNA_01322	PTS system glucose-specific EIIA component	4.6761	18125	F214536.dat	Q24823_MS19-018_19N_pH5to5_4	677	83.7	12	12	24	219	16	17	19	24	17	18	12	13	21	21	23	18	0.91954	-1.0875	-0.121015	0.435099	Red	0.735632	-1.35938	-0.442943	0.0217004	Orange	1.25	1.25	0.321928	0.135713	Red
				AEGDGLNA_02514	Sporulation initiation inhibitor protein Soj	8.53778	31142	F214542.dat	Q24829_MS19-018_19N_pH7to7_2	646	54.1	12	12	24	229	15	16	17	20	19	17	21	17	20	24	21	22	0.791209	-1.26389	-0.33787	0.0148097	Orange	0.857143	-1.16667	-0.222392	0.044981	Orange	0.923077	-1.08333	-0.115477	0.339302	Red
				AEGDGLNA_00885	Cobyric acid synthase	6.1955	27160	F214539.dat	Q24826_MS19-018_19N_pH5to7_3	671	61.4	12	12	23	245	17	21	20	20	20	21	23	18	21	24	20	20	0.921348	-1.08537	-0.118181	0.221855	Red	0.966292	-1.03488	-0.0494687	0.61328	Red	0.953488	-1.04878	-0.0687128	0.488937	Red
				AEGDGLNA_02189	Nucleoside triphosphate pyrophosphohydrolase/pyrophosphatase MazG	4.7451	45710	F214535.dat	Q24822_MS19-018_19N_pH5to5_3	464	29.3	12	12	23	169	12	12	23	16	14	14	16	11	13	11	15	12	1.21818	1.21818	0.284729	0.339235	Red	1.07273	1.07273	0.101283	0.484187	Red	1.13559	1.13559	0.183446	0.514008	Red
				AEGDGLNA_01583	Cell division protein SepF	4.92841	22769	F214536.dat	Q24823_MS19-018_19N_pH5to5_4	690	77.7	12	12	22	215	17	13	16	22	21	16	19	15	17	21	18	20	0.9	-1.11111	-0.152003	0.386955	Red	0.9375	-1.06667	-0.0931094	0.482054	Red	0.96	-1.04167	-0.0588937	0.758683	Red
				AEGDGLNA_01593	Ribosomal RNA small subunit methyltransferase H	5.85864	35521	F214538.dat	Q24825_MS19-018_19N_pH5to7_2	673	50.8	12	12	22	269	18	23	22	20	22	22	25	21	24	24	24	24	0.87	-1.14943	-0.200913	0.0609307	Red	0.94	-1.06383	-0.0892673	0.18169	Red	0.925532	-1.08046	-0.111645	0.262498	Red
				AEGDGLNA_01306	Ribosomal RNA large subunit methyltransferase L	5.17382	42818	F214536.dat	Q24823_MS19-018_19N_pH5to5_4	595	39.2	12	12	21	193	21	20	17	21	15	13	15	16	15	17	11	12	1.40678	1.40678	0.492396	0.0141219	Orange	1.0678	1.0678	0.0946369	0.543359	Red	1.31746	1.31746	0.39776	0.0063588	Orange
				AEGDGLNA_01265	Ribosomal large subunit pseudouridine synthase B	9.43749	28228	F214543.dat	Q24830_MS19-018_19N_pH7to7_3	680	51.4	12	12	20	251	20	20	19	23	23	22	20	23	22	20	20	19	1.01176	1.01176	0.0168738	0.823816	Red	1.08235	1.08235	0.114171	0.114619	Red	0.934783	-1.06977	-0.0972972	0.230105	Red
MULTISPECIES: hypothetical protein [Staphylococcus]	WP_019469000.1	D5IGG6		AEGDGLNA_02380	Ferredoxin--NAD(P)(+) reductase fdr	5.40415	43708	F214535.dat	Q24822_MS19-018_19N_pH5to5_3	739	43.2	12	12	19	159	19	16	19	16	14	11	11	11	12	8	11	11	1.6087	1.6087	0.685891	0.00124264	Blue	1.1087	1.1087	0.148863	0.317912	Red	1.45098	1.45098	0.537028	0.00255089	Orange
				AEGDGLNA_00436	putative oxidoreductase	6.59446	24570	F214535.dat	Q24822_MS19-018_19N_pH5to5_3	725	53.5	12	12	19	195	14	13	19	18	15	19	17	17	15	17	12	19	1.01493	1.01493	0.0213737	0.908979	Red	1.07463	1.07463	0.103836	0.497972	Red	0.944444	-1.05882	-0.0824622	0.579961	Red
MULTISPECIES: ABC transporter ATP-binding protein [Staphylococcus]	WP_023373192.1	O34641	SERP0027	AEGDGLNA_02296	ABC transporter ATP-binding protein YtrB	5.36551	31808	F214544.dat	Q24831_MS19-018_19N_pH7to7_4	688	67.9	12	12	19	158	9	9	9	11	13	12	13	12	17	16	18	19	0.567568	-1.7619	-0.817136	9.36955e-05	Blue	0.72973	-1.37037	-0.454566	0.00182926	Orange	0.777778	-1.28571	-0.36257	0.00391462	Orange
MULTISPECIES: quinone-dependent dihydroorotate dehydrogenase [Staphylococcus]	WP_002444408.1	P9WHL1	pyrD	AEGDGLNA_00338	Dihydroorotate dehydrogenase (quinone)	8.77752	39297	F214544.dat	Q24831_MS19-018_19N_pH7to7_4	646	50.8	12	12	19	148	10	7	7	7	15	14	12	17	15	13	12	19	0.555556	-1.8	-0.847997	0.0129313	Blue	0.984127	-1.01613	-0.0230836	0.898364	Red	0.564516	-1.77143	-0.824913	0.00254113	Blue
MULTISPECIES: ABC transporter ATP-binding protein [Staphylococcus]	WP_001829855.1	P55339	SERP1475	AEGDGLNA_00129	ABC-type transporter ATP-binding protein EcsA	5.72762	25667	F214537.dat	Q24824_MS19-018_19N_pH5to7_1	558	63.6	12	12	19	159	5	7	7	7	19	15	15	16	19	18	16	15	0.416667	-2.4	-1.26303	0.000245523	Blue	0.958333	-1.04348	-0.0614005	0.58917	Red	0.434783	-2.3	-1.20163	0.000430905	Blue
				AEGDGLNA_02186	General stress protein 13	9.66593	14755	F214541.dat	Q24828_MS19-018_19N_pH7to7_1	543	82.7	12	12	19	205	16	16	19	15	22	17	17	14	19	18	18	14	0.958904	-1.04286	-0.0605415	0.614197	Red	1.0137	1.0137	0.0196288	0.904936	Red	0.945946	-1.05714	-0.0801703	0.618188	Red
				AEGDGLNA_02272	hypothetical protein	9.1338	23736	F214540.dat	Q24827_MS19-018_19N_pH5to7_4	472	56	12	12	19	162	9	10	12	14	15	15	12	19	16	16	14	10	0.816667	-1.22449	-0.292181	0.179584	Red	1.08333	1.08333	0.115477	0.557952	Red	0.753846	-1.32653	-0.407658	0.0725178	Red
MULTISPECIES: Hsp33 family molecular chaperone HslO [Staphylococcus]	WP_000148598.1	P99082	hslO	AEGDGLNA_02182	33 kDa chaperonin	4.84637	31555	F214536.dat	Q24823_MS19-018_19N_pH5to5_4	710	57.7	12	12	18	152	15	21	16	18	14	9	11	12	11	7	9	9	1.85	1.85	0.887525	0.00279283	Blue	1.25	1.25	0.321928	0.110438	Red	1.48	1.48	0.565597	0.0129898	Orange
MULTISPECIES: XTP/dITP diphosphatase [Staphylococcus]	MULTISPECIES: XTP/dITP diphosphatase [Staphylococcus]	P99094	SERP0734	AEGDGLNA_01603	dITP/XTP pyrophosphatase	4.95928	21561	F214538.dat	Q24825_MS19-018_19N_pH5to7_2	648	64.1	12	12	18	165	12	12	18	18	14	18	17	15	10	11	10	10	1.42222	1.42222	0.508147	0.069717	Red	1.51111	1.51111	0.59561	0.00592414	Blue	0.941176	-1.0625	-0.0874628	0.633334	Red
				AEGDGLNA_01284	Chorismate synthase	5.87525	43035	F214542.dat	Q24829_MS19-018_19N_pH7to7_2	562	44.6	12	12	18	182	14	12	16	17	15	14	13	16	16	18	16	15	0.913043	-1.09524	-0.131245	0.294889	Red	0.898551	-1.1129	-0.154328	0.100272	Red	1.01613	1.01613	0.0230836	0.853434	Red
				AEGDGLNA_00482	L-cystine import ATP-binding protein TcyC	6.46105	27099	F214537.dat	Q24824_MS19-018_19N_pH5to7_1	630	62.1	12	12	17	160	9	10	12	16	17	16	14	13	12	15	13	13	0.894737	-1.11765	-0.160465	0.420485	Red	1.12281	1.12281	0.16711	0.171736	Red	0.796875	-1.2549	-0.327575	0.131971	Red
				AEGDGLNA_01563	Guanylate kinase	5.34982	24078	F214537.dat	Q24824_MS19-018_19N_pH5to7_1	567	44.4	12	12	17	175	12	12	12	14	17	18	15	15	17	14	16	13	0.84375	-1.18519	-0.245112	0.0652647	Red	1.07812	1.07812	0.108524	0.332231	Red	0.782609	-1.27778	-0.353637	0.0080183	Orange
				AEGDGLNA_01160	Shikimate dehydrogenase (NADP(+))	5.98765	29981	F214541.dat	Q24828_MS19-018_19N_pH7to7_1	531	52.4	12	12	17	177	11	10	16	15	16	14	16	16	17	17	15	14	0.835821	-1.19643	-0.258734	0.163921	Red	0.985075	-1.01515	-0.0216951	0.792148	Red	0.848485	-1.17857	-0.237039	0.18914	Red
				AEGDGLNA_02073	Deoxyguanosinetriphosphate triphosphohydrolase-like protein	5.85864	50375	F214540.dat	Q24827_MS19-018_19N_pH5to7_4	482	37	12	12	17	172	6	11	16	12	16	14	15	17	19	15	17	14	0.710145	-1.40816	-0.493815	0.0899905	Red	0.956522	-1.04545	-0.0641303	0.585076	Red	0.742424	-1.34694	-0.429684	0.128072	Red
				AEGDGLNA_00894	hypothetical protein	9.99052	10688	F214534.dat	Q24821_MS19-018_19N_pH5to5_2	421	83	12	12	17	196	12	17	16	21	16	17	18	17	14	17	16	15	1.06061	1.06061	0.0848889	0.638321	Red	1.09091	1.09091	0.125531	0.105965	Red	0.972222	-1.02857	-0.040642	0.807361	Red
				AEGDGLNA_01205	Penicillin-binding protein H	9.19059	78175	F214543.dat	Q24830_MS19-018_19N_pH7to7_3	648	18.6	12	12	16	155	11	10	10	11	15	10	15	14	14	16	16	13	0.730159	-1.36957	-0.453718	0.00672526	Orange	0.920635	-1.08621	-0.119299	0.414512	Red	0.793103	-1.26087	-0.334419	0.0827768	Red
MULTISPECIES: dihydroxyacetone kinase subunit L [Staphylococcus]	WP_057510060.1	Q9CIV7	SERP2344	AEGDGLNA_00153	PTS-dependent dihydroxyacetone kinase, ADP-binding subunit DhaL	4.67569	21022	F214536.dat	Q24823_MS19-018_19N_pH5to5_4	559	51.3	12	12	16	74	5	17	8	16	3	6	8	3	2	2	3	1	4.16667	4.16667	2.05889	0.0475162	Blue	2	2	1	0.0869366	Green	2.08333	2.08333	1.05889	0.112194	Green
				AEGDGLNA_01791	ATP-dependent helicase/deoxyribonuclease subunit B	5.41709	134544	F214540.dat	Q24827_MS19-018_19N_pH5to7_4	527	12.7	12	12	16	152	12	12	17	17	13	12	11	16	12	10	11	9	1.34783	1.34783	0.430634	0.0624043	Red	1.21739	1.21739	0.283793	0.104833	Red	1.10714	1.10714	0.146841	0.439658	Red
MULTISPECIES: Nif3-like dinuclear metal center hexameric protein [Staphylococcus]	WP_000683940.1	P67272	SERP1125	AEGDGLNA_01198	GTP cyclohydrolase 1 type 2	5.27207	41571	F214540.dat	Q24827_MS19-018_19N_pH5to7_4	509	43.2	12	12	16	132	8	7	10	8	11	10	15	16	9	13	13	12	0.72549	-1.37838	-0.462972	0.0259839	Orange	1.09804	1.09804	0.13493	0.506294	Red	0.660714	-1.51351	-0.597902	0.0404825	Blue
				AEGDGLNA_00523	GalNAc-alpha-(1->4)-GalNAc-alpha-(1->3)-diNAcBac-PP-undecaprenol alpha-1,4-N-acetyl-D-galactosaminyltransferase	9.1818	43564	F214537.dat	Q24824_MS19-018_19N_pH5to7_1	583	34.1	12	12	15	154	11	11	11	12	15	13	14	14	15	13	11	14	0.859649	-1.16327	-0.21818	0.097205	Red	1.05263	1.05263	0.0740006	0.469527	Red	0.816667	-1.22449	-0.292181	0.00228178	Orange
				AEGDGLNA_01317	Thymidylate synthase	5.77031	37137	F214536.dat	Q24823_MS19-018_19N_pH5to5_4	580	39.6	12	12	15	169	14	16	12	15	12	14	12	16	16	14	15	13	0.983871	-1.01639	-0.023459	0.823658	Red	0.935484	-1.06897	-0.0962153	0.424207	Red	1.05172	1.05172	0.0727563	0.580377	Red
				AEGDGLNA_01529	Ribosome biogenesis GTPase A	9.1363	32813	F214542.dat	Q24829_MS19-018_19N_pH7to7_2	474	38	12	12	15	120	8	8	11	9	9	8	11	11	10	15	9	11	0.816327	-1.225	-0.292782	0.197112	Red	0.877551	-1.13953	-0.188445	0.369362	Red	0.930233	-1.075	-0.104337	0.494347	Red
MULTISPECIES: multi-copper oxidase Mco [Staphylococcus]	WP_000277154.1	Q69HT9		AEGDGLNA_00065	Multicopper oxidase mco	9.38116	53971	F214536.dat	Q24823_MS19-018_19N_pH5to5_4	652	32.5	12	12	14	120	13	13	13	14	7	6	6	7	12	9	10	10	1.26667	1.26667	0.341037	0.0119119	Orange	0.666667	-1.5	-0.584963	0.0048546	Blue	1.9	1.9	0.925999	2.54381e-06	Blue
				AEGDGLNA_02029	Multidrug resistance ABC transporter ATP-binding/permease protein BmrA	6.54733	64151	F214542.dat	Q24829_MS19-018_19N_pH7to7_2	642	22.3	12	12	14	131	8	8	9	10	11	14	11	13	12	14	9	12	0.764706	-1.30769	-0.387023	0.0543165	Red	1.03922	1.03922	0.0554951	0.70968	Red	0.735849	-1.35897	-0.442518	0.010621	Orange
				AEGDGLNA_01008	Riboflavin biosynthesis protein RibD	7.12572	38712	F214534.dat	Q24821_MS19-018_19N_pH5to5_2	624	42.4	12	12	14	136	8	14	13	10	7	12	9	12	15	13	12	11	0.890909	-1.12245	-0.16665	0.396944	Red	0.8	-1.25	-0.321928	0.120929	Red	1.11364	1.11364	0.155278	0.523183	Red
				AEGDGLNA_02128	N-acyl-L-amino acid amidohydrolase	5.79193	44285	F214541.dat	Q24828_MS19-018_19N_pH7to7_1	610	46.3	12	12	14	168	13	15	16	16	12	14	14	16	14	14	12	12	1.14286	1.14286	0.192645	0.0727863	Red	1.07143	1.07143	0.0995357	0.359991	Red	1.06667	1.06667	0.0931094	0.390955	Red
				AEGDGLNA_00229	putative succinyl-diaminopimelate desuccinylase	4.8479	46011	F214537.dat	Q24824_MS19-018_19N_pH5to7_1	599	42.3	12	12	14	163	12	14	12	15	14	13	15	12	16	12	14	14	0.95	-1.05263	-0.0740006	0.524116	Red	0.966667	-1.03448	-0.0489096	0.648842	Red	0.982759	-1.01754	-0.025091	0.809156	Red
				AEGDGLNA_01556	Ribosomal RNA small subunit methyltransferase B	8.63239	49660	F214536.dat	Q24823_MS19-018_19N_pH5to5_4	553	28.3	12	12	14	124	7	10	11	14	12	11	11	15	8	10	7	8	1.24324	1.24324	0.314109	0.224544	Red	1.43243	1.43243	0.518467	0.0157731	Orange	0.867925	-1.15217	-0.204358	0.355649	Red
MULTISPECIES: SDR family oxidoreductase [Staphylococcus	WP_002458235.1		SERP2129	AEGDGLNA_00357	General stress protein 39	5.64113	31506	F214535.dat	Q24822_MS19-018_19N_pH5to5_3	511	47.8	12	12	14	96	10	10	14	11	4	7	5	5	9	7	9	5	1.44118	1.44118	0.527247	0.0317729	Orange	0.735294	-1.36	-0.443607	0.104711	Red	1.96	1.96	0.970854	0.00285822	Blue
				AEGDGLNA_01760	Na(+)/H(+) antiporter	5.50112	69013	F214540.dat	Q24827_MS19-018_19N_pH5to7_4	549	23.6	12	12	13	100	4	8	9	8	8	9	9	13	11	7	7	7	0.916667	-1.09091	-0.125531	0.633517	Red	1.19444	1.19444	0.25634	0.28603	Red	0.767442	-1.30303	-0.381871	0.161938	Red
MULTISPECIES: glutamate synthase large subunit [Staphylococcus]	WP_115337887.1	P39812		AEGDGLNA_02227	Glutamate synthase [NADPH] large chain	5.38228	167644	F214536.dat	Q24823_MS19-018_19N_pH5to5_4	502	10.9	12	12	13	78	3	6	12	13	7	7	5	10	4	6	2	3	2	2	1	0.140215	Green	1.73684	1.73684	0.796467	0.041146	Blue	1.15152	1.15152	0.203533	0.656585	Red
				AEGDGLNA_00034	hypothetical protein	5.20362	52357	F214541.dat	Q24828_MS19-018_19N_pH7to7_1	465	29.1	12	12	13	119	7	7	11	9	10	12	12	10	13	8	7	13	0.844444	-1.18421	-0.243926	0.392016	Red	1.06667	1.06667	0.0931094	0.683507	Red	0.791667	-1.26316	-0.337035	0.0763797	Red
				AEGDGLNA_00642	50S ribosomal protein L22	9.92207	12813	F214537.dat	Q24824_MS19-018_19N_pH5to7_1	783	73.5	11	11	123	1305	116	90	103	109	123	115	115	108	103	107	109	107	0.981395	-1.01896	-0.0270937	0.745002	Red	1.0814	1.0814	0.112894	0.0577864	Red	0.907527	-1.1019	-0.139988	0.152995	Red
				AEGDGLNA_02193	50S ribosomal protein L25	4.20746	24022	F214533.dat	Q24820_MS19-018_19N_pH5to5_1	827	43.4	11	11	88	1044	88	72	84	86	91	81	92	97	90	92	89	82	0.935574	-1.06886	-0.096076	0.230047	Red	1.02241	1.02241	0.0319724	0.637291	Red	0.915068	-1.09281	-0.128048	0.166069	Red
				AEGDGLNA_02102	3-hexulose-6-phosphate synthase	4.58644	22330	F214536.dat	Q24823_MS19-018_19N_pH5to5_4	801	82.9	11	11	69	613	49	56	55	69	40	51	48	32	58	48	62	45	1.07373	1.07373	0.102635	0.518132	Red	0.806452	-1.24	-0.31034	0.124039	Red	1.33143	1.33143	0.412975	0.0520077	Red
Tat pathway signal sequence domain protein [Staphylococcus epidermidis M23864:W2	EFE58416.1			AEGDGLNA_02543	hypothetical protein	10.166	20891	F214536.dat	Q24823_MS19-018_19N_pH5to5_4	669	56.8	11	11	61	381	51	48	55	61	28	18	22	18	21	19	17	23	2.60714	2.60714	1.38247	0.000302248	Blue	1.07143	1.07143	0.0995357	0.603239	Red	2.43333	2.43333	1.28293	0.000141532	Blue
				AEGDGLNA_01686	putative quinol oxidase subunit 1	7.31762	75197	F214538.dat	Q24825_MS19-018_19N_pH5to7_2	721	18.7	11	11	45	444	28	24	32	31	39	45	39	46	40	42	39	39	0.72561	-1.37815	-0.462734	0.00464943	Orange	1.05488	1.05488	0.0770762	0.329449	Red	0.687861	-1.45378	-0.53981	0.00206894	Orange
				AEGDGLNA_02093	Pyridoxine kinase	4.74986	29826	F214543.dat	Q24830_MS19-018_19N_pH7to7_3	692	47.5	11	11	32	335	26	28	31	34	24	27	23	24	28	31	32	27	1.0082	1.0082	0.0117772	0.910327	Red	0.836066	-1.19608	-0.258312	0.0167423	Orange	1.20588	1.20588	0.270089	0.0496624	Orange
MULTISPECIES: HlyD family secretion protein [Staphylococcus]	WP_002479692.1	P52599	SERP1945	AEGDGLNA_00534	putative multidrug resistance protein EmrK	5.21829	23084	F214535.dat	Q24822_MS19-018_19N_pH5to5_3	658	45.1	11	11	27	176	21	28	27	22	11	14	7	9	8	10	10	9	2.4878	2.4878	1.31487	0.0020827	Blue	1.09756	1.09756	0.134301	0.561794	Red	2.26667	2.26667	1.18057	0.000907167	Blue
				AEGDGLNA_01071	Acetyl-coenzyme A carboxylase carboxyl transferase subunit alpha	5.15884	35207	F214536.dat	Q24823_MS19-018_19N_pH5to5_4	563	53.8	11	11	27	282	23	22	24	27	26	24	26	29	21	22	18	20	1.17647	1.17647	0.234465	0.0363445	Orange	1.28235	1.28235	0.358793	0.0045441	Orange	0.917431	-1.09	-0.124328	0.182639	Red
				AEGDGLNA_01011	6,7-dimethyl-8-ribityllumazine synthase	5.41683	16418	F214542.dat	Q24829_MS19-018_19N_pH7to7_2	820	88.2	11	11	26	290	26	22	22	22	22	25	26	23	24	26	26	26	0.90566	-1.10417	-0.142958	0.0827369	Red	0.943396	-1.06	-0.0840643	0.213309	Red	0.96	-1.04167	-0.0588937	0.488274	Red
MULTISPECIES: PTS trehalose transporter subunit IIBC [Staphylococcus]	WP_075778041.1	P39794	SERP1968	AEGDGLNA_00511	PTS system trehalose-specific EIIBC component	8.95315	51537	F214541.dat	Q24828_MS19-018_19N_pH7to7_1	693	31.2	11	11	25	197	7	8	8	9	19	22	20	21	25	17	23	18	0.413793	-2.41667	-1.27302	0.00577219	Blue	0.988506	-1.01163	-0.0166787	0.908719	Red	0.418605	-2.38889	-1.25634	1.39187e-05	Blue
				AEGDGLNA_01858	Organic hydroperoxide resistance protein-like protein	4.74429	15474	F214543.dat	Q24830_MS19-018_19N_pH7to7_3	617	75.2	11	11	24	230	17	22	23	23	16	19	20	14	19	16	24	17	1.1125	1.1125	0.153805	0.364759	Red	0.9125	-1.09589	-0.132104	0.468036	Red	1.21918	1.21918	0.285909	0.0911758	Red
				AEGDGLNA_00597	Urease accessory protein UreG	4.60101	22287	F214537.dat	Q24824_MS19-018_19N_pH5to7_1	726	52	11	11	22	228	14	17	20	21	22	24	20	20	18	18	17	17	1.02703	1.02703	0.0384741	0.774912	Red	1.21622	1.21622	0.2824	0.0204568	Orange	0.844444	-1.18421	-0.243926	0.117546	Red
				AEGDGLNA_00020	Transcriptional regulatory protein WalR	5.05002	27118	F214535.dat	Q24822_MS19-018_19N_pH5to5_3	558	55.4	11	11	22	226	18	17	22	21	18	17	18	21	20	16	17	21	1.05128	1.05128	0.0721498	0.574154	Red	1	1	0	1	Red	1.05128	1.05128	0.0721498	0.524537	Red
				AEGDGLNA_02264	hypothetical protein	4.64359	15103	F214541.dat	Q24828_MS19-018_19N_pH7to7_1	696	86.7	11	11	21	196	16	17	19	20	14	16	15	12	21	15	17	14	1.07042	1.07042	0.0981804	0.518512	Red	0.859155	-1.16393	-0.21901	0.220353	Red	1.2459	1.2459	0.31719	0.0241387	Orange
MULTISPECIES: glycerophosphodiester phosphodiesterase [Staphylococcus]	WP_002509342.1	P37965	SERP1285	AEGDGLNA_01051	Glycerophosphodiester phosphodiesterase	6.72057	28813	F214535.dat	Q24822_MS19-018_19N_pH5to5_3	664	54.8	11	11	21	176	15	17	21	17	16	15	14	16	13	12	9	11	1.5102	1.5102	0.594744	0.00825663	Blue	1.32653	1.32653	0.407658	0.010712	Orange	1.13846	1.13846	0.187086	0.172752	Red
MULTISPECIES: DHA2 family efflux MFS transporter permease subunit [Staphylococcus]	WP_053025210.1	P0AEJ0	SERP1944	AEGDGLNA_00535	Multidrug export protein EmrB	8.96118	72647	F214534.dat	Q24821_MS19-018_19N_pH5to5_2	596	17.2	11	11	21	133	15	21	16	16	12	9	8	10	4	7	9	6	2.4	2.4	1.26303	0.00107739	Blue	1.43333	1.43333	0.519374	0.0538515	Red	1.67442	1.67442	0.74366	0.00605184	Blue
				AEGDGLNA_00965	3'-5' exoribonuclease YhaM	6.46509	35708	F214538.dat	Q24825_MS19-018_19N_pH5to7_2	567	51.4	11	11	21	198	15	14	13	16	17	21	16	18	17	16	17	18	0.861111	-1.16129	-0.215729	0.0216793	Orange	1.05556	1.05556	0.0780025	0.437227	Red	0.815789	-1.22581	-0.293731	0.0396959	Orange
				AEGDGLNA_00601	Urease subunit beta	5.96409	14907	F214538.dat	Q24825_MS19-018_19N_pH5to7_2	511	83.5	11	11	21	192	11	16	15	17	16	21	16	13	15	19	20	13	0.887324	-1.12698	-0.172467	0.381859	Red	0.985915	-1.01429	-0.0204641	0.918427	Red	0.9	-1.11111	-0.152003	0.441519	Red
				AEGDGLNA_00479	2,3-bisphosphoglycerate-dependent phosphoglycerate mutase	6.21032	26745	F214536.dat	Q24823_MS19-018_19N_pH5to5_4	662	60.5	11	11	20	212	17	18	19	20	21	20	22	12	14	16	15	18	1.16418	1.16418	0.219313	0.0452246	Orange	1.1791	1.1791	0.237692	0.289338	Red	0.987342	-1.01282	-0.0183785	0.921992	Red
				AEGDGLNA_00957	Ribosomal large subunit pseudouridine synthase D	6.83855	31718	F214535.dat	Q24822_MS19-018_19N_pH5to5_3	536	48.5	11	11	19	176	13	15	19	17	15	14	16	15	15	14	12	11	1.21429	1.21429	0.280108	0.111955	Red	1.14286	1.14286	0.192645	0.113503	Red	1.0625	1.0625	0.0874628	0.505484	Red
				AEGDGLNA_02031	Putative glycosyltransferase TagX	8.89519	40475	F214535.dat	Q24822_MS19-018_19N_pH5to5_3	517	37	11	11	19	198	14	16	19	17	16	16	17	16	18	17	16	16	0.985915	-1.01429	-0.0204641	0.837421	Red	0.971831	-1.02899	-0.0412227	0.401243	Red	1.01449	1.01449	0.0207586	0.828911	Red
				AEGDGLNA_00716	CdaA regulatory protein CdaR	8.95024	34890	F214536.dat	Q24823_MS19-018_19N_pH5to5_4	506	42.4	11	11	18	173	15	13	18	18	14	13	12	14	15	14	15	12	1.13333	1.13333	0.180572	0.21876	Red	0.95	-1.05263	-0.0740006	0.417996	Red	1.19298	1.19298	0.254573	0.106535	Red
				AEGDGLNA_00997	Glyoxal reductase	5.03923	32139	F214534.dat	Q24821_MS19-018_19N_pH5to5_2	498	41	11	11	18	139	11	18	16	15	8	13	9	9	14	7	12	7	1.45455	1.45455	0.540568	0.0751562	Red	0.977273	-1.02326	-0.0331669	0.909707	Red	1.48837	1.48837	0.573735	0.0317096	Orange
MULTISPECIES: LytR family transcriptional regulator [Staphylococcus]	WP_000356981.1	Q7BHL7	SERP0932	AEGDGLNA_01390	Regulatory protein MsrR	9.65714	37421	F214540.dat	Q24827_MS19-018_19N_pH5to7_4	486	34	11	11	18	157	14	16	15	20	10	11	12	18	10	14	8	9	1.53333	1.53333	0.616671	0.0179918	Blue	1.22222	1.22222	0.289507	0.308186	Red	1.25455	1.25455	0.327165	0.171534	Red
				AEGDGLNA_00738	hypothetical protein	4.73851	25820	F214536.dat	Q24823_MS19-018_19N_pH5to5_4	643	48.4	11	11	17	188	15	13	17	17	13	13	14	15	14	19	19	19	0.88	-1.13636	-0.184425	0.206163	Red	0.786667	-1.27119	-0.346176	0.0422523	Orange	1.11864	1.11864	0.161751	0.170741	Red
				AEGDGLNA_02137	Ribosomal RNA large subunit methyltransferase G	8.58107	27167	F214536.dat	Q24823_MS19-018_19N_pH5to5_4	548	45.9	11	11	17	167	12	10	15	17	17	12	15	15	16	15	11	12	1	1	0	1	Red	1.08621	1.08621	0.119299	0.458094	Red	0.920635	-1.08621	-0.119299	0.531314	Red
				AEGDGLNA_00737	hypothetical protein	5.12311	45629	F214542.dat	Q24829_MS19-018_19N_pH7to7_2	543	35.4	11	11	17	142	9	11	11	14	10	13	12	15	11	17	9	10	0.960784	-1.04082	-0.0577155	0.819286	Red	1.05882	1.05882	0.0824622	0.733302	Red	0.907407	-1.10204	-0.140178	0.426233	Red
				AEGDGLNA_00537	Triacylglycerol lipase	7.81595	34513	F214544.dat	Q24831_MS19-018_19N_pH7to7_4	469	55.9	11	11	17	197	13	18	18	15	17	17	14	16	18	18	16	17	0.931507	-1.07353	-0.102362	0.396982	Red	0.931507	-1.07353	-0.102362	0.20017	Red	1	1	0	1	Red
				AEGDGLNA_00848	putative ABC transporter ATP-binding protein YxlF	7.67247	33077	F214544.dat	Q24831_MS19-018_19N_pH7to7_4	663	42.1	11	11	16	178	11	11	13	14	15	13	17	13	16	22	17	16	0.706667	-1.41509	-0.500898	0.0226382	Orange	0.826667	-1.20968	-0.274622	0.115907	Red	0.854839	-1.16981	-0.226276	0.116595	Red
MULTISPECIES: SDR family oxidoreductase [Staphylococcus]	WP_053030011.1	O07609	SERP1754	AEGDGLNA_00724	putative sugar epimerase YhfK	4.96629	23687	F214536.dat	Q24823_MS19-018_19N_pH5to5_4	544	70.2	11	11	16	117	12	14	12	16	7	13	9	6	8	4	11	5	1.8125	1.8125	0.857981	0.0173285	Blue	1.21875	1.21875	0.285402	0.459125	Red	1.48718	1.48718	0.572579	0.0476553	Orange
				AEGDGLNA_01194	Putative pyruvate, phosphate dikinase regulatory protein	5.54974	30471	F214544.dat	Q24831_MS19-018_19N_pH7to7_4	533	48	11	11	16	171	15	14	15	13	12	14	13	13	14	17	15	16	0.924242	-1.08197	-0.113657	0.174963	Red	0.848485	-1.17857	-0.237039	0.0216793	Orange	1.08929	1.08929	0.123382	0.0953239	Red
				AEGDGLNA_00297	Sulfite reductase [NADPH] flavoprotein alpha-component	4.58889	69925	F214538.dat	Q24825_MS19-018_19N_pH5to7_2	641	20.8	11	11	15	139	8	14	11	15	10	15	11	12	12	9	12	10	1.10638	1.10638	0.145851	0.512041	Red	1.10638	1.10638	0.145851	0.382775	Red	1	1	0	1	Red
				AEGDGLNA_00794	Phosphoserine phosphatase RsbU	5.14699	37977	F214544.dat	Q24831_MS19-018_19N_pH7to7_4	467	32.1	11	11	15	137	6	8	12	10	12	12	9	13	11	14	15	15	0.677966	-1.475	-0.560715	0.0278023	Orange	0.847458	-1.18	-0.238787	0.130387	Red	0.8	-1.25	-0.321928	0.16598	Red
MULTISPECIES: NAD(P)H-hydrate dehydratase [Staphylococcus]	WP_039643402.1	Q833Y3	nnrD	AEGDGLNA_00007	ADP-dependent (S)-NAD(P)H-hydrate dehydratase	5.74613	29581	F214536.dat	Q24823_MS19-018_19N_pH5to5_4	425	48.3	11	11	15	87	11	8	11	15	4	5	6	7	6	6	5	3	2.04167	2.04167	1.02975	0.014727	Blue	1.08333	1.08333	0.115477	0.620369	Red	1.88462	1.88462	0.91427	0.0202667	Blue
				AEGDGLNA_01887	SsrA-binding protein	10.2621	18044	F214539.dat	Q24826_MS19-018_19N_pH5to7_3	369	43.6	11	11	15	145	6	12	13	11	12	15	15	13	12	11	12	13	0.884615	-1.13043	-0.176878	0.4119	Red	1.13462	1.13462	0.182203	0.100162	Red	0.779661	-1.28261	-0.359081	0.12745	Red
				AEGDGLNA_00177	Lactonase drp35	4.72052	36163	F214542.dat	Q24829_MS19-018_19N_pH7to7_2	594	44	11	11	14	132	10	13	13	12	8	8	12	12	11	14	11	8	1.08333	1.08333	0.115477	0.512337	Red	0.916667	-1.09091	-0.125531	0.574226	Red	1.18182	1.18182	0.241008	0.200002	Red
				AEGDGLNA_01952	ATP-dependent DNA helicase RecQ	7.58174	68053	F214536.dat	Q24823_MS19-018_19N_pH5to5_4	573	22.6	11	11	14	112	9	9	13	14	6	9	9	9	13	7	6	8	1.28947	1.28947	0.366782	0.22681	Red	0.973684	-1.02703	-0.0384741	0.891339	Red	1.32432	1.32432	0.405256	0.107163	Red
				AEGDGLNA_02370	Dehydrosqualene desaturase	5.02359	56880	F214535.dat	Q24822_MS19-018_19N_pH5to5_3	558	29.7	11	11	14	132	12	14	14	13	8	11	10	11	11	10	9	9	1.32558	1.32558	0.406625	0.00207474	Orange	1.02326	1.02326	0.0331669	0.780872	Red	1.29545	1.29545	0.373458	0.0113598	Orange
				AEGDGLNA_01498	DNA translocase FtsK	9.23966	89562	F214535.dat	Q24822_MS19-018_19N_pH5to5_3	541	17.3	11	11	14	129	6	8	14	9	11	9	13	15	14	10	12	8	0.854167	-1.17073	-0.22741	0.446113	Red	1.08333	1.08333	0.115477	0.603645	Red	0.788462	-1.26829	-0.342888	0.248631	Red
				AEGDGLNA_02233	Poly(glycerol-phosphate) alpha-glucosyltransferase	9.37441	59449	F214535.dat	Q24822_MS19-018_19N_pH5to5_3	474	23.6	11	11	14	126	13	10	14	10	12	11	10	9	10	11	7	9	1.2439	1.2439	0.314873	0.112721	Red	1.12195	1.12195	0.16601	0.290334	Red	1.1087	1.1087	0.148863	0.350832	Red
				AEGDGLNA_01486	2',3'-cyclic-nucleotide 2'-phosphodiesterase	6.36081	29791	F214540.dat	Q24827_MS19-018_19N_pH5to7_4	472	58	11	11	14	154	13	9	12	13	14	14	13	14	14	15	10	13	0.910714	-1.09804	-0.13493	0.418098	Red	1.05357	1.05357	0.0752881	0.542885	Red	0.864407	-1.15686	-0.210218	0.122463	Red
MULTISPECIES: kinase/pyrophosphorylase [Staphylococcus]	WP_002457736.1	P54470	SERP2169	AEGDGLNA_00316	Putative pyruvate, phosphate dikinase regulatory protein	6.34276	31018	F214542.dat	Q24829_MS19-018_19N_pH7to7_2	460	56.6	11	11	14	122	6	8	9	10	8	7	10	11	14	14	14	11	0.649123	-1.54054	-0.623437	0.00475451	Blue	0.701754	-1.425	-0.510962	0.0121487	Orange	0.925	-1.08108	-0.112475	0.57055	Red
MULTISPECIES: methionine ABC transporter ATP-binding protein [Staphylococcus]	WP_000571213.1	Q99VG8	metN2	AEGDGLNA_01850	Methionine import ATP-binding protein MetN 2	5.83839	38300	F214542.dat	Q24829_MS19-018_19N_pH7to7_2	614	38.1	11	11	13	119	5	9	8	9	9	9	9	12	14	13	12	10	0.660377	-1.51429	-0.598637	0.0125824	Blue	0.811321	-1.23256	-0.301656	0.0708764	Red	0.813953	-1.22857	-0.296982	0.151349	Red
				AEGDGLNA_01786	5-amino-6-(5-phospho-D-ribitylamino)uracil phosphatase YitU	5.03739	31395	F214540.dat	Q24827_MS19-018_19N_pH5to7_4	547	50.2	11	11	13	131	10	10	11	12	13	13	7	13	7	13	10	12	1.02174	1.02174	0.0310269	0.868085	Red	1.08696	1.08696	0.120294	0.635149	Red	0.94	-1.06383	-0.0892673	0.661255	Red
				AEGDGLNA_02081	Homoserine kinase	5.73524	36429	F214536.dat	Q24823_MS19-018_19N_pH5to5_4	593	47.2	11	11	12	146	11	13	15	12	11	12	11	12	9	11	16	13	1.03774	1.03774	0.0534393	0.783485	Red	0.943396	-1.06	-0.0840643	0.65353	Red	1.1	1.1	0.137504	0.243655	Red
				AEGDGLNA_02302	hypothetical protein	6.54657	64886	F214544.dat	Q24831_MS19-018_19N_pH7to7_4	467	24.8	11	11	12	140	7	14	10	12	14	11	12	16	10	9	13	12	0.979167	-1.02128	-0.0303736	0.892016	Red	1.1875	1.1875	0.247928	0.170034	Red	0.824561	-1.21277	-0.278301	0.231294	Red
				AEGDGLNA_01904	Sporulation transcription regulator WhiA	7.03831	35814	F214536.dat	Q24823_MS19-018_19N_pH5to5_4	442	34.7	11	11	12	119	10	9	11	12	10	8	11	7	10	9	11	11	1.02222	1.02222	0.0317089	0.767118	Red	0.888889	-1.125	-0.169925	0.284628	Red	1.15	1.15	0.201634	0.23337	Red
				AEGDGLNA_01295	putative ATP-dependent helicase DinG	5.7609	105317	F214535.dat	Q24822_MS19-018_19N_pH5to5_3	407	12	11	11	12	103	8	7	12	9	7	9	6	10	8	9	9	9	1.02564	1.02564	0.0365259	0.834773	Red	0.923077	-1.08333	-0.115477	0.479057	Red	1.11111	1.11111	0.152003	0.50673	Red
				AEGDGLNA_00021	Sensor protein kinase WalK	5.4083	69900	F214534.dat	Q24821_MS19-018_19N_pH5to5_2	402	16.2	11	11	11	96	8	11	7	9	8	8	5	9	11	6	7	7	1.11429	1.11429	0.156119	0.503385	Red	0.971429	-1.02941	-0.0418202	0.865135	Red	1.14706	1.14706	0.197939	0.343698	Red
				AEGDGLNA_02141	50S ribosomal protein L11	9.26824	14908	F214541.dat	Q24828_MS19-018_19N_pH7to7_1	548	58.6	10	10	73	821	72	59	68	65	78	64	69	69	73	66	70	68	0.953737	-1.04851	-0.0683371	0.348666	Red	1.01068	1.01068	0.0153208	0.828988	Red	0.943662	-1.0597	-0.0836579	0.356062	Red
				AEGDGLNA_00664	50S ribosomal protein L17	9.83875	13654	F214537.dat	Q24824_MS19-018_19N_pH5to7_1	529	57.4	10	10	42	429	36	29	37	32	42	35	36	33	37	32	40	40	0.901961	-1.1087	-0.148863	0.205584	Red	0.980392	-1.02	-0.0285692	0.790825	Red	0.92	-1.08696	-0.120294	0.305373	Red
				AEGDGLNA_00748	50S ribosomal protein L31 type B	8.02405	9773	F214541.dat	Q24828_MS19-018_19N_pH7to7_1	586	85.9	10	10	39	428	36	33	35	37	36	35	34	39	39	36	31	37	0.986395	-1.01379	-0.0197633	0.80464	Red	1.0068	1.0068	0.00978102	0.906047	Red	0.97973	-1.02069	-0.0295443	0.606603	Red
				AEGDGLNA_00901	putative protein	4.50082	18715	F214536.dat	Q24823_MS19-018_19N_pH5to5_4	849	90.7	10	10	37	328	30	35	31	37	21	28	28	16	30	22	26	24	1.29245	1.29245	0.370112	0.0172404	Orange	0.915094	-1.09278	-0.128008	0.537004	Red	1.41237	1.41237	0.498119	0.0331	Orange
				AEGDGLNA_02142	Transcription termination/antitermination protein NusG	5.08595	20646	F214538.dat	Q24825_MS19-018_19N_pH5to7_2	680	69.8	10	10	37	379	24	21	28	31	31	37	36	32	35	35	36	33	0.755245	-1.32407	-0.404984	0.0240061	Orange	0.979021	-1.02143	-0.0305883	0.663458	Red	0.771429	-1.2963	-0.374396	0.0276006	Orange
				AEGDGLNA_01091	50S ribosomal protein L20	10.9606	13705	F214544.dat	Q24831_MS19-018_19N_pH7to7_4	536	41.5	10	10	37	446	34	33	36	38	38	42	35	37	39	41	36	37	0.923567	-1.08276	-0.114712	0.104219	Red	0.993631	-1.00641	-0.00921853	0.896851	Red	0.929487	-1.07586	-0.105493	0.189903	Red
				AEGDGLNA_02053	Transcriptional regulator SarA	6.74577	14708	F214543.dat	Q24830_MS19-018_19N_pH7to7_3	512	59.7	10	10	32	329	26	33	28	29	29	22	24	26	26	26	32	28	1.03448	1.03448	0.0489096	0.641629	Red	0.905172	-1.10476	-0.143735	0.229746	Red	1.14286	1.14286	0.192645	0.123905	Red
				AEGDGLNA_00442	Putative aminopeptidase YsdC	5.11248	38990	F214536.dat	Q24823_MS19-018_19N_pH5to5_4	702	47.5	10	10	29	298	17	31	25	29	24	23	24	23	27	24	28	23	1	1	0	1	Red	0.924528	-1.08163	-0.113211	0.191382	Red	1.08163	1.08163	0.113211	0.565119	Red
				AEGDGLNA_01580	Septum site-determining protein DivIVA	4.85853	24881	F214536.dat	Q24823_MS19-018_19N_pH5to5_4	747	43.6	10	10	27	281	20	24	22	27	19	24	25	23	24	26	26	21	0.960396	-1.04124	-0.0582986	0.619221	Red	0.940594	-1.06316	-0.0883559	0.429046	Red	1.02105	1.02105	0.0300572	0.810088	Red
				AEGDGLNA_02010	putative transcriptional regulatory protein	4.56814	26469	F214536.dat	Q24823_MS19-018_19N_pH5to5_4	688	47.9	10	10	26	232	20	15	22	26	17	20	20	19	19	20	19	15	1.12987	1.12987	0.176157	0.376895	Red	1.03896	1.03896	0.0551416	0.592675	Red	1.0875	1.0875	0.121015	0.509792	Red
MULTISPECIES: signal transduction protein TRAP [Staphylococcus]	WP_001829811.1	Q8GQQ1	traP	AEGDGLNA_00973	Signal transduction protein TRAP	6.11918	19494	F214535.dat	Q24822_MS19-018_19N_pH5to5_3	678	59.9	10	10	26	251	20	31	26	25	25	21	20	20	18	13	17	15	1.58209	1.58209	0.661831	0.0150684	Blue	1.34328	1.34328	0.425764	0.012396	Orange	1.17778	1.17778	0.236067	0.183133	Red
MULTISPECIES: response regulator transcription factor [Staphylococcus]	WP_000153535.1	Q7A2Q1	vraR	AEGDGLNA_00892	Response regulator protein VraR	4.97487	23583	F214533.dat	Q24820_MS19-018_19N_pH5to5_1	582	66	10	10	25	208	25	18	23	23	18	21	20	15	11	10	11	13	1.89796	1.89796	0.924449	0.00238574	Blue	1.59184	1.59184	0.670692	0.00646458	Blue	1.19231	1.19231	0.253757	0.109877	Red
MULTISPECIES: phosphoribosylformylglycinamidine synthase subunit PurQ [Staphylococcus]	WP_000666799.1	P99166	purQ	AEGDGLNA_01678	Phosphoribosylformylglycinamidine synthase subunit PurQ	5.51482	24776	F214540.dat	Q24827_MS19-018_19N_pH5to7_4	603	65	10	10	23	234	9	8	16	13	24	21	22	23	26	22	25	25	0.490196	-2.04	-1.02857	0.00251663	Blue	0.921569	-1.08511	-0.117836	0.117525	Red	0.531915	-1.88	-0.910733	0.00610529	Blue
				AEGDGLNA_01804	Putative peptidyl-prolyl cis-trans isomerase	4.37568	21712	F214536.dat	Q24823_MS19-018_19N_pH5to5_4	507	63.5	10	10	23	191	13	17	16	23	13	16	15	13	17	14	18	16	1.05797	1.05797	0.0813001	0.681688	Red	0.884058	-1.13115	-0.177787	0.12976	Red	1.19672	1.19672	0.259087	0.253438	Red
MULTISPECIES: alpha-ketoacid dehydrogenase subunit beta [Staphylococcus]	WP_049419901.1	P27746	SERP2325	AEGDGLNA_00170	Acetoin:2,6-dichlorophenolindophenol oxidoreductase subunit beta	4.66807	36884	F214542.dat	Q24829_MS19-018_19N_pH7to7_2	593	43.1	10	10	21	107	6	6	2	5	3	4	4	5	19	21	16	16	0.302632	-3.30435	-1.72437	0.000193647	Blue	0.263158	-3.8	-1.926	0.000651643	Blue	1.15	1.15	0.201634	0.506424	Red
				AEGDGLNA_00827	Fructokinase	5.25678	35773	F214542.dat	Q24829_MS19-018_19N_pH7to7_2	655	40.4	10	10	20	176	12	12	14	18	12	11	14	12	20	20	14	17	0.8	-1.25	-0.321928	0.112154	Red	0.706667	-1.41509	-0.500898	0.0236424	Orange	1.13208	1.13208	0.17897	0.319396	Red
MULTISPECIES: ABC transporter ATP-binding protein [Staphylococcus]	WP_001229920.1	Q99RR8	hrtA	AEGDGLNA_00528	Putative hemin import ATP-binding protein HrtA	6.60428	24581	F214541.dat	Q24828_MS19-018_19N_pH7to7_1	592	55	10	10	19	186	9	7	11	10	19	16	21	20	19	18	20	16	0.532468	-1.87805	-0.909235	0.000300833	Blue	1.03896	1.03896	0.0551416	0.606603	Red	0.5125	-1.95122	-0.964376	0.000499679	Blue
				AEGDGLNA_00401	Catechol-2,3-dioxygenase	5.33857	30395	F214540.dat	Q24827_MS19-018_19N_pH5to7_4	548	53.6	10	10	18	151	11	12	17	16	12	12	13	18	10	13	8	9	1.36364	1.36364	0.447459	0.0750388	Red	1.34091	1.34091	0.423211	0.0855387	Red	1.01695	1.01695	0.0242475	0.907214	Red
MULTISPECIES: YtxH domain-containing protein [Staphylococcus	WP_002446752.1		SERP1374	AEGDGLNA_00968	hypothetical protein	5.58255	13610	F214536.dat	Q24823_MS19-018_19N_pH5to5_4	512	62.6	10	10	18	134	12	12	16	18	10	10	10	10	9	9	10	8	1.55	1.55	0.632268	0.0307844	Blue	1.1	1.1	0.137504	0.0917211	Red	1.40909	1.40909	0.494765	0.0576689	Red
				AEGDGLNA_01342	Denitrification regulatory protein NirQ	4.94426	29544	F214541.dat	Q24828_MS19-018_19N_pH7to7_1	572	63.1	10	10	17	176	14	12	16	15	18	12	14	10	17	17	13	18	0.884058	-1.13115	-0.177787	0.205985	Red	0.84058	-1.18966	-0.250543	0.233165	Red	1.05172	1.05172	0.0727563	0.712723	Red
				AEGDGLNA_01420	Putative phosphatase	4.78012	30209	F214538.dat	Q24825_MS19-018_19N_pH5to7_2	567	54.5	10	10	17	179	10	12	16	13	17	17	17	18	16	15	17	11	0.873016	-1.14545	-0.19592	0.312652	Red	1.15873	1.15873	0.212545	0.152385	Red	0.753425	-1.32727	-0.408465	0.0341668	Orange
MULTISPECIES: MMPL family transporter [Staphylococcus]	WP_115337119.1	P96687	SERP0245	AEGDGLNA_02385	Membrane protein YdfJ	5.26006	97808	F214536.dat	Q24823_MS19-018_19N_pH5to5_4	534	14.8	10	10	17	99	9	13	17	17	5	4	5	8	8	7	2	4	2.4	2.4	1.26303	0.0118683	Blue	1.04	1.04	0.0565835	0.883801	Red	2.30769	2.30769	1.20645	0.0142448	Blue
				AEGDGLNA_01655	Peptide deformylase	5.49192	20765	F214539.dat	Q24826_MS19-018_19N_pH5to7_3	515	60.7	10	10	17	174	12	12	14	17	16	17	17	14	15	13	15	12	1	1	0	1	Red	1.15254	1.15254	0.20482	0.0719376	Red	0.867647	-1.15254	-0.20482	0.164294	Red
MULTISPECIES: glycerate kinase [Staphylococcus]	WP_021459739.1	P77364	SERP0409	AEGDGLNA_01929	Glycerate 3-kinase	4.83164	41998	F214534.dat	Q24821_MS19-018_19N_pH5to5_2	504	37	10	10	17	130	14	17	15	13	11	9	13	10	7	6	6	9	1.96875	1.96875	0.97728	0.000495023	Blue	1.46875	1.46875	0.554589	0.0156112	Orange	1.34043	1.34043	0.422691	0.0161581	Orange
				AEGDGLNA_01240	Farnesyl diphosphate synthase	5.80834	32704	F214536.dat	Q24823_MS19-018_19N_pH5to5_4	501	44.7	10	10	17	192	16	14	18	17	17	15	14	20	18	16	14	13	1.06154	1.06154	0.0861566	0.503385	Red	1.07692	1.07692	0.106915	0.496995	Red	0.985714	-1.01449	-0.0207586	0.879907	Red
				AEGDGLNA_02057	AB hydrolase superfamily protein YdjP	5.66204	30373	F214536.dat	Q24823_MS19-018_19N_pH5to5_4	501	41.9	10	10	17	155	9	11	16	17	14	12	12	13	13	14	12	12	1.03636	1.03636	0.0515303	0.816143	Red	1	1	0	1	Red	1.03636	1.03636	0.0515303	0.816143	Red
				AEGDGLNA_00975	Ferrochelatase	4.89375	35440	F214542.dat	Q24829_MS19-018_19N_pH7to7_2	468	42	10	10	17	168	12	11	11	16	15	14	13	14	14	17	17	14	0.818182	-1.22222	-0.289507	0.09214	Red	0.909091	-1.1	-0.137504	0.187767	Red	0.9	-1.11111	-0.152003	0.304101	Red
				AEGDGLNA_01643	hypothetical protein	5.21518	45233	F214543.dat	Q24830_MS19-018_19N_pH7to7_3	587	33.9	10	10	16	204	10	15	20	18	16	18	19	21	20	14	16	17	0.943662	-1.0597	-0.0836579	0.707291	Red	1.09859	1.09859	0.135655	0.324626	Red	0.858974	-1.16418	-0.219313	0.313459	Red
				AEGDGLNA_02238	Cystathionine gamma-lyase	5.67221	41806	F214540.dat	Q24827_MS19-018_19N_pH5to7_4	585	45.1	10	10	16	126	11	9	9	12	12	12	9	16	10	11	9	6	1.125	1.125	0.169925	0.382775	Red	1.325	1.325	0.405992	0.124295	Red	0.849057	-1.17778	-0.236067	0.277303	Red
				AEGDGLNA_00719	5-amino-6-(5-phospho-D-ribitylamino)uracil phosphatase YwtE	5.21691	32732	F214534.dat	Q24821_MS19-018_19N_pH5to5_2	554	58.9	10	10	16	176	13	16	14	18	14	17	13	13	15	15	17	11	1.04839	1.04839	0.0681715	0.670653	Red	0.983871	-1.01639	-0.023459	0.879442	Red	1.06557	1.06557	0.0916305	0.518938	Red
				AEGDGLNA_00496	Respiratory nitrate reductase 1 beta chain	5.45113	59153	F214538.dat	Q24825_MS19-018_19N_pH5to7_2	427	36	10	10	16	74	0	11	0	2	2	16	14	4	11	0	10	4	0.586207	-1.70588	-0.770518	0.447411	Green	1.37931	1.37931	0.463947	0.553931	Red	0.425	-2.35294	-1.23447	0.241351	Green
				AEGDGLNA_01086	Primosomal protein DnaI	8.4588	35723	F214542.dat	Q24829_MS19-018_19N_pH7to7_2	405	40.2	10	10	16	143	13	10	10	10	10	8	10	12	13	16	15	16	0.734375	-1.3617	-0.445411	0.00624085	Orange	0.6875	-1.45455	-0.540568	0.00377185	Orange	1.06818	1.06818	0.0951572	0.524116	Red
				AEGDGLNA_02034	Teichoic acids export ATP-binding protein TagH	9.10737	29778	F214541.dat	Q24828_MS19-018_19N_pH7to7_1	553	40.9	10	10	15	144	12	9	13	13	10	9	12	13	15	15	13	10	0.894737	-1.11765	-0.160465	0.361747	Red	0.842105	-1.1875	-0.247928	0.18562	Red	1.0625	1.0625	0.0874628	0.58917	Red
				AEGDGLNA_02321	Ribosomal RNA small subunit methyltransferase G	6.45752	27120	F214540.dat	Q24827_MS19-018_19N_pH5to7_4	493	47.3	10	10	15	163	13	11	12	11	13	11	15	15	16	14	15	17	0.772727	-1.29412	-0.371969	0.00424736	Orange	0.878788	-1.13793	-0.186413	0.140905	Red	0.87931	-1.13725	-0.185556	0.170741	Red
				AEGDGLNA_01476	Glycerol uptake operon antiterminator regulatory protein	8.31956	19882	F214542.dat	Q24829_MS19-018_19N_pH7to7_2	460	77.4	10	10	15	118	9	7	10	9	11	10	13	5	10	15	9	10	0.8125	-1.23077	-0.29956	0.202369	Red	0.895833	-1.11628	-0.158698	0.587333	Red	0.906977	-1.10256	-0.140863	0.612267	Red
				AEGDGLNA_01149	Uridine kinase	6.16748	23584	F214544.dat	Q24831_MS19-018_19N_pH7to7_4	459	63.3	10	10	15	148	12	8	10	11	16	15	13	10	14	12	12	15	0.789474	-1.26667	-0.341037	0.0391664	Orange	1.01754	1.01754	0.025091	0.876185	Red	0.775862	-1.28889	-0.366128	0.0925164	Red
				AEGDGLNA_00615	Molybdopterin molybdenumtransferase	7.10574	45612	F214534.dat	Q24821_MS19-018_19N_pH5to5_2	447	34.8	10	10	15	159	11	15	12	14	13	13	15	15	14	11	12	14	1.01818	1.01818	0.0259952	0.839676	Red	1.09091	1.09091	0.125531	0.237737	Red	0.933333	-1.07143	-0.0995357	0.396479	Red
				AEGDGLNA_00239	Indole-3-pyruvate decarboxylase	4.84396	61360	F214538.dat	Q24825_MS19-018_19N_pH5to7_2	696	34.6	10	10	14	158	10	10	11	12	13	14	11	14	15	14	17	17	0.701493	-1.42553	-0.5115	0.00232287	Orange	0.835821	-1.19643	-0.258734	0.037255	Orange	0.839286	-1.19149	-0.252766	0.0439153	Orange
				AEGDGLNA_01917	Peptide chain release factor 2	4.82735	37929	F214538.dat	Q24825_MS19-018_19N_pH5to7_2	559	39.2	10	10	14	155	12	13	11	15	13	14	16	13	11	12	14	11	1.05769	1.05769	0.08092	0.524785	Red	1.15385	1.15385	0.206451	0.0924263	Red	0.916667	-1.09091	-0.125531	0.304027	Red
MULTISPECIES: 5-methyltetrahydropteroyltriglutamate--homocysteine S-methyltransferase [Staphylococcus]	WP_017175666.1	Q8CWX6	metE	AEGDGLNA_02290	5-methyltetrahydropteroyltriglutamate--homocysteine methyltransferase	5.11315	85834	F214541.dat	Q24828_MS19-018_19N_pH7to7_1	528	18.4	10	10	14	116	5	9	9	6	9	8	10	11	14	13	11	11	0.622642	-1.60606	-0.683526	0.00930767	Blue	0.792453	-1.2619	-0.335603	0.0327836	Orange	0.785714	-1.27273	-0.347923	0.123093	Red
				AEGDGLNA_01292	N-acetyl-alpha-D-glucosaminyl L-malate synthase	5.61179	43002	F214540.dat	Q24827_MS19-018_19N_pH5to7_4	479	30.3	10	10	14	142	11	12	14	13	11	12	11	14	12	12	12	8	1.125	1.125	0.169925	0.261863	Red	1.08333	1.08333	0.115477	0.448725	Red	1.03846	1.03846	0.0544478	0.620369	Red
				AEGDGLNA_00531	Membrane-associated protein TcaA	9.35468	52380	F214538.dat	Q24825_MS19-018_19N_pH5to7_2	524	22.7	10	10	13	131	10	10	10	12	12	13	9	13	9	11	11	11	1	1	0	1	Red	1.1087	1.1087	0.148863	0.300393	Red	0.901961	-1.1087	-0.148863	0.300393	Red
				AEGDGLNA_01286	3-phosphoshikimate 1-carboxyvinyltransferase	5.5895	46898	F214537.dat	Q24824_MS19-018_19N_pH5to7_1	507	32.1	10	10	13	114	8	11	8	11	13	9	9	9	12	6	9	9	1.05	1.05	0.0703893	0.75144	Red	1.1	1.1	0.137504	0.551313	Red	0.954545	-1.04762	-0.0671142	0.718724	Red
MULTISPECIES: ornithine carbamoyltransferase [Staphylococcus]	WP_000793612.1	P99073	arcB-2	AEGDGLNA_00146	Ornithine carbamoyltransferase	5.12107	37528	F214542.dat	Q24829_MS19-018_19N_pH7to7_2	492	38.7	10	10	13	74	4	2	1	2	4	6	7	0	14	13	11	10	0.25	-4	-2	0.000227917	Blue	0.403846	-2.47619	-1.30812	0.00812112	Blue	0.619048	-1.61538	-0.691878	0.297933	Green
				AEGDGLNA_01048	D-3-phosphoglycerate dehydrogenase	5.17893	57542	F214535.dat	Q24822_MS19-018_19N_pH5to5_3	489	24.7	10	10	13	87	5	12	13	8	6	6	6	8	6	7	4	6	1.55556	1.55556	0.63743	0.133233	Green	1.11111	1.11111	0.152003	0.388456	Red	1.4	1.4	0.485427	0.203659	Red
MULTISPECIES: N-acetylmuramic acid 6-phosphate etherase [Staphylococcus]	WP_049428320.1	Q45582	murQ	AEGDGLNA_00572	N-acetylmuramic acid 6-phosphate etherase	6.30724	32223	F214542.dat	Q24829_MS19-018_19N_pH7to7_2	411	46.4	10	10	12	72	5	2	4	2	6	9	9	7	6	12	6	4	0.53125	-1.88235	-0.912537	0.11638	Green	1.09375	1.09375	0.129283	0.710984	Red	0.485714	-2.05882	-1.04182	0.00542395	Blue
MULTISPECIES: hypothetical protein [Staphylococcus	WP_002474925.1		SERP2417	AEGDGLNA_00090	hypothetical protein	6.55904	32677	F214542.dat	Q24829_MS19-018_19N_pH7to7_2	384	37.2	10	10	12	91	4	4	9	6	6	7	7	9	11	12	7	9	0.627907	-1.59259	-0.671377	0.0486938	Blue	0.767442	-1.30303	-0.381871	0.110137	Red	0.818182	-1.22222	-0.289507	0.317799	Red
				AEGDGLNA_00393	L-serine dehydratase, alpha chain	4.66751	31230	F214538.dat	Q24825_MS19-018_19N_pH5to7_2	541	33.4	10	10	11	90	7	8	9	9	2	11	13	0	10	3	7	11	1.05714	1.05714	0.0801703	0.803438	Red	0.857143	-1.16667	-0.222392	0.749671	Red	1.23333	1.23333	0.302563	0.627484	Red
				AEGDGLNA_00604	Putative acyl-CoA dehydrogenase YdbM	6.43058	42707	F214541.dat	Q24828_MS19-018_19N_pH7to7_1	421	33.7	10	10	11	123	11	10	12	12	9	10	8	12	11	9	9	10	1.13953	1.13953	0.188445	0.0686078	Red	1	1	0	1	Red	1.13953	1.13953	0.188445	0.189482	Red
				AEGDGLNA_00609	Molybdate-binding protein ModA	9.49095	29430	F214538.dat	Q24825_MS19-018_19N_pH5to7_2	387	34.5	10	10	11	89	4	6	6	9	8	11	9	8	8	8	6	6	0.90625	-1.10345	-0.142019	0.555075	Red	1.25	1.25	0.321928	0.0727863	Red	0.725	-1.37931	-0.463947	0.0759217	Red
				AEGDGLNA_01997	LOG family protein YvdD	5.55475	21031	F214541.dat	Q24828_MS19-018_19N_pH7to7_1	300	41.5	10	10	11	94	5	8	8	8	8	8	9	7	11	8	10	4	0.891892	-1.12121	-0.165059	0.58987	Red	0.972973	-1.02778	-0.0395284	0.884681	Red	0.916667	-1.09091	-0.125531	0.422967	Red
				AEGDGLNA_00639	50S ribosomal protein L23	9.69542	10593	F214537.dat	Q24824_MS19-018_19N_pH5to7_1	552	74.7	9	9	62	703	54	56	53	57	62	65	59	58	58	62	61	58	0.921811	-1.08482	-0.117458	0.0139543	Orange	1.02058	1.02058	0.0293838	0.536233	Red	0.903226	-1.10714	-0.146841	0.0231553	Orange
				AEGDGLNA_00644	50S ribosomal protein L16	10.5409	16244	F214543.dat	Q24830_MS19-018_19N_pH7to7_3	672	59	9	9	57	652	51	43	55	47	56	58	61	59	55	57	57	53	0.884956	-1.13	-0.176323	0.0808789	Red	1.0531	1.0531	0.0746388	0.0784603	Red	0.840336	-1.19	-0.250962	0.0275023	Orange
				AEGDGLNA_02278	30S ribosomal protein S18	11.0022	9288	F214539.dat	Q24826_MS19-018_19N_pH5to7_3	421	55	9	9	48	501	35	32	34	32	49	45	48	41	45	47	44	49	0.724868	-1.37956	-0.46421	0.000146396	Orange	0.989418	-1.0107	-0.015348	0.822216	Red	0.73262	-1.36496	-0.448862	0.00298979	Orange
				AEGDGLNA_01229	Elongation factor P	4.72057	20581	F214537.dat	Q24824_MS19-018_19N_pH5to7_1	691	67.6	9	9	35	427	34	33	39	40	35	34	35	37	37	33	36	34	1.04167	1.04167	0.0588937	0.486167	Red	1.00694	1.00694	0.00998409	0.829996	Red	1.03448	1.03448	0.0489096	0.541683	Red
				AEGDGLNA_00646	30S ribosomal protein S17	9.79944	10197	F214537.dat	Q24824_MS19-018_19N_pH5to7_1	481	57.5	9	9	33	338	24	25	28	26	33	32	25	29	30	27	27	32	0.891667	-1.1215	-0.165424	0.0777944	Red	1.025	1.025	0.0356239	0.74347	Red	0.869919	-1.14953	-0.201048	0.10998	Red
				AEGDGLNA_00730	Purine nucleoside phosphorylase DeoD-type	4.7997	25839	F214538.dat	Q24825_MS19-018_19N_pH5to7_2	602	55.1	9	9	32	337	31	32	33	30	27	32	29	24	25	28	23	23	1.26214	1.26214	0.335867	0.00497118	Orange	1.12621	1.12621	0.17148	0.170763	Red	1.12069	1.12069	0.164387	0.126673	Red
				AEGDGLNA_02184	Hypoxanthine-guanine phosphoribosyltransferase	5.17827	20187	F214542.dat	Q24829_MS19-018_19N_pH7to7_2	504	65.4	9	9	25	289	18	18	22	26	29	25	26	25	21	25	26	28	0.846154	-1.18182	-0.241008	0.152033	Red	1.04808	1.04808	0.0677446	0.506294	Red	0.807339	-1.23864	-0.308753	0.0643632	Red
				AEGDGLNA_00777	Membrane protein insertase YidC	9.66741	33649	F214542.dat	Q24829_MS19-018_19N_pH7to7_2	431	15.2	9	9	25	291	20	19	25	26	29	21	22	28	23	25	25	28	0.895238	-1.11702	-0.159657	0.236437	Red	0.990476	-1.00962	-0.0138058	0.917713	Red	0.903846	-1.10638	-0.145851	0.38975	Red
				AEGDGLNA_00796	Serine-protein kinase RsbW	4.67901	17911	F214536.dat	Q24823_MS19-018_19N_pH5to5_4	715	67.3	9	9	24	248	22	18	24	24	17	23	19	16	22	22	21	20	1.03371	1.03371	0.0478285	0.644	Red	0.88764	-1.12658	-0.171953	0.206094	Red	1.16456	1.16456	0.219781	0.172489	Red
				AEGDGLNA_02279	Single-stranded DNA-binding protein A	4.96215	18736	F214533.dat	Q24820_MS19-018_19N_pH5to5_1	615	49.7	9	9	23	235	23	20	20	20	18	23	16	17	21	20	18	19	1.06098	1.06098	0.0853915	0.254363	Red	0.95122	-1.05128	-0.0721498	0.584388	Red	1.11538	1.11538	0.157541	0.257446	Red
				AEGDGLNA_01549	50S ribosomal protein L28	12.1415	6951	F214544.dat	Q24831_MS19-018_19N_pH7to7_4	372	53.2	9	9	23	248	19	21	18	19	22	20	20	19	22	22	23	23	0.861702	-1.16049	-0.214739	0.00824792	Orange	0.904255	-1.10588	-0.145198	0.029121	Orange	0.952941	-1.04938	-0.0695409	0.303999	Red
MULTISPECIES: 5-(carboxyamino)imidazole ribonucleotide synthase [Staphylococcus]	WP_001010407.1	Q7A695	purK	AEGDGLNA_01681	N5-carboxyaminoimidazole ribonucleotide synthase	5.31092	43236	F214542.dat	Q24829_MS19-018_19N_pH7to7_2	541	30.7	9	9	22	182	10	9	16	13	13	11	16	17	19	22	18	18	0.641975	-1.55769	-0.63941	0.0114466	Blue	0.753086	-1.32787	-0.409113	0.0281174	Orange	0.852459	-1.17308	-0.230298	0.325197	Red
				AEGDGLNA_01727	Putative transport protein	9.39414	40248	F214541.dat	Q24828_MS19-018_19N_pH7to7_1	388	15.8	9	9	20	217	13	16	20	18	17	18	15	22	20	21	19	18	0.865854	-1.15493	-0.207805	0.164702	Red	0.926829	-1.07895	-0.109624	0.402168	Red	0.934211	-1.07042	-0.0981804	0.572838	Red
MULTISPECIES: cysteine desulfurase [Staphylococcus]	WP_002510461.1	O54055	SERP1186	AEGDGLNA_01138	Cysteine desulfurase IscS	5.10911	42372	F214540.dat	Q24827_MS19-018_19N_pH5to7_4	596	33.2	9	9	18	196	18	19	23	19	16	16	16	18	12	15	14	10	1.50909	1.50909	0.59368	0.00426221	Blue	1.27273	1.27273	0.347923	0.0348019	Orange	1.18571	1.18571	0.245756	0.0532805	Red
				AEGDGLNA_02072	hypothetical protein	5.76882	19326	F214537.dat	Q24824_MS19-018_19N_pH5to7_1	511	56	9	9	18	191	12	12	13	14	18	16	17	21	17	21	17	13	0.763889	-1.30909	-0.388565	0.0756395	Red	1.05556	1.05556	0.0780025	0.630452	Red	0.723684	-1.38182	-0.466568	0.010482	Orange
MULTISPECIES: PDZ domain-containing protein [Staphylococcus]	WP_000342126.1	Q7A5M9	SERP0996	AEGDGLNA_01324	putative CtpA-like serine protease	9.44577	55223	F214536.dat	Q24823_MS19-018_19N_pH5to5_4	439	25.1	9	9	18	132	15	16	19	18	11	9	10	11	6	8	4	5	2.66667	2.66667	1.41504	0.000107942	Blue	1.66667	1.66667	0.736966	0.00676401	Blue	1.6	1.6	0.678072	0.0017941	Blue
				AEGDGLNA_01258	Aldo-keto reductase YhdN	5.12178	33945	F214536.dat	Q24823_MS19-018_19N_pH5to5_4	491	34.8	9	9	17	164	13	13	17	17	14	14	13	11	13	13	12	14	1.14286	1.14286	0.192645	0.182759	Red	1	1	0	1	Red	1.14286	1.14286	0.192645	0.200002	Red
				AEGDGLNA_01435	Low specificity L-threonine aldolase	5.7631	38672	F214536.dat	Q24823_MS19-018_19N_pH5to5_4	528	35.8	9	9	16	149	12	12	16	16	10	9	11	9	14	13	13	14	1.03448	1.03448	0.0489096	0.699768	Red	0.741379	-1.34884	-0.431716	0.00118024	Orange	1.39535	1.39535	0.480626	0.0272597	Orange
				AEGDGLNA_01766	Putative triphosphatase YjbK	5.45634	23463	F214536.dat	Q24823_MS19-018_19N_pH5to5_4	437	52.6	9	9	16	152	14	15	17	16	12	11	12	13	9	12	11	10	1.43478	1.43478	0.520832	0.00154742	Orange	1.13043	1.13043	0.176878	0.105965	Red	1.26923	1.26923	0.343954	0.00573625	Orange
				AEGDGLNA_01154	Biotin carboxylase	6.48262	50203	F214535.dat	Q24822_MS19-018_19N_pH5to5_3	413	25.2	9	9	15	124	10	11	15	12	10	8	6	14	10	11	10	7	1.2381	1.2381	0.308122	0.123304	Red	1	1	0	1	Red	1.2381	1.2381	0.308122	0.270249	Red
				AEGDGLNA_01588	Cell division protein DivIB	9.10988	53853	F214536.dat	Q24823_MS19-018_19N_pH5to5_4	629	22.8	9	9	14	113	8	10	13	14	6	10	8	13	8	9	7	7	1.4	1.4	0.485427	0.0792134	Red	1.17143	1.17143	0.228269	0.398301	Red	1.19512	1.19512	0.257158	0.363021	Red
				AEGDGLNA_00879	23S rRNA (uracil-C(5))-methyltransferase RlmCD	8.94497	55877	F214540.dat	Q24827_MS19-018_19N_pH5to7_4	481	25.9	9	9	14	107	5	7	12	12	6	10	11	14	9	9	6	6	1.17647	1.17647	0.234465	0.487523	Red	1.32353	1.32353	0.40439	0.20622	Red	0.888889	-1.125	-0.169925	0.625199	Red
MULTISPECIES: alpha/beta hydrolase [Staphylococcus]	WP_042740338.1	Q9EX73	SERP2109	AEGDGLNA_00379	Monoterpene epsilon-lactone hydrolase	8.92243	37406	F214535.dat	Q24822_MS19-018_19N_pH5to5_3	463	33.4	9	9	14	114	12	12	14	12	8	7	9	11	8	9	7	5	1.63636	1.63636	0.710493	0.00349874	Blue	1.18182	1.18182	0.241008	0.26054	Red	1.38462	1.38462	0.469485	0.0135552	Orange
				AEGDGLNA_01772	Regulatory protein Spx	5.7243	15414	F214539.dat	Q24826_MS19-018_19N_pH5to7_3	423	65.6	9	9	14	126	8	15	13	11	11	11	14	9	8	7	10	9	1.34211	1.34211	0.424498	0.114933	Red	1.28947	1.28947	0.366782	0.0728346	Red	1.04082	1.04082	0.0577155	0.793231	Red
				AEGDGLNA_01950	Choline transport system permease protein OpuBB	9.08335	56236	F214536.dat	Q24823_MS19-018_19N_pH5to5_4	400	20.8	9	9	14	116	8	11	13	14	9	11	12	8	9	9	6	6	1.47059	1.47059	0.556393	0.0509531	Red	1.29412	1.29412	0.371969	0.0942651	Red	1.13636	1.13636	0.184425	0.391014	Red
				AEGDGLNA_01225	Octanoyltransferase LipM	6.1821	32023	F214542.dat	Q24829_MS19-018_19N_pH7to7_2	556	45.7	9	9	13	133	9	11	13	13	11	11	10	14	9	13	10	9	1.11111	1.11111	0.152003	0.38899	Red	1.11111	1.11111	0.152003	0.367792	Red	1	1	0	1	Red
MULTISPECIES: thioredoxin-dependent thiol peroxidase [Staphylococcus]	WP_047133003.1	Q83CY8	bcp	AEGDGLNA_00913	Putative peroxiredoxin bcp	5.62789	17477	F214535.dat	Q24822_MS19-018_19N_pH5to5_3	468	57.9	9	9	13	119	9	14	13	12	9	12	13	8	6	8	7	8	1.57576	1.57576	0.656046	0.0148467	Blue	1.39394	1.39394	0.479168	0.0652802	Red	1.13043	1.13043	0.176878	0.387026	Red
				AEGDGLNA_01763	NAD kinase	7.28413	30584	F214541.dat	Q24828_MS19-018_19N_pH7to7_1	436	30.1	9	9	13	135	10	12	10	10	12	13	11	12	13	12	9	11	0.938776	-1.06522	-0.0911479	0.483731	Red	1.06122	1.06122	0.0857299	0.469527	Red	0.884615	-1.13043	-0.176878	0.0608489	Red
MULTISPECIES: FAD-binding protein [Staphylococcus]	WP_078354968.1	H1ZZA4	SERP1889	AEGDGLNA_00583	Aurachin C monooxygenase/isomerase	9.5181	41793	F214536.dat	Q24823_MS19-018_19N_pH5to5_4	464	32.1	9	9	12	109	10	10	12	12	10	9	8	13	6	8	5	6	1.65517	1.65517	0.726982	0.00146446	Blue	1.51724	1.51724	0.601451	0.0314744	Blue	1.09091	1.09091	0.125531	0.454528	Red
				AEGDGLNA_00560	hypothetical protein	4.76361	20475	F214538.dat	Q24825_MS19-018_19N_pH5to7_2	463	55.9	9	9	12	104	5	10	9	7	12	12	9	5	9	9	10	7	0.897436	-1.11429	-0.156119	0.470055	Red	1.07692	1.07692	0.106915	0.694965	Red	0.833333	-1.2	-0.263034	0.418763	Red
				AEGDGLNA_01426	hypothetical protein	5.71413	33705	F214534.dat	Q24821_MS19-018_19N_pH5to5_2	411	40.7	9	9	12	89	5	12	8	8	8	9	7	10	7	5	6	4	1.42308	1.42308	0.509014	0.152805	Red	1.46154	1.46154	0.547488	0.01669	Orange	0.973684	-1.02703	-0.0384741	0.881249	Red
				AEGDGLNA_01122	S-adenosylmethionine:tRNA ribosyltransferase-isomerase	5.79382	39051	F214540.dat	Q24827_MS19-018_19N_pH5to7_4	381	37	9	9	12	131	13	6	12	11	13	11	9	12	14	11	10	9	0.958333	-1.04348	-0.0614005	0.801553	Red	1.02083	1.02083	0.0297473	0.862209	Red	0.938776	-1.06522	-0.0911479	0.6912	Red
				AEGDGLNA_02320	Nucleoid occlusion protein	5.93071	32432	F214540.dat	Q24827_MS19-018_19N_pH5to7_4	500	37.6	9	9	11	109	7	9	5	8	11	7	7	11	10	13	9	12	0.6875	-1.45455	-0.540568	0.0241387	Orange	0.833333	-1.2	-0.263034	0.225563	Red	0.825	-1.21212	-0.277534	0.272471	Red
				AEGDGLNA_00549	Aldose 1-epimerase	5.44392	39278	F214536.dat	Q24823_MS19-018_19N_pH5to5_4	488	28.3	9	9	11	94	9	10	9	11	5	8	6	6	6	8	9	7	1.26471	1.26471	0.338802	0.0340085	Orange	0.852941	-1.17241	-0.229482	0.214874	Red	1.48276	1.48276	0.568284	0.0052304	Orange
				AEGDGLNA_01360	Aspartate-semialdehyde dehydrogenase	4.94221	36329	F214541.dat	Q24828_MS19-018_19N_pH7to7_1	476	39.2	9	9	11	108	10	11	8	13	8	8	8	8	11	6	6	11	1.21053	1.21053	0.275634	0.308058	Red	0.947368	-1.05556	-0.0780025	0.751907	Red	1.27778	1.27778	0.353637	0.0957089	Red
hypothetical protein [Staphylococcus epidermidis]	WP_038812985.1			AEGDGLNA_01462	hypothetical protein	9.09715	30513	F214536.dat	Q24823_MS19-018_19N_pH5to5_4	446	45.8	9	9	11	105	10	13	11	11	8	9	11	8	5	5	6	8	1.75	1.75	0.807355	0.00151617	Blue	1.42857	1.42857	0.514573	0.0240082	Orange	1.225	1.225	0.292782	0.0555396	Red
MULTISPECIES: N-acetylglucosamine-6-phosphate deacetylase [Staphylococcus]	WP_103364016.1	O34450	nagA	AEGDGLNA_01975	N-acetylglucosamine-6-phosphate deacetylase	6.06944	42451	F214535.dat	Q24822_MS19-018_19N_pH5to5_3	387	33.8	9	9	11	66	7	9	11	8	3	5	5	4	5	3	3	3	2.16667	2.16667	1.11548	0.00349874	Blue	1.16667	1.16667	0.222392	0.320281	Red	1.85714	1.85714	0.893085	0.00676401	Blue
fibrinogen-binding protein [Staphylococcus epidermidis]	WP_126713606.1		sdrH	AEGDGLNA_00833	hypothetical protein	4.46483	51557	F214535.dat	Q24822_MS19-018_19N_pH5to5_3	376	24.1	9	9	11	76	8	8	11	8	3	3	6	4	6	7	6	6	1.34483	1.34483	0.427421	0.0386121	Orange	0.689655	-1.45	-0.536053	0.0435463	Orange	1.95	1.95	0.963474	0.0036929	Blue
				AEGDGLNA_01713	Lipoate--protein ligase 1	5.4177	38064	F214536.dat	Q24823_MS19-018_19N_pH5to5_4	371	35.7	9	9	11	98	7	7	7	11	9	9	8	8	8	8	8	8	1	1	0	1	Red	1.05556	1.05556	0.0780025	0.18169	Red	0.947368	-1.05556	-0.0780025	0.659438	Red
				AEGDGLNA_01305	Cell cycle protein GpsB	5.89564	12927	F214538.dat	Q24825_MS19-018_19N_pH5to7_2	505	75	9	9	10	110	7	8	9	11	7	10	7	7	11	11	11	11	0.8125	-1.23077	-0.29956	0.0779943	Red	0.729167	-1.37143	-0.455679	0.022669	Orange	1.11429	1.11429	0.156119	0.413312	Red
MULTISPECIES: aldo/keto reductase [Staphylococcus]	WP_078355469.1	P46336	SERP0244	AEGDGLNA_02076	Aldo-keto reductase IolS	4.74562	35110	F214536.dat	Q24823_MS19-018_19N_pH5to5_4	456	42	9	9	10	82	6	7	8	10	4	6	6	3	9	9	8	6	0.972222	-1.02857	-0.040642	0.829332	Red	0.638889	-1.56522	-0.646363	0.0198323	Blue	1.52174	1.52174	0.605721	0.0391664	Blue
				AEGDGLNA_01951	Osmoprotectant import ATP-binding protein OsmV	5.70339	37445	F214534.dat	Q24821_MS19-018_19N_pH5to5_2	372	34.3	9	9	10	107	8	10	11	9	9	10	10	10	8	7	6	9	1.23529	1.23529	0.304855	0.0709877	Red	1.26471	1.26471	0.338802	0.0327788	Orange	0.976744	-1.02381	-0.0339473	0.736783	Red
MULTISPECIES: helix-turn-helix transcriptional regulator [Staphylococcus]	WP_048762154.1	P0ACH8	SERP1972	AEGDGLNA_00509	Melibiose operon regulatory protein	7.62677	82120	F214538.dat	Q24825_MS19-018_19N_pH5to7_2	384	17	9	9	9	56	0	0	0	0	7	9	7	12	7	7	3	4	0.16	-6.25	-2.64386	0.0146311	Blue	1.56	1.56	0.641546	0.0678695	Green	0.102564	-9.75	-3.2854	0.00509217	Blue
MULTISPECIES: primosomal protein N' [Staphylococcus]	WP_039646136.1	P17888	priA	AEGDGLNA_01560	Primosomal protein N'	7.62856	92951	F214536.dat	Q24823_MS19-018_19N_pH5to5_4	345	13.7	9	9	9	71	7	6	11	9	3	3	3	5	6	9	6	3	1.32143	1.32143	0.402098	0.222581	Red	0.642857	-1.55556	-0.63743	0.132263	Green	2.05556	2.05556	1.03953	0.0161101	Blue
				AEGDGLNA_01358	4-hydroxy-tetrahydrodipicolinate reductase	5.54672	26748	F214536.dat	Q24823_MS19-018_19N_pH5to5_4	323	45.8	9	9	9	36	1	6	4	9	1	2	3	1	3	2	2	2	1.84615	1.84615	0.884523	0.20068	Green	0.846154	-1.18182	-0.241008	0.401243	Red	2.18182	2.18182	1.12553	0.14741	Green
MULTISPECIES: CHAP domain-containing protein [Staphylococcus]	WP_000725225.1	Q2FV55	SERP1880	AEGDGLNA_00345	Staphylococcal secretory antigen SsaA	8.71735	27846	F214534.dat	Q24821_MS19-018_19N_pH5to5_2	799	58	8	8	57	385	51	57	43	52	32	31	33	24	14	20	14	14	3.13636	3.13636	1.64909	0.000218098	Blue	1.87879	1.87879	0.909802	0.00164994	Blue	1.66935	1.66935	0.739291	0.00159629	Blue
MULTISPECIES: hypothetical protein [Staphylococcus	WP_002446941.1		SERP2271	AEGDGLNA_00213	hypothetical protein	9.44418	12406	F214535.dat	Q24822_MS19-018_19N_pH5to5_3	602	78.8	8	8	34	226	20	23	34	33	19	15	13	21	13	12	14	9	2.19231	2.19231	1.13245	0.0173922	Blue	1.38462	1.38462	0.469485	0.066352	Red	1.58333	1.58333	0.662965	0.0507186	Green
				AEGDGLNA_01172	30S ribosomal protein S20	10.4848	9335	F214543.dat	Q24830_MS19-018_19N_pH7to7_3	608	63.9	8	8	30	321	25	27	24	22	31	26	25	27	28	27	30	29	0.864407	-1.15686	-0.210218	0.0222305	Orange	0.957627	-1.04425	-0.0624641	0.437773	Red	0.902655	-1.10784	-0.147754	0.154764	Red
				AEGDGLNA_01117	50S ribosomal protein L27	10.0983	10310	F214544.dat	Q24831_MS19-018_19N_pH7to7_4	375	57.4	8	8	30	286	22	22	22	19	25	23	26	24	24	26	23	30	0.831776	-1.20225	-0.265734	0.0544474	Red	0.953271	-1.04902	-0.0690416	0.497346	Red	0.872549	-1.14607	-0.196692	0.0172727	Orange
				AEGDGLNA_01058	Thiol peroxidase	5.06919	18328	F214538.dat	Q24825_MS19-018_19N_pH5to7_2	618	66.5	8	8	23	251	16	19	18	18	23	23	22	22	23	22	23	22	0.797872	-1.25333	-0.32577	0.00195559	Orange	1	1	0	1	Red	0.797872	-1.25333	-0.32577	0.00195559	Orange
				AEGDGLNA_00522	L-lactate permease	9.48692	56616	F214538.dat	Q24825_MS19-018_19N_pH5to7_2	426	11.4	8	8	22	240	18	16	20	20	20	22	19	20	20	22	21	22	0.876404	-1.14103	-0.190331	0.0564172	Red	0.955056	-1.04706	-0.0663425	0.255975	Red	0.917647	-1.08974	-0.123989	0.185122	Red
				AEGDGLNA_01402	Glycine betaine transporter OpuD	9.365	60045	F214542.dat	Q24829_MS19-018_19N_pH7to7_2	433	8.8	8	8	19	198	15	13	17	16	17	17	15	16	19	19	17	17	0.855263	-1.16923	-0.22556	0.0421864	Orange	0.907895	-1.10145	-0.139403	0.0598316	Red	0.942029	-1.06154	-0.0861566	0.356522	Red
				AEGDGLNA_00648	50S ribosomal protein L24	9.72987	11437	F214534.dat	Q24821_MS19-018_19N_pH5to5_2	362	52.4	8	8	19	231	19	19	17	20	23	21	18	19	18	17	23	17	1	1	0	1	Red	1.07595	1.07595	0.10561	0.441941	Red	0.929412	-1.07595	-0.10561	0.294889	Red
				AEGDGLNA_00507	hypothetical protein	9.25653	13018	F214538.dat	Q24825_MS19-018_19N_pH5to7_2	339	47.4	8	8	19	182	9	13	13	16	14	19	19	15	15	18	16	15	0.808824	-1.23636	-0.306103	0.106169	Red	1.04412	1.04412	0.0622843	0.638539	Red	0.774648	-1.29091	-0.368387	0.0861037	Red
hypothetical protein [Staphylococcus epidermidis	WP_002458231.1		SERP2124	AEGDGLNA_00362	hypothetical protein	8.98791	17806	F214537.dat	Q24824_MS19-018_19N_pH5to7_1	425	75.8	8	8	18	174	7	8	11	14	18	19	20	15	15	15	15	17	0.666667	-1.5	-0.584963	0.0345834	Blue	1.15152	1.15152	0.203533	0.0998432	Red	0.578947	-1.72727	-0.788496	0.00764577	Blue
MULTISPECIES: HTH-type transcriptional regulator SarR [Staphylococcus]	WP_000036077.1	Q9F0R1	sarR	AEGDGLNA_00595	HTH-type transcriptional regulator SarR	9.21462	13581	F214542.dat	Q24829_MS19-018_19N_pH7to7_2	459	68.4	8	8	17	151	7	6	10	9	16	15	13	11	13	17	18	16	0.529412	-1.88889	-0.917538	0.00143809	Blue	0.867647	-1.15254	-0.20482	0.196306	Red	0.610169	-1.63889	-0.712718	0.00763388	Blue
				AEGDGLNA_01150	Transcription elongation factor GreA	4.51498	17743	F214543.dat	Q24830_MS19-018_19N_pH7to7_3	525	84.8	8	8	16	122	7	9	10	16	8	9	9	6	11	12	16	9	0.884615	-1.13043	-0.176878	0.561669	Red	0.692308	-1.44444	-0.530515	0.0658914	Red	1.27778	1.27778	0.353637	0.295451	Red
				AEGDGLNA_00817	tRNA N6-adenosine threonylcarbamoyltransferase	5.729	37253	F214542.dat	Q24829_MS19-018_19N_pH7to7_2	420	35.9	8	8	16	151	12	12	14	13	12	11	12	14	13	16	10	12	1	1	0	1	Red	0.963636	-1.03774	-0.0534393	0.737257	Red	1.03774	1.03774	0.0534393	0.55201	Red
				AEGDGLNA_00367	Staphylococcal secretory antigen SsaA	10.2918	16695	F214544.dat	Q24831_MS19-018_19N_pH7to7_4	398	46.5	8	8	16	109	8	5	6	11	11	8	9	6	9	11	9	16	0.693878	-1.44118	-0.527247	0.129153	Red	0.77551	-1.28947	-0.366782	0.217415	Red	0.894737	-1.11765	-0.160465	0.575311	Red
				AEGDGLNA_00741	putative DNA-directed RNA polymerase subunit delta	3.523	20799	F214536.dat	Q24823_MS19-018_19N_pH5to5_4	596	52.2	8	8	15	127	6	9	9	15	9	11	12	10	11	11	11	13	0.86	-1.16279	-0.217591	0.428714	Red	0.92	-1.08696	-0.120294	0.269292	Red	0.934783	-1.06977	-0.0972972	0.727525	Red
				AEGDGLNA_01658	Ktr system potassium uptake protein A	5.16697	24220	F214540.dat	Q24827_MS19-018_19N_pH5to7_4	475	52.5	8	8	15	152	10	11	10	15	13	14	11	15	14	14	12	13	0.877193	-1.14	-0.189034	0.245161	Red	1	1	0	1	Red	0.877193	-1.14	-0.189034	0.281685	Red
				AEGDGLNA_01609	Thioredoxin	4.40282	11436	F214536.dat	Q24823_MS19-018_19N_pH5to5_4	459	67.3	8	8	15	121	9	10	9	15	9	11	11	7	8	10	13	9	1.06818	1.06818	0.0951572	0.692014	Red	0.954545	-1.04762	-0.0671142	0.741024	Red	1.11905	1.11905	0.162271	0.500049	Red
				AEGDGLNA_02203	D-aminoacyl-tRNA deacylase	4.97493	29470	F214541.dat	Q24828_MS19-018_19N_pH7to7_1	465	35.4	8	8	14	143	13	12	12	10	14	11	10	8	14	15	11	13	0.894737	-1.11765	-0.160465	0.211183	Red	0.824561	-1.21277	-0.278301	0.156248	Red	1.08511	1.08511	0.117836	0.510737	Red
				AEGDGLNA_01567	Orotate phosphoribosyltransferase	5.13032	22170	F214538.dat	Q24825_MS19-018_19N_pH5to7_2	436	38.4	8	8	14	131	11	9	10	12	12	14	10	11	9	12	9	12	1	1	0	1	Red	1.1087	1.1087	0.148863	0.343698	Red	0.901961	-1.1087	-0.148863	0.290334	Red
				AEGDGLNA_00092	putative tRNA-dihydrouridine synthase	6.0883	37353	F214536.dat	Q24823_MS19-018_19N_pH5to5_4	428	32.2	8	8	14	113	12	11	10	14	10	8	8	7	6	10	8	9	1.37838	1.37838	0.462972	0.027396	Orange	1	1	0	1	Red	1.37838	1.37838	0.462972	0.0185731	Orange
				AEGDGLNA_02266	putative protein	4.92969	33855	F214536.dat	Q24823_MS19-018_19N_pH5to5_4	427	27.3	8	8	14	104	7	7	8	14	6	7	11	9	8	9	10	8	1.02564	1.02564	0.0365259	0.894279	Red	0.948718	-1.05405	-0.0759489	0.699683	Red	1.08108	1.08108	0.112475	0.724526	Red
				AEGDGLNA_00599	Urease accessory protein UreE	5.31317	17486	F214536.dat	Q24823_MS19-018_19N_pH5to5_4	421	50.7	8	8	14	94	5	10	8	14	9	10	8	5	3	7	10	5	1.41379	1.41379	0.499571	0.261349	Red	1.24138	1.24138	0.311944	0.38237	Red	1.13889	1.13889	0.187627	0.591443	Red
				AEGDGLNA_01617	Putative TrmH family tRNA/rRNA methyltransferase	5.17832	27021	F214537.dat	Q24824_MS19-018_19N_pH5to7_1	365	34.6	8	8	14	113	8	11	10	9	14	8	8	9	10	8	9	9	1.05	1.05	0.0703893	0.541229	Red	1.075	1.075	0.104337	0.645515	Red	0.976744	-1.02381	-0.0339473	0.881249	Red
				AEGDGLNA_02101	3-hexulose-6-phosphate isomerase	4.83921	19815	F214538.dat	Q24825_MS19-018_19N_pH5to7_2	490	64.3	8	8	13	126	12	12	12	13	9	13	11	8	10	8	13	5	1.325	1.325	0.405992	0.148255	Red	1.125	1.125	0.169925	0.561356	Red	1.17778	1.17778	0.236067	0.168163	Red
YSIRK domain-containing triacylglycerol lipase GehC [Staphylococcus epidermidis]	WP_002505851.1	P0C0R3	geh-1	AEGDGLNA_00193	Lipase	5.76581	77408	F214536.dat	Q24823_MS19-018_19N_pH5to5_4	425	19.9	9	8	13	41	4	12	12	13	0	0	0	0	0	0	0	0	11.25	11.25	3.49185	0.0163692	Blue	1	1	0	#DIV/0!	#DIV/0!	11.25	11.25	3.49185	0.0163692	Blue
MULTISPECIES: aspartate carbamoyltransferase catalytic subunit [Staphylococcus]	WP_001016170.1	P65618	pyrB	AEGDGLNA_01572	Aspartate carbamoyltransferase	5.04905	33106	F214544.dat	Q24831_MS19-018_19N_pH7to7_4	390	36.2	8	8	13	90	4	3	5	6	9	9	10	9	8	9	5	13	0.564103	-1.77273	-0.825971	0.0763953	Green	1.05128	1.05128	0.0721498	0.783484	Red	0.536585	-1.86364	-0.89812	0.00263752	Blue
				AEGDGLNA_00828	Accessory gene regulator A	5.54355	27949	F214542.dat	Q24829_MS19-018_19N_pH7to7_2	385	31.5	8	8	13	123	9	9	10	11	11	10	10	10	11	13	11	8	0.914894	-1.09302	-0.128324	0.426009	Red	0.957447	-1.04444	-0.0627358	0.666363	Red	0.955556	-1.04651	-0.0655883	0.401243	Red
MULTISPECIES: pyrroline-5-carboxylate reductase [Staphylococcus]	WP_000779748.1	Q7A5G8	proC	AEGDGLNA_01256	Pyrroline-5-carboxylate reductase	5.0472	30337	F214544.dat	Q24831_MS19-018_19N_pH7to7_4	302	34.8	8	8	13	103	7	7	5	8	7	6	7	9	9	15	10	13	0.607843	-1.64516	-0.718229	0.0277552	Blue	0.647059	-1.54545	-0.628031	0.0385944	Blue	0.939394	-1.06452	-0.0901978	0.594503	Red
				AEGDGLNA_01096	putative GTP-binding protein EngB	9.23123	22457	F214537.dat	Q24824_MS19-018_19N_pH5to7_1	458	46.2	8	8	12	113	8	9	10	11	12	11	11	11	8	9	6	7	1.23529	1.23529	0.304855	0.0709877	Red	1.44118	1.44118	0.527247	0.00613686	Orange	0.857143	-1.16667	-0.222392	0.0666981	Red
				AEGDGLNA_01515	Ribosome-recycling factor	4.97671	20320	F214539.dat	Q24826_MS19-018_19N_pH5to7_3	438	44	8	8	12	111	6	12	7	13	7	7	12	6	7	8	16	10	0.933333	-1.07143	-0.0995357	0.788638	Red	0.8	-1.25	-0.321928	0.394722	Red	1.16667	1.16667	0.222392	0.525507	Red
				AEGDGLNA_01665	Ribosomal RNA large subunit methyltransferase I	6.57586	44917	F214540.dat	Q24827_MS19-018_19N_pH5to7_4	422	22.6	8	8	12	145	11	14	14	15	11	11	14	12	12	11	10	10	1.23404	1.23404	0.303392	0.041903	Orange	1.10638	1.10638	0.145851	0.20017	Red	1.11538	1.11538	0.157541	0.230105	Red
MULTISPECIES: aldehyde dehydrogenase [Staphylococcus]	WP_115341763.1	P25553	SERP2080	AEGDGLNA_00404	Lactaldehyde dehydrogenase	4.82704	52359	F214534.dat	Q24821_MS19-018_19N_pH5to5_2	421	25.3	8	8	12	74	10	12	9	6	4	6	5	6	5	2	5	4	2.05	2.05	1.03562	0.0160952	Blue	1.25	1.25	0.321928	0.20017	Red	1.64	1.64	0.713696	0.0422523	Blue
				AEGDGLNA_01055	Cysteine desulfurase NifS	7.7518	42166	F214536.dat	Q24823_MS19-018_19N_pH5to5_4	415	30.9	8	8	12	76	8	7	6	12	5	5	5	5	6	7	5	5	1.37037	1.37037	0.454566	0.152689	Red	0.888889	-1.125	-0.169925	0.21517	Red	1.54167	1.54167	0.624491	0.0899427	Green
				AEGDGLNA_01319	DegV domain-containing protein	5.45123	31276	F214534.dat	Q24821_MS19-018_19N_pH5to5_2	399	31.2	8	8	12	143	11	12	15	13	13	13	13	14	10	9	11	9	1.27907	1.27907	0.355095	0.0301784	Orange	1.32558	1.32558	0.406625	0.0018899	Orange	0.964912	-1.03636	-0.0515303	0.608064	Red
				AEGDGLNA_02105	putative N-acetyl-alpha-D-glucosaminyl L-malate deacetylase 2	4.85138	24804	F214543.dat	Q24830_MS19-018_19N_pH7to7_3	398	51.6	8	8	12	98	6	9	7	10	6	9	7	7	8	10	12	7	0.878049	-1.13889	-0.187627	0.418724	Red	0.804878	-1.24242	-0.313158	0.180488	Red	1.09091	1.09091	0.125531	0.527002	Red
				AEGDGLNA_00893	hypothetical protein	6.51779	44195	F214540.dat	Q24827_MS19-018_19N_pH5to7_4	323	17.6	8	8	12	125	10	11	11	13	10	9	11	12	10	10	10	8	1.16667	1.16667	0.222392	0.0746044	Red	1.09524	1.09524	0.131245	0.269292	Red	1.06522	1.06522	0.0911479	0.437257	Red
MULTISPECIES: YSIRK-type signal peptide-containing protein [Staphylococcus]	WP_071813250.1	Q9KI13	SERP0207	AEGDGLNA_02111	Serine-aspartate repeat-containing protein G	3.95816	116031	F214539.dat	Q24826_MS19-018_19N_pH5to7_3	456	9.3	8	8	11	59	2	1	2	3	5	6	11	4	5	8	6	6	0.413793	-2.41667	-1.27302	0.00216806	Blue	1.03448	1.03448	0.0489096	0.888786	Red	0.4	-2.5	-1.32193	0.0585519	Green
				AEGDGLNA_01134	putative AAA domain-containing protein	8.54028	47175	F214535.dat	Q24822_MS19-018_19N_pH5to5_3	424	28.4	8	8	11	99	11	10	11	10	5	7	8	8	6	7	8	8	1.39394	1.39394	0.479168	0.00223152	Orange	0.969697	-1.03125	-0.0443941	0.780872	Red	1.4375	1.4375	0.523562	0.010327	Orange
				AEGDGLNA_00087	hypothetical protein	4.72864	33105	F214541.dat	Q24828_MS19-018_19N_pH7to7_1	397	35.3	8	8	11	99	5	8	9	8	7	6	6	8	11	12	9	10	0.73913	-1.35294	-0.436099	0.0348847	Orange	0.673913	-1.48387	-0.569366	0.00424736	Orange	1.09677	1.09677	0.133267	0.484903	Red
				AEGDGLNA_01197	tRNA (adenine(22)-N(1))-methyltransferase	5.99087	26039	F214541.dat	Q24828_MS19-018_19N_pH7to7_1	380	43.7	8	8	11	87	5	6	4	6	12	9	6	6	11	8	6	8	0.675676	-1.48	-0.565597	0.0543165	Red	1	1	0	1	Red	0.675676	-1.48	-0.565597	0.12514	Red
MULTISPECIES: pyruvate formate lyase-activating protein [Staphylococcus]	WP_000911657.1	Q7A7X5	pflA	AEGDGLNA_00132	Pyruvate formate-lyase-activating enzyme	5.82566	28537	F214543.dat	Q24830_MS19-018_19N_pH7to7_3	346	47	8	8	11	60	1	1	0	0	1	12	10	4	11	2	11	7	0.171429	-5.83333	-2.54432	0.0413393	Blue	0.885714	-1.12903	-0.175087	0.774752	Red	0.193548	-5.16667	-2.36923	0.0916739	Green
				AEGDGLNA_01829	Acid sugar phosphatase	4.73984	28275	F214536.dat	Q24823_MS19-018_19N_pH5to5_4	344	27.8	8	8	11	116	9	9	9	11	8	10	10	9	11	10	10	10	0.933333	-1.07143	-0.0995357	0.244615	Red	0.911111	-1.09756	-0.134301	0.129409	Red	1.02439	1.02439	0.0347654	0.73038	Red
MULTISPECIES: glutathione peroxidase [Staphylococcus]	WP_000448079.1	P99097	gpxA-1	AEGDGLNA_01469	Glutathione peroxidase BsaA	5.3102	18203	F214535.dat	Q24822_MS19-018_19N_pH5to5_3	310	44.7	8	8	11	80	10	9	11	11	5	8	6	4	3	3	6	4	2.25	2.25	1.16993	0.000593078	Blue	1.35	1.35	0.432959	0.167245	Red	1.66667	1.66667	0.736966	0.00676401	Blue
MULTISPECIES: zinc-dependent alcohol dehydrogenase family protein [Staphylococcus]	WP_014612773.1	Q0KDL6	SERP2112	AEGDGLNA_00376	Alcohol dehydrogenase	5.67277	37805	F214541.dat	Q24828_MS19-018_19N_pH7to7_1	289	30	8	8	11	50	0	0	0	0	0	5	6	0	11	9	10	9	0.0930233	-10.75	-3.42626	0.000258778	Blue	0.348837	-2.86667	-1.51937	0.0178686	Blue	0.266667	-3.75	-1.90689	0.18431	Green
				AEGDGLNA_02212	Thymidylate kinase	6.24697	23153	F214537.dat	Q24824_MS19-018_19N_pH5to7_1	258	40.4	8	8	11	84	5	6	6	8	11	6	8	5	8	6	7	8	0.878788	-1.13793	-0.186413	0.255975	Red	1.0303	1.0303	0.0430687	0.868085	Red	0.852941	-1.17241	-0.229482	0.438504	Red
				AEGDGLNA_01241	Arginine repressor	4.97544	17117	F214542.dat	Q24829_MS19-018_19N_pH7to7_2	500	62.7	8	8	10	78	2	3	7	9	4	7	6	7	7	10	9	7	0.675676	-1.48	-0.565597	0.170386	Red	0.756757	-1.32143	-0.402098	0.0719376	Red	0.892857	-1.12	-0.163499	0.697522	Red
				AEGDGLNA_00605	Pyrimidine-specific ribonucleoside hydrolase RihB	4.75006	35247	F214540.dat	Q24827_MS19-018_19N_pH5to7_4	420	27.5	8	8	10	109	7	11	10	10	10	9	11	10	9	8	6	8	1.2	1.2	0.263034	0.157904	Red	1.25714	1.25714	0.330149	0.0290335	Orange	0.954545	-1.04762	-0.0671142	0.627434	Red
				AEGDGLNA_01066	Cobalt-dependent inorganic pyrophosphatase	8.26675	48420	F214542.dat	Q24829_MS19-018_19N_pH7to7_2	408	29.6	8	8	10	108	9	8	10	9	8	10	8	8	9	10	11	8	0.952381	-1.05	-0.0703893	0.541229	Red	0.904762	-1.10526	-0.14439	0.269292	Red	1.05263	1.05263	0.0740006	0.469123	Red
				AEGDGLNA_01614	Ribonuclease HIII	9.3855	34761	F214544.dat	Q24831_MS19-018_19N_pH7to7_4	404	29.9	8	8	10	90	9	5	8	6	8	6	7	10	8	6	7	10	0.914286	-1.09375	-0.129283	0.57055	Red	1	1	0	1	Red	0.914286	-1.09375	-0.129283	0.57055	Red
				AEGDGLNA_02026	putative siderophore transport system ATP-binding protein YusV	5.7265	29213	F214540.dat	Q24827_MS19-018_19N_pH5to7_4	381	42.3	8	8	10	90	6	4	9	9	8	7	7	10	8	9	8	5	0.941176	-1.0625	-0.0874628	0.75144	Red	1.05882	1.05882	0.0824622	0.671019	Red	0.888889	-1.125	-0.169925	0.512337	Red
epoxyqueuosine reductase QueH [Staphylococcus]	WP_001830625.1	A0A0H2VKG	queH	AEGDGLNA_00336	Epoxyqueuosine reductase QueH	8.45451	27587	F214544.dat	Q24831_MS19-018_19N_pH7to7_4	345	36.1	8	8	10	92	4	2	5	6	9	10	6	9	10	10	11	10	0.466667	-2.14286	-1.09954	0.00397822	Blue	0.844444	-1.18421	-0.243926	0.134336	Red	0.552632	-1.80952	-0.85561	0.0129172	Blue
				AEGDGLNA_00431	CTP pyrophosphohydrolase	5.95596	15177	F214536.dat	Q24823_MS19-018_19N_pH5to5_4	341	63.6	8	8	10	88	8	8	8	10	7	7	7	7	7	8	6	5	1.26667	1.26667	0.341037	0.0523502	Red	1.06667	1.06667	0.0931094	0.495025	Red	1.1875	1.1875	0.247928	0.0576689	Red
MULTISPECIES: DNA repair protein RadA [Staphylococcus]	WP_002451201.1	P37572	radA	AEGDGLNA_02152	DNA repair protein RadA	7.21794	50211	F214536.dat	Q24823_MS19-018_19N_pH5to5_4	337	16	8	8	10	74	3	4	6	10	5	3	4	7	10	8	8	6	0.75	-1.33333	-0.415037	0.260087	Red	0.638889	-1.56522	-0.646363	0.033323	Blue	1.17391	1.17391	0.231326	0.597691	Red
				AEGDGLNA_01141	ATP-dependent RecD-like DNA helicase	4.9419	91745	F214535.dat	Q24822_MS19-018_19N_pH5to5_3	321	12.6	8	8	10	59	5	5	10	6	3	5	4	7	5	3	3	3	1.66667	1.66667	0.736966	0.0803624	Green	1.27778	1.27778	0.353637	0.26393	Red	1.30435	1.30435	0.383329	0.281685	Red
				AEGDGLNA_00969	Protein hit	5.25019	16075	F214543.dat	Q24830_MS19-018_19N_pH7to7_3	315	66.7	8	8	10	58	2	3	5	8	2	6	5	1	8	5	10	3	0.733333	-1.36364	-0.447459	0.36595	Red	0.6	-1.66667	-0.736966	0.179659	Green	1.22222	1.22222	0.289507	0.594721	Red
MULTISPECIES: 3-hydroxyacyl-CoA dehydrogenase [Staphylococcus]	WP_042737849.1	P45856		AEGDGLNA_02389	putative 3-hydroxybutyryl-CoA dehydrogenase	6.00509	67751	F214542.dat	Q24829_MS19-018_19N_pH7to7_2	289	14.6	8	8	10	61	3	6	4	3	5	4	2	2	8	10	5	9	0.555556	-1.8	-0.847997	0.0257178	Blue	0.472222	-2.11765	-1.08246	0.0136644	Blue	1.17647	1.17647	0.234465	0.494347	Red
				AEGDGLNA_01285	3-dehydroquinate synthase	6.65376	40468	F214542.dat	Q24829_MS19-018_19N_pH7to7_2	288	24	8	8	10	86	8	7	8	8	4	7	5	8	8	10	7	6	1	1	0	1	Red	0.8	-1.25	-0.321928	0.211251	Red	1.25	1.25	0.321928	0.149532	Red
				AEGDGLNA_01080	Formamidopyrimidine-DNA glycosylase	9.00044	33541	F214540.dat	Q24827_MS19-018_19N_pH5to7_4	201	24.5	8	8	10	56	2	4	5	6	3	5	5	10	3	5	4	4	1.05	1.05	0.0703893	0.803848	Red	1.35	1.35	0.432959	0.330718	Red	0.777778	-1.28571	-0.36257	0.424841	Red
MULTISPECIES: ATP-dependent DNA helicase RecG [Staphylococcus]	WP_001151509.1	P64325	recG	AEGDGLNA_01546	ATP-dependent DNA helicase RecG	6.21461	78002	F214535.dat	Q24822_MS19-018_19N_pH5to5_3	398	12	8	8	9	43	4	5	9	7	3	3	1	4	3	1	2	1	2.63636	2.63636	1.39855	0.019645	Blue	1.36364	1.36364	0.447459	0.255975	Red	1.93333	1.93333	0.95109	0.0428003	Blue
				AEGDGLNA_01839	hypothetical protein	5.65657	38446	F214536.dat	Q24823_MS19-018_19N_pH5to5_4	367	26.4	8	8	9	92	4	7	6	9	6	6	8	8	11	7	9	11	0.714286	-1.4	-0.485427	0.0784603	Red	0.761905	-1.3125	-0.392317	0.0763797	Red	0.9375	-1.06667	-0.0931094	0.692983	Red
				AEGDGLNA_01208	Rhomboid protease GluP	9.52858	56704	F214535.dat	Q24822_MS19-018_19N_pH5to5_3	363	19.8	8	8	9	82	5	7	9	7	7	7	6	9	8	6	6	5	1.10345	1.10345	0.142019	0.495964	Red	1.13793	1.13793	0.186413	0.303999	Red	0.969697	-1.03125	-0.0443941	0.816951	Red
MULTISPECIES: phosphoenolpyruvate carboxykinase (ATP) [Staphylococcus]	WP_000109906.1	P99128	pckA	AEGDGLNA_00994	Phosphoenolpyruvate carboxykinase (ATP)	6.48042	59421	F214541.dat	Q24828_MS19-018_19N_pH7to7_1	363	20.9	8	8	9	39	1	1	2	2	1	1	2	1	9	7	6	6	0.3125	-3.2	-1.67807	0.00202259	Blue	0.28125	-3.55556	-1.83007	0.00203661	Blue	1.11111	1.11111	0.152003	0.53744	Red
MULTISPECIES: ABC transporter ATP-binding protein [Staphylococcus]	WP_078356800.1	P16676	SERP2378	AEGDGLNA_00115	Sulfate/thiosulfate import ATP-binding protein CysA	6.23874	26253	F214537.dat	Q24824_MS19-018_19N_pH5to7_1	334	41	8	8	9	55	1	0	1	1	9	7	5	5	6	7	7	6	0.233333	-4.28571	-2.09954	6.41476e-06	Blue	1	1	0	1	Red	0.233333	-4.28571	-2.09954	0.00706739	Blue
				AEGDGLNA_00815	tRNA threonylcarbamoyladenosine biosynthesis protein TsaB	5.88179	24902	F214541.dat	Q24828_MS19-018_19N_pH7to7_1	320	52.7	8	8	9	80	4	3	6	8	10	6	6	7	9	7	9	5	0.735294	-1.36	-0.443607	0.176487	Red	0.970588	-1.0303	-0.0430687	0.858803	Red	0.757576	-1.32	-0.400538	0.220303	Red
MULTISPECIES: ABC transporter ATP-binding protein [Staphylococcus]	WP_001829855.1	P55339	SERP1372	AEGDGLNA_00970	ABC-type transporter ATP-binding protein EcsA	5.7359	28082	F214536.dat	Q24823_MS19-018_19N_pH5to5_4	306	34.1	8	8	9	68	3	8	8	9	6	6	7	6	3	5	3	4	1.68421	1.68421	0.752072	0.0910652	Green	1.52632	1.52632	0.610053	0.00729099	Blue	1.10345	1.10345	0.142019	0.621595	Red
				AEGDGLNA_01282	Heptaprenyl diphosphate synthase component 2	9.45047	36005	F214541.dat	Q24828_MS19-018_19N_pH7to7_1	330	30.7	8	8	8	79	7	6	5	6	8	7	6	8	8	6	4	8	0.933333	-1.07143	-0.0995357	0.655717	Red	1.1	1.1	0.137504	0.518725	Red	0.848485	-1.17857	-0.237039	0.0953239	Red
				AEGDGLNA_02154	Protein-arginine kinase	5.22893	38338	F214536.dat	Q24823_MS19-018_19N_pH5to5_4	325	30.8	8	8	8	63	2	4	7	8	4	5	4	5	7	7	5	5	0.892857	-1.12	-0.163499	0.641684	Red	0.785714	-1.27273	-0.347923	0.0746831	Red	1.13636	1.13636	0.184425	0.628146	Red
				AEGDGLNA_01870	Cold shock protein CspA	4.44126	7339	F214538.dat	Q24825_MS19-018_19N_pH5to7_2	600	80.3	8	7	55	398	22	35	21	26	39	55	60	26	27	24	32	31	0.915254	-1.09259	-0.127756	0.528806	Red	1.55932	1.55932	0.640919	0.121035	Green	0.586957	-1.7037	-0.768674	0.0863898	Green
				AEGDGLNA_01206	50S ribosomal protein L33 2	9.66082	5866	F214543.dat	Q24830_MS19-018_19N_pH7to7_3	346	79.6	7	7	28	268	22	14	12	20	26	25	21	26	28	24	28	22	0.679245	-1.47222	-0.557995	0.0289565	Orange	0.962264	-1.03922	-0.0554951	0.621153	Red	0.705882	-1.41667	-0.5025	0.0428424	Orange
				AEGDGLNA_00645	50S ribosomal protein L29	9.59334	8085	F214537.dat	Q24824_MS19-018_19N_pH5to7_1	447	71	7	7	27	278	25	19	18	22	27	23	25	24	26	24	23	22	0.888889	-1.125	-0.169925	0.191298	Red	1.0404	1.0404	0.0571439	0.439315	Red	0.854369	-1.17045	-0.227069	0.0959549	Red
				AEGDGLNA_01182	30S ribosomal protein S21	11.1056	6968	F214537.dat	Q24824_MS19-018_19N_pH5to7_1	391	53.4	7	7	26	337	29	26	29	29	26	29	28	27	28	28	30	28	0.991525	-1.00855	-0.0122783	0.792148	Red	0.966102	-1.03509	-0.049753	0.269292	Red	1.02632	1.02632	0.0374747	0.477803	Red
				AEGDGLNA_01902	ATP-dependent Clp protease proteolytic subunit	5.0033	21371	F214543.dat	Q24830_MS19-018_19N_pH7to7_3	397	44.3	7	7	25	291	20	25	24	27	25	22	24	19	29	26	25	25	0.917431	-1.09	-0.124328	0.253635	Red	0.862385	-1.15957	-0.213595	0.0651431	Red	1.06383	1.06383	0.0892673	0.477504	Red
				AEGDGLNA_01853	Glycine cleavage system H protein	3.91911	14221	F214543.dat	Q24830_MS19-018_19N_pH7to7_3	340	59.5	7	7	19	177	12	12	11	16	16	14	18	12	16	15	19	16	0.785714	-1.27273	-0.347923	0.0393655	Orange	0.914286	-1.09375	-0.129283	0.376945	Red	0.859375	-1.16364	-0.21864	0.235316	Red
MULTISPECIES: zinc metallopeptidase [Staphylococcus]	WP_002446466.1		SERP1030	AEGDGLNA_01290	hypothetical protein	9.09756	24996	F214543.dat	Q24830_MS19-018_19N_pH7to7_3	437	46.8	7	7	18	138	7	11	10	7	11	13	10	12	12	14	18	13	0.639344	-1.5641	-0.645335	0.0179771	Blue	0.819672	-1.22	-0.286881	0.12768	Red	0.78	-1.28205	-0.358454	0.0728346	Red
				AEGDGLNA_00735	S-ribosylhomocysteine lyase	5.09275	17632	F214543.dat	Q24830_MS19-018_19N_pH7to7_3	376	39.1	7	7	17	170	13	14	16	21	11	12	12	12	15	14	17	13	1.07937	1.07937	0.110183	0.558581	Red	0.809524	-1.23529	-0.304855	0.0341928	Orange	1.33333	1.33333	0.415037	0.095646	Red
				AEGDGLNA_01919	Ribosome hibernation promotion factor	5.49013	22041	F214544.dat	Q24831_MS19-018_19N_pH7to7_4	461	56.6	7	7	16	164	13	12	11	16	11	15	13	13	18	13	13	16	0.875	-1.14286	-0.192645	0.267252	Red	0.875	-1.14286	-0.192645	0.229929	Red	1	1	0	1	Red
				AEGDGLNA_00354	Copper chaperone CopZ	4.85219	7773	F214543.dat	Q24830_MS19-018_19N_pH7to7_3	486	92.8	7	7	15	130	9	10	6	11	10	10	12	12	11	12	15	12	0.740741	-1.35	-0.432959	0.0466294	Orange	0.888889	-1.125	-0.169925	0.206653	Red	0.833333	-1.2	-0.263034	0.16866	Red
				AEGDGLNA_01922	DegV domain-containing protein	5.11943	32124	F214536.dat	Q24823_MS19-018_19N_pH5to5_4	407	32.3	7	7	15	162	12	13	15	15	12	13	15	16	12	14	13	12	1.07273	1.07273	0.101283	0.311187	Red	1.09091	1.09091	0.125531	0.284628	Red	0.983333	-1.01695	-0.0242475	0.839676	Red
				AEGDGLNA_01639	Inositol-1-monophosphatase	5.93097	30649	F214534.dat	Q24821_MS19-018_19N_pH5to5_2	368	27.5	7	7	15	145	12	15	14	12	11	14	14	11	10	9	11	12	1.23913	1.23913	0.309328	0.0327836	Orange	1.17391	1.17391	0.231326	0.117525	Red	1.05556	1.05556	0.0780025	0.53744	Red
				AEGDGLNA_00749	Thymidine kinase	5.41433	22482	F214536.dat	Q24823_MS19-018_19N_pH5to5_4	308	44.7	7	7	15	121	12	10	10	15	9	10	11	5	9	12	11	7	1.18605	1.18605	0.246161	0.263372	Red	0.906977	-1.10256	-0.140863	0.58272	Red	1.30769	1.30769	0.387023	0.141173	Red
				AEGDGLNA_01395	Amino-acid carrier protein AlsT	9.14868	51994	F214540.dat	Q24827_MS19-018_19N_pH5to7_4	432	19.4	7	7	13	117	7	8	9	10	6	11	11	13	10	10	10	12	0.826087	-1.21053	-0.275634	0.0523502	Red	0.978261	-1.02222	-0.0317089	0.882205	Red	0.844444	-1.18421	-0.243926	0.3414	Red
				AEGDGLNA_00835	10 kDa chaperonin	4.84504	10279	F214543.dat	Q24830_MS19-018_19N_pH7to7_3	425	79.8	7	7	13	140	11	11	11	13	11	14	11	10	13	13	13	9	0.961538	-1.04	-0.0565835	0.675809	Red	0.961538	-1.04	-0.0565835	0.718724	Red	1	1	0	1	Red
				AEGDGLNA_01742	putative lipoprotein YehR	9.20133	16869	F214541.dat	Q24828_MS19-018_19N_pH7to7_1	396	53.9	7	7	13	119	6	9	10	11	11	10	12	9	13	10	9	9	0.888889	-1.125	-0.169925	0.418098	Red	1.02222	1.02222	0.0317089	0.835423	Red	0.869565	-1.15	-0.201634	0.28774	Red
				AEGDGLNA_02146	Putative TrmH family tRNA/rRNA methyltransferase	8.99369	27879	F214540.dat	Q24827_MS19-018_19N_pH5to7_4	383	39.2	7	7	13	136	12	13	12	12	11	10	12	13	10	11	10	10	1.17778	1.17778	0.236067	0.00131073	Orange	1.11111	1.11111	0.152003	0.147466	Red	1.06	1.06	0.0840643	0.341283	Red
MULTISPECIES: 5'-methylthioadenosine/S-adenosylhomocysteine nucleosidase [Staphylococcus]	WP_000579275.1	Q99TQ0	mtn	AEGDGLNA_01157	5'-methylthioadenosine/S-adenosylhomocysteine nucleosidase	5.12107	24887	F214542.dat	Q24829_MS19-018_19N_pH7to7_2	372	38.2	7	7	13	89	7	3	5	6	6	6	7	6	11	13	9	10	0.531915	-1.88	-0.910733	0.00387364	Blue	0.617021	-1.62069	-0.696608	0.010099	Blue	0.862069	-1.16	-0.214125	0.331981	Red
				AEGDGLNA_01164	Ribosomal silencing factor RsfS	5.0423	13620	F214537.dat	Q24824_MS19-018_19N_pH5to7_1	354	47	7	7	13	125	10	8	10	12	13	12	12	10	12	9	9	8	1.04762	1.04762	0.0671142	0.689101	Red	1.21429	1.21429	0.280108	0.0846877	Red	0.862745	-1.15909	-0.212994	0.143687	Red
MULTISPECIES: LLM class flavin-dependent oxidoreductase [Staphylococcus]	WP_017723569.1	P29239	SERP1187	AEGDGLNA_01137	Alkanal monooxygenase beta chain	5.32186	37292	F214534.dat	Q24821_MS19-018_19N_pH5to5_2	336	30.5	7	7	13	83	11	13	13	7	7	4	6	9	4	5	3	1	2.82353	2.82353	1.4975	0.00557305	Blue	1.76471	1.76471	0.819428	0.0538515	Green	1.6	1.6	0.678072	0.0461357	Blue
MULTISPECIES: ribonuclease Z [Staphylococcus]	WP_014613860.1	P54548	rnz	AEGDGLNA_01255	Ribonuclease Z	5.77501	34652	F214536.dat	Q24823_MS19-018_19N_pH5to5_4	336	29.1	7	7	13	107	10	8	12	13	11	10	8	10	6	7	7	5	1.62069	1.62069	0.696608	0.019645	Blue	1.48276	1.48276	0.568284	0.0052304	Orange	1.09302	1.09302	0.128324	0.470055	Red
				AEGDGLNA_00418	GTP pyrophosphokinase YwaC	6.08253	27378	F214536.dat	Q24823_MS19-018_19N_pH5to5_4	335	30.9	7	7	13	100	8	8	6	13	8	10	10	6	8	9	7	7	1.11429	1.11429	0.156119	0.561794	Red	1.08571	1.08571	0.118644	0.518725	Red	1.02632	1.02632	0.0374747	0.893296	Red
				AEGDGLNA_01127	Adenine phosphoribosyltransferase	4.7449	19022	F214539.dat	Q24826_MS19-018_19N_pH5to7_3	368	51.2	7	7	12	115	9	9	10	10	11	9	12	10	8	9	9	9	1.07692	1.07692	0.106915	0.0981403	Red	1.17949	1.17949	0.23816	0.0666981	Red	0.913043	-1.09524	-0.131245	0.227682	Red
				AEGDGLNA_00237	S-formylglutathione hydrolase	4.94109	29024	F214538.dat	Q24825_MS19-018_19N_pH5to7_2	329	41.3	7	7	12	119	9	4	9	11	12	12	11	9	10	9	10	13	0.804348	-1.24324	-0.314109	0.25124	Red	1.04348	1.04348	0.0614005	0.671019	Red	0.770833	-1.2973	-0.375509	0.166611	Red
				AEGDGLNA_01923	IMPACT family member YigZ	5.07721	23968	F214536.dat	Q24823_MS19-018_19N_pH5to5_4	316	38.5	7	7	12	103	10	8	8	12	9	10	8	10	8	6	6	8	1.3125	1.3125	0.392317	0.0763797	Red	1.28125	1.28125	0.357552	0.0250215	Orange	1.02439	1.02439	0.0347654	0.825777	Red
				AEGDGLNA_01521	ATP-dependent protease subunit HslV	5.21978	19465	F214542.dat	Q24829_MS19-018_19N_pH7to7_2	498	52.2	7	7	11	121	7	8	10	12	9	12	10	9	14	11	10	9	0.854167	-1.17073	-0.22741	0.301409	Red	0.916667	-1.09091	-0.125531	0.472484	Red	0.931818	-1.07317	-0.10188	0.592675	Red
MULTISPECIES: xylulokinase [Staphylococcus]	WP_070545516.1	P35850	xylB	AEGDGLNA_00389	Xylulose kinase	4.92795	55289	F214535.dat	Q24822_MS19-018_19N_pH5to5_3	474	18.1	7	7	11	77	9	8	11	10	4	4	4	6	6	5	5	5	1.68	1.68	0.748461	0.00393947	Blue	0.88	-1.13636	-0.184425	0.244615	Red	1.90909	1.90909	0.932886	0.00108534	Blue
				AEGDGLNA_00520	putative lipoprotein	5.96741	24161	F214536.dat	Q24823_MS19-018_19N_pH5to5_4	410	41.4	7	7	11	114	10	9	9	11	10	11	10	8	9	9	9	9	1.075	1.075	0.104337	0.21517	Red	1.075	1.075	0.104337	0.318932	Red	1	1	0	1	Red
				AEGDGLNA_00914	(S)-sulfolactate dehydrogenase	5.63055	36734	F214544.dat	Q24831_MS19-018_19N_pH7to7_4	381	28.5	7	7	11	105	8	7	11	10	10	9	6	10	10	8	5	11	1.05263	1.05263	0.0740006	0.76754	Red	1.02632	1.02632	0.0374747	0.883398	Red	1.02564	1.02564	0.0365259	0.855494	Red
				AEGDGLNA_01484	2-oxoglutarate oxidoreductase subunit KorB	5.53491	31362	F214539.dat	Q24826_MS19-018_19N_pH5to7_3	367	45.8	7	7	11	115	8	9	10	9	9	11	11	8	9	10	10	11	0.909091	-1.1	-0.137504	0.133975	Red	0.977273	-1.02326	-0.0331669	0.782349	Red	0.930233	-1.075	-0.104337	0.422967	Red
				AEGDGLNA_01906	Nucleotide-binding protein	6.21666	34715	F214534.dat	Q24821_MS19-018_19N_pH5to5_2	364	26.2	7	7	11	127	9	11	13	12	9	15	10	10	12	9	10	7	1.16667	1.16667	0.222392	0.243079	Red	1.14286	1.14286	0.192645	0.415694	Red	1.02083	1.02083	0.0297473	0.881936	Red
				AEGDGLNA_02196	Putative septation protein SpoVG	4.56134	11514	F214533.dat	Q24820_MS19-018_19N_pH5to5_1	301	65.7	7	7	11	111	11	10	9	13	8	11	7	6	11	7	12	6	1.175	1.175	0.232661	0.352645	Red	0.9	-1.11111	-0.152003	0.605358	Red	1.30556	1.30556	0.384664	0.0953167	Red
				AEGDGLNA_00686	hypothetical protein	9.66956	20692	F214535.dat	Q24822_MS19-018_19N_pH5to5_3	295	33.7	7	7	11	118	9	10	11	12	10	10	8	7	12	9	10	10	1.02222	1.02222	0.0317089	0.790825	Red	0.866667	-1.15385	-0.206451	0.17782	Red	1.17949	1.17949	0.23816	0.12848	Red
				AEGDGLNA_00878	Diacylglycerol kinase	5.20838	34950	F214537.dat	Q24824_MS19-018_19N_pH5to7_1	274	23.4	7	7	11	107	11	8	9	7	11	8	8	9	9	9	9	9	0.975	-1.02564	-0.0365259	0.78878	Red	1	1	0	1	Red	0.975	-1.02564	-0.0365259	0.829332	Red
iron transporter [Staphylococcus epidermidis	iron transporter [Staphylococcus epidermidis		SERP1139	AEGDGLNA_01185	hypothetical protein	6.9941	26715	F214541.dat	Q24828_MS19-018_19N_pH7to7_1	270	27.8	7	7	11	93	2	4	3	2	11	10	10	10	11	11	8	11	0.333333	-3	-1.58496	0.000350937	Blue	1	1	0	1	Red	0.333333	-3	-1.58496	7.00258e-05	Blue
				AEGDGLNA_01978	Glycerol-3-phosphate regulon repressor	8.77649	28473	F214543.dat	Q24830_MS19-018_19N_pH7to7_3	436	29.8	7	7	10	94	8	3	6	7	6	7	9	11	9	8	10	10	0.682927	-1.46429	-0.550197	0.0494908	Orange	0.902439	-1.10811	-0.148099	0.453306	Red	0.756757	-1.32143	-0.402098	0.196306	Red
MULTISPECIES: flavin reductase family protein [Staphylococcus]	WP_002486855.1		SERP2269	AEGDGLNA_00215	hypothetical protein	4.94523	25582	F214535.dat	Q24822_MS19-018_19N_pH5to5_3	408	42.8	7	7	10	84	8	9	10	9	5	9	7	5	6	7	6	3	1.53846	1.53846	0.621488	0.0193317	Blue	1.15385	1.15385	0.206451	0.468277	Red	1.33333	1.33333	0.415037	0.0733162	Red
MULTISPECIES: ATP-dependent sacrificial sulfur transferase LarE [Staphylococcus]	WP_002509031.1	F9UST4	SERP0255	AEGDGLNA_02069	Pyridinium-3,5-biscarboxylic acid mononucleotide sulfurtransferase	5.5139	31436	F214536.dat	Q24823_MS19-018_19N_pH5to5_4	380	39.3	7	7	10	84	6	9	10	10	4	6	6	6	8	5	6	8	1.25806	1.25806	0.331206	0.151349	Red	0.83871	-1.19231	-0.253757	0.221755	Red	1.5	1.5	0.584963	0.0325779	Blue
				AEGDGLNA_01552	Small ribosomal subunit biogenesis GTPase RsgA	8.23378	33693	F214537.dat	Q24824_MS19-018_19N_pH5to7_1	348	31.3	7	7	10	103	7	8	10	11	10	8	8	9	8	7	8	9	1.11111	1.11111	0.152003	0.371947	Red	1.08333	1.08333	0.115477	0.279303	Red	1.02564	1.02564	0.0365259	0.818949	Red
				AEGDGLNA_01343	hypothetical protein	4.80256	73634	F214535.dat	Q24822_MS19-018_19N_pH5to5_3	340	17.8	7	7	10	80	6	8	10	6	7	6	7	9	5	6	5	5	1.36	1.36	0.443607	0.0969572	Red	1.32	1.32	0.400538	0.0428004	Orange	1.0303	1.0303	0.0430687	0.835591	Red
				AEGDGLNA_01854	Regulatory protein MgsR	8.454	13708	F214536.dat	Q24823_MS19-018_19N_pH5to5_4	310	57.3	7	7	10	98	6	8	6	10	7	10	7	8	8	10	10	8	0.85	-1.17647	-0.234465	0.238225	Red	0.9	-1.11111	-0.152003	0.316932	Red	0.944444	-1.05882	-0.0824622	0.690274	Red
MULTISPECIES: NAD(P)/FAD-dependent oxidoreductase [Staphylococcus]	WP_000686168.1	O07855		AEGDGLNA_00350	Dehydrosqualene desaturase	6.61445	56462	F214535.dat	Q24822_MS19-018_19N_pH5to5_3	300	18	7	7	10	63	5	8	10	8	4	3	4	4	4	5	5	3	1.66667	1.66667	0.736966	0.0342249	Blue	0.904762	-1.10526	-0.14439	0.401243	Red	1.84211	1.84211	0.881356	0.0268844	Blue
				AEGDGLNA_00740	Spermine/spermidine acetyltransferase	5.14187	33372	F214536.dat	Q24823_MS19-018_19N_pH5to5_4	348	31.5	7	7	9	108	11	11	13	9	6	7	9	7	11	8	8	8	1.23077	1.23077	0.29956	0.0890716	Red	0.846154	-1.18182	-0.241008	0.17782	Red	1.45455	1.45455	0.540568	0.0121223	Orange
MULTISPECIES: dephospho-CoA kinase [Staphylococcus]	WP_001127167.1	P63831	coaE	AEGDGLNA_01081	Dephospho-CoA kinase	4.66879	23100	F214535.dat	Q24822_MS19-018_19N_pH5to5_3	329	43.3	7	7	9	87	9	7	9	12	8	9	5	5	7	5	7	4	1.51852	1.51852	0.602665	0.0367738	Blue	1.14815	1.14815	0.199309	0.465307	Red	1.32258	1.32258	0.403356	0.137171	Red
				AEGDGLNA_01764	GTP pyrophosphokinase YjbM	5.85792	25031	F214543.dat	Q24830_MS19-018_19N_pH7to7_3	326	39.8	7	7	9	96	5	5	8	8	9	9	9	9	10	7	9	8	0.789474	-1.26667	-0.341037	0.117525	Red	1.05263	1.05263	0.0740006	0.495025	Red	0.75	-1.33333	-0.415037	0.0631801	Red
MULTISPECIES: DUF1444 domain-containing protein [Staphylococcus]	WP_002457840.1		SERP1303	AEGDGLNA_01033	hypothetical protein	5.70743	33060	F214536.dat	Q24823_MS19-018_19N_pH5to5_4	302	28.9	7	7	9	78	7	8	9	9	6	7	7	8	4	5	5	3	1.7619	1.7619	0.817136	0.00104547	Blue	1.52381	1.52381	0.607683	0.0049957	Blue	1.15625	1.15625	0.209453	0.0953239	Red
				AEGDGLNA_01267	Sensor protein SrrB	5.35733	66706	F214540.dat	Q24827_MS19-018_19N_pH5to7_4	269	17.1	7	7	9	70	5	7	8	7	6	5	4	9	6	4	5	4	1.34783	1.34783	0.430634	0.0474548	Orange	1.21739	1.21739	0.283793	0.347899	Red	1.10714	1.10714	0.146841	0.575563	Red
				AEGDGLNA_01949	Histidinol-phosphate aminotransferase	4.94124	39649	F214536.dat	Q24823_MS19-018_19N_pH5to5_4	441	28.2	7	7	8	83	5	8	8	8	9	5	6	6	8	7	6	7	1.03125	1.03125	0.0443941	0.782349	Red	0.9375	-1.06667	-0.0931094	0.627434	Red	1.1	1.1	0.137504	0.53744	Red
				AEGDGLNA_01179	Ribosomal protein L11 methyltransferase	4.47659	35663	F214540.dat	Q24827_MS19-018_19N_pH5to7_4	430	28.8	7	7	8	77	7	5	7	9	6	6	6	8	7	5	6	5	1.18519	1.18519	0.245112	0.245553	Red	1.11111	1.11111	0.152003	0.320281	Red	1.06667	1.06667	0.0931094	0.623929	Red
				AEGDGLNA_01163	hypothetical protein	5.21584	22323	F214537.dat	Q24824_MS19-018_19N_pH5to7_1	330	39.7	7	7	8	99	7	6	9	9	8	7	9	7	8	11	9	9	0.853659	-1.17143	-0.228269	0.17782	Red	0.853659	-1.17143	-0.228269	0.110015	Red	1	1	0	1	Red
				AEGDGLNA_01121	Holliday junction ATP-dependent DNA helicase RuvB	5.35166	37764	F214536.dat	Q24823_MS19-018_19N_pH5to5_4	316	29.3	7	7	8	80	5	6	7	8	7	6	7	6	6	8	8	6	0.9375	-1.06667	-0.0931094	0.584951	Red	0.9375	-1.06667	-0.0931094	0.478009	Red	1	1	0	1	Red
				AEGDGLNA_00016	Replicative DNA helicase	4.63459	52464	F214535.dat	Q24822_MS19-018_19N_pH5to5_3	283	15.2	7	7	8	95	5	5	8	6	6	9	10	9	8	10	9	10	0.682927	-1.46429	-0.550197	0.0113598	Orange	0.926829	-1.07895	-0.109624	0.484903	Red	0.736842	-1.35714	-0.440573	0.0684758	Red
				AEGDGLNA_00865	NH(3)-dependent NAD(+) synthetase	5.93582	30760	F214542.dat	Q24829_MS19-018_19N_pH7to7_2	281	40	7	7	8	81	8	6	7	7	7	6	7	8	4	8	6	7	1.10345	1.10345	0.142019	0.469527	Red	1.10345	1.10345	0.142019	0.469527	Red	1	1	0	1	Red
				AEGDGLNA_01554	Serine/threonine phosphatase stp	4.92897	28393	F214542.dat	Q24829_MS19-018_19N_pH7to7_2	279	36.4	7	7	8	86	5	4	6	8	9	9	8	6	8	8	8	7	0.771429	-1.2963	-0.374396	0.097205	Red	1.02857	1.02857	0.040642	0.756731	Red	0.75	-1.33333	-0.415037	0.0903753	Red
MULTISPECIES: cardiolipin synthase [Staphylococcus]	WP_000571549.1	P63801	cls-1	AEGDGLNA_01433	Cardiolipin synthase	6.65509	56565	F214536.dat	Q24823_MS19-018_19N_pH5to5_4	276	17.3	7	7	8	53	6	6	7	8	2	3	4	6	3	2	3	3	2.06667	2.06667	1.04731	0.00107986	Blue	1.26667	1.26667	0.341037	0.331981	Red	1.63158	1.63158	0.706269	0.0301784	Blue
				AEGDGLNA_01120	Holliday junction ATP-dependent DNA helicase RuvA	5.49872	22310	F214539.dat	Q24826_MS19-018_19N_pH5to7_3	255	42	7	7	8	96	7	7	7	7	10	8	8	7	9	7	9	10	0.820513	-1.21875	-0.285402	0.0689035	Red	0.948718	-1.05405	-0.0759489	0.594503	Red	0.864865	-1.15625	-0.209453	0.141122	Red
				AEGDGLNA_01195	DNA primase	5.57264	70358	F214536.dat	Q24823_MS19-018_19N_pH5to5_4	310	13.2	7	7	7	55	6	3	6	7	5	4	3	4	6	5	3	3	1.2381	1.2381	0.308122	0.317912	Red	0.952381	-1.05	-0.0703893	0.782349	Red	1.3	1.3	0.378512	0.187767	Red
				AEGDGLNA_01540	Ribonuclease 3	6.51799	28128	F214537.dat	Q24824_MS19-018_19N_pH5to7_1	305	35.1	7	7	7	87	6	7	9	10	7	9	7	8	4	8	5	7	1.28571	1.28571	0.36257	0.172308	Red	1.25	1.25	0.321928	0.156306	Red	1.02857	1.02857	0.040642	0.818949	Red
				AEGDGLNA_02286	Stage 0 sporulation protein J	9.2987	31140	F214540.dat	Q24827_MS19-018_19N_pH5to7_4	259	28.5	7	7	7	57	3	4	5	11	3	5	2	7	1	6	6	4	1.28571	1.28571	0.36257	0.515531	Red	1	1	0	1	Red	1.28571	1.28571	0.36257	0.509237	Red
				AEGDGLNA_02205	Ribosomal RNA small subunit methyltransferase I	6.12122	31809	F214540.dat	Q24827_MS19-018_19N_pH5to7_4	257	28	7	7	7	59	5	2	4	4	6	6	4	7	5	7	3	6	0.76	-1.31579	-0.395929	0.211183	Red	1.08	1.08	0.111031	0.655415	Red	0.703704	-1.42105	-0.50696	0.0656389	Red
				AEGDGLNA_00343	putative transglycosylase IsaA	5.63761	24604	F214542.dat	Q24829_MS19-018_19N_pH7to7_2	656	45.5	6	6	123	1376	121	106	93	115	128	106	120	87	129	123	121	127	0.871032	-1.14806	-0.199203	0.0709172	Red	0.882937	-1.13258	-0.179618	0.199122	Red	0.986517	-1.01367	-0.0195844	0.895198	Red
				AEGDGLNA_01349	Cold shock protein CspA	4.54396	7347	F214540.dat	Q24827_MS19-018_19N_pH5to7_4	570	80.3	6	6	75	924	68	62	60	69	82	79	81	75	80	83	95	90	0.747159	-1.3384	-0.420513	0.0024662	Orange	0.911932	-1.09657	-0.133002	0.102855	Red	0.819315	-1.22053	-0.28751	0.00242489	Orange
				AEGDGLNA_01145	hypothetical protein	3.89094	11870	F214539.dat	Q24826_MS19-018_19N_pH5to7_3	267	42.2	6	6	18	174	8	15	7	17	14	14	18	9	14	13	26	19	0.671053	-1.4902	-0.575502	0.159912	Red	0.776316	-1.28814	-0.365284	0.278396	Red	0.864407	-1.15686	-0.210218	0.54498	Red
				AEGDGLNA_00766	ATP synthase epsilon chain	5.32891	14882	F214538.dat	Q24825_MS19-018_19N_pH5to7_2	366	75.4	6	6	17	141	4	4	11	12	15	17	12	10	14	15	13	14	0.583333	-1.71429	-0.777608	0.061423	Green	0.966667	-1.03448	-0.0489096	0.773793	Red	0.603448	-1.65714	-0.728698	0.0797811	Green
				AEGDGLNA_00769	3-hydroxyacyl-[acyl-carrier-protein] dehydratase FabZ	6.7222	15876	F214538.dat	Q24825_MS19-018_19N_pH5to7_2	295	33.8	6	6	15	154	11	13	12	13	15	15	10	13	13	12	14	13	0.946429	-1.0566	-0.0794345	0.279303	Red	1.01786	1.01786	0.0255351	0.851969	Red	0.929825	-1.07547	-0.10497	0.477044	Red
				AEGDGLNA_00657	Protein translocase subunit SecY	9.85741	47417	F214542.dat	Q24829_MS19-018_19N_pH7to7_2	298	11.9	6	6	13	141	9	12	12	12	14	12	13	14	10	13	11	9	1.04255	1.04255	0.060121	0.675632	Red	1.21277	1.21277	0.278301	0.0538893	Red	0.859649	-1.16327	-0.21818	0.0734731	Red
				AEGDGLNA_01548	putative protein	5.79193	13514	F214535.dat	Q24822_MS19-018_19N_pH5to5_3	390	62.1	6	6	11	107	11	9	11	10	8	8	8	10	7	10	7	8	1.25	1.25	0.321928	0.0439153	Orange	1.05556	1.05556	0.0780025	0.586944	Red	1.18421	1.18421	0.243926	0.0448674	Orange
				AEGDGLNA_01691	Polyisoprenyl-teichoic acid--peptidoglycan teichoic acid transferase TagT	5.72599	47546	F214534.dat	Q24821_MS19-018_19N_pH5to5_2	311	24.5	6	6	11	113	11	11	10	9	8	8	8	10	11	8	9	10	1.07143	1.07143	0.0995357	0.389595	Red	0.904762	-1.10526	-0.14439	0.269292	Red	1.18421	1.18421	0.243926	0.0448674	Orange
				AEGDGLNA_00820	Redox-sensing transcriptional repressor Rex	5.6166	23813	F214542.dat	Q24829_MS19-018_19N_pH7to7_2	245	25.6	6	6	11	103	8	7	10	9	8	9	8	8	9	11	8	8	0.95	-1.05263	-0.0740006	0.620369	Red	0.925	-1.08108	-0.112475	0.377563	Red	1.02703	1.02703	0.0384741	0.736783	Red
MULTISPECIES: organic hydroperoxide resistance protein [Staphylococcus]	WP_000974460.1	Q7A6M9	SERP2265	AEGDGLNA_00217	Organic hydroperoxide resistance protein-like protein	4.37318	15407	F214536.dat	Q24823_MS19-018_19N_pH5to5_4	417	57	6	6	10	91	11	9	11	10	8	8	5	5	5	7	5	7	1.60714	1.60714	0.684498	0.00145632	Blue	1.07143	1.07143	0.0995357	0.650389	Red	1.5	1.5	0.584963	0.0144514	Blue
				AEGDGLNA_00596	Urease accessory protein UreD	6.13099	32250	F214540.dat	Q24827_MS19-018_19N_pH5to7_4	417	30.2	6	6	10	109	8	7	10	9	10	8	13	10	9	9	8	8	1	1	0	1	Red	1.18421	1.18421	0.243926	0.188225	Red	0.844444	-1.18421	-0.243926	0.20927	Red
				AEGDGLNA_01077	Alkaline phosphatase synthesis transcriptional regulatory protein PhoP	4.88644	27358	F214543.dat	Q24830_MS19-018_19N_pH7to7_3	350	38.6	6	6	10	103	7	7	9	9	10	9	7	9	11	6	10	9	0.9	-1.11111	-0.152003	0.454528	Red	0.975	-1.02564	-0.0365259	0.849634	Red	0.923077	-1.08333	-0.115477	0.413798	Red
				AEGDGLNA_00096	Serine protease SplF	9.90061	32099	F214544.dat	Q24831_MS19-018_19N_pH7to7_4	316	20.8	6	6	10	95	5	9	7	11	3	7	10	6	9	10	8	10	0.878049	-1.13889	-0.187627	0.417694	Red	0.731707	-1.36667	-0.450661	0.151609	Red	1.2	1.2	0.263034	0.468343	Red
				AEGDGLNA_01212	putative metallo-hydrolase	4.84509	23181	F214538.dat	Q24825_MS19-018_19N_pH5to7_2	315	42	6	6	10	82	6	8	6	9	8	10	5	7	5	6	6	6	1.22222	1.22222	0.289507	0.137264	Red	1.25926	1.25926	0.332575	0.191164	Red	0.970588	-1.0303	-0.0430687	0.852548	Red
MULTISPECIES: DUF1541 domain-containing protein [Staphylococcus]	WP_037537668.1	O05503	SERP2437	AEGDGLNA_00066	putative protein YdhK	8.82925	17806	F214537.dat	Q24824_MS19-018_19N_pH5to7_1	308	48.8	6	6	10	103	7	12	11	11	10	7	10	9	7	5	8	6	1.5	1.5	0.584963	0.03434	Blue	1.33333	1.33333	0.415037	0.040364	Orange	1.125	1.125	0.169925	0.384703	Red
				AEGDGLNA_00631	Glucose 1-dehydrogenase	5.28587	29066	F214536.dat	Q24823_MS19-018_19N_pH5to5_4	266	24.7	6	6	10	73	8	5	9	10	4	5	6	6	6	4	6	4	1.5	1.5	0.584963	0.0624707	Green	1.04167	1.04167	0.0588937	0.750599	Red	1.44	1.44	0.526069	0.0783229	Red
MULTISPECIES: YlxR family protein [Staphylococcus	WP_001829465.1		SERP0834	AEGDGLNA_01507	hypothetical protein	9.77552	11021	F214544.dat	Q24831_MS19-018_19N_pH7to7_4	249	50	6	6	10	87	6	5	6	6	8	7	5	6	10	9	9	10	0.642857	-1.55556	-0.63743	7.26509e-05	Blue	0.714286	-1.4	-0.485427	0.0122088	Orange	0.9	-1.11111	-0.152003	0.341283	Red
MULTISPECIES: CoA-disulfide reductase [Staphylococcus]	WP_070502738.1	P37062	SERP2165	AEGDGLNA_00320	NADH peroxidase	4.90392	50063	F214536.dat	Q24823_MS19-018_19N_pH5to5_4	353	15.9	6	6	9	82	8	9	7	9	5	5	4	6	12	5	7	5	1.12121	1.12121	0.165059	0.596326	Red	0.727273	-1.375	-0.459432	0.268798	Red	1.54167	1.54167	0.624491	0.002243	Blue
MULTISPECIES: diglucosyl diacylglycerol synthase [Staphylococcus]	WP_000258650.1	Q2FZP7	ypfP	AEGDGLNA_01723	Processive diacylglycerol beta-glucosyltransferase	8.77603	44764	F214535.dat	Q24822_MS19-018_19N_pH5to5_3	311	22.5	6	6	9	54	5	4	9	6	5	7	5	6	1	2	2	2	2.54545	2.54545	1.34792	0.0261045	Blue	2.45455	2.45455	1.29546	0.00107986	Blue	1.03704	1.03704	0.0524674	0.842439	Red
				AEGDGLNA_01287	Lipopolysaccharide assembly protein B	4.07655	48340	F214536.dat	Q24823_MS19-018_19N_pH5to5_4	278	19.1	6	6	9	82	7	7	7	9	7	5	8	6	7	7	7	5	1.13333	1.13333	0.180572	0.207031	Red	1	1	0	1	Red	1.13333	1.13333	0.180572	0.269292	Red
				AEGDGLNA_02537	hypothetical protein	4.74638	46787	F214544.dat	Q24831_MS19-018_19N_pH7to7_4	264	19.7	6	6	9	98	7	5	6	11	8	7	8	11	9	10	7	9	0.846154	-1.18182	-0.241008	0.357784	Red	0.974359	-1.02632	-0.0374747	0.823816	Red	0.868421	-1.15152	-0.203533	0.462	Red
				AEGDGLNA_02265	hypothetical protein	5.00013	25748	F214535.dat	Q24822_MS19-018_19N_pH5to5_3	249	36.2	6	6	9	79	6	6	9	9	3	5	5	7	7	7	6	9	1.0303	1.0303	0.0430687	0.823816	Red	0.727273	-1.375	-0.459432	0.0747132	Red	1.41667	1.41667	0.5025	0.0805912	Red
				AEGDGLNA_00910	Putative multidrug export ATP-binding/permease protein	7.80951	65155	F214535.dat	Q24822_MS19-018_19N_pH5to5_3	238	13	6	6	9	83	6	6	9	8	3	8	7	7	7	8	8	6	1	1	0	1	Red	0.878788	-1.13793	-0.186413	0.453306	Red	1.13793	1.13793	0.186413	0.486985	Red
				AEGDGLNA_02126	Delta(1)-pyrroline-2-carboxylate reductase	5.02344	34513	F214540.dat	Q24827_MS19-018_19N_pH5to7_4	322	28.2	6	6	8	61	7	4	5	6	3	7	4	8	6	5	5	1	1.2381	1.2381	0.308122	0.376168	Red	1.2381	1.2381	0.308122	0.471501	Red	1	1	0	1	Red
MULTISPECIES: GTP cyclohydrolase I FolE [Staphylococcus]	WP_019469002.1	P19465		AEGDGLNA_02378	GTP cyclohydrolase 1	6.7107	23149	F214534.dat	Q24821_MS19-018_19N_pH5to5_2	318	48.8	6	6	8	69	8	8	10	9	4	6	8	4	4	2	4	2	2.4375	2.4375	1.2854	0.000302681	Blue	1.625	1.625	0.70044	0.0763797	Green	1.5	1.5	0.584963	0.0339391	Blue
MULTISPECIES: (S)-acetoin forming diacetyl reductase [Staphylococcus]	WP_002480357.1	Q48436	butA	AEGDGLNA_00114	Diacetyl reductase [(S)-acetoin forming]	4.61358	27930	F214541.dat	Q24828_MS19-018_19N_pH7to7_1	309	24.9	6	6	8	54	1	5	1	2	3	7	8	3	8	6	6	4	0.464286	-2.15385	-1.10692	0.0246422	Blue	0.892857	-1.12	-0.163499	0.648426	Red	0.52	-1.92308	-0.943416	0.11846	Green
				AEGDGLNA_01635	hypothetical protein	4.92826	18591	F214536.dat	Q24823_MS19-018_19N_pH5to5_4	294	51.9	6	6	8	89	8	8	7	8	8	8	7	5	10	5	8	7	1.02941	1.02941	0.0418202	0.828911	Red	0.941176	-1.0625	-0.0874628	0.706652	Red	1.09375	1.09375	0.129283	0.377563	Red
				AEGDGLNA_00962	hypothetical protein	4.32707	13406	F214536.dat	Q24823_MS19-018_19N_pH5to5_4	292	46.5	6	6	8	66	4	7	6	8	5	5	5	4	5	5	9	3	1.11538	1.11538	0.157541	0.641705	Red	0.884615	-1.13043	-0.176878	0.597083	Red	1.26087	1.26087	0.334419	0.176978	Red
				AEGDGLNA_01113	Cell shape-determining protein MreC	9.00642	30982	F214540.dat	Q24827_MS19-018_19N_pH5to7_4	278	25.8	6	6	8	84	6	7	6	7	9	7	6	8	6	9	7	6	0.9375	-1.06667	-0.0931094	0.548653	Red	1.0625	1.0625	0.0874628	0.620369	Red	0.882353	-1.13333	-0.180572	0.227682	Red
				AEGDGLNA_00545	hypothetical protein	8.87719	30305	F214536.dat	Q24823_MS19-018_19N_pH5to5_4	274	25.8	6	6	8	64	6	6	6	8	6	4	5	6	5	5	4	3	1.42857	1.42857	0.514573	0.0175042	Orange	1.19048	1.19048	0.251539	0.190116	Red	1.2	1.2	0.263034	0.121072	Red
MULTISPECIES: ArgE/DapE family deacylase [Staphylococcus]	WP_000206625.1	Q99SN6	dapE	AEGDGLNA_00133	putative succinyl-diaminopimelate desuccinylase	4.89416	44975	F214542.dat	Q24829_MS19-018_19N_pH7to7_2	266	22.5	6	6	8	34	1	2	1	0	1	1	1	1	7	8	4	7	0.266667	-3.75	-1.90689	0.00371717	Blue	0.266667	-3.75	-1.90689	0.00789784	Blue	1	1	0	1	Red
				AEGDGLNA_02192	Peptidyl-tRNA hydrolase	5.98265	21663	F214535.dat	Q24822_MS19-018_19N_pH5to5_3	263	27.9	6	6	8	70	6	7	8	6	5	4	5	4	6	7	7	5	1.06897	1.06897	0.0962153	0.488053	Red	0.758621	-1.31818	-0.398549	0.0264654	Orange	1.40909	1.40909	0.494765	0.0103788	Orange
				AEGDGLNA_01085	Replication initiation and membrane attachment protein	5.37277	54210	F214535.dat	Q24822_MS19-018_19N_pH5to5_3	260	13.4	6	6	8	75	7	7	8	6	6	7	6	7	6	5	5	5	1.28	1.28	0.356144	0.0148041	Orange	1.2	1.2	0.263034	0.017467	Orange	1.06667	1.06667	0.0931094	0.359991	Red
				AEGDGLNA_00256	hypothetical protein	8.68223	14622	F214540.dat	Q24827_MS19-018_19N_pH5to7_4	245	39.5	6	6	8	78	6	5	6	7	8	8	5	8	7	7	6	5	0.965517	-1.03571	-0.0506261	0.705184	Red	1.13793	1.13793	0.186413	0.311187	Red	0.848485	-1.17857	-0.237039	0.207564	Red
				AEGDGLNA_01602	Putative metallophosphoesterase MG207	5.31741	19736	F214539.dat	Q24826_MS19-018_19N_pH5to7_3	243	56.8	6	6	8	53	2	3	4	5	4	6	8	6	4	5	2	4	0.947368	-1.05556	-0.0780025	0.790825	Red	1.47368	1.47368	0.559427	0.0747132	Red	0.642857	-1.55556	-0.63743	0.0553537	Green
				AEGDGLNA_00004	DNA replication and repair protein RecF	5.8776	42589	F214536.dat	Q24823_MS19-018_19N_pH5to5_4	232	21	6	6	8	64	5	5	6	8	4	5	6	5	6	4	4	6	1.16667	1.16667	0.222392	0.316932	Red	1	1	0	1	Red	1.16667	1.16667	0.222392	0.277355	Red
				AEGDGLNA_02235	putative D-methionine-binding lipoprotein MetQ	9.05288	30848	F214534.dat	Q24821_MS19-018_19N_pH5to5_2	209	29.9	6	6	8	64	3	8	6	7	6	4	4	5	6	5	7	3	1.12	1.12	0.163499	0.606603	Red	0.92	-1.08696	-0.120294	0.632519	Red	1.21739	1.21739	0.283793	0.347899	Red
				AEGDGLNA_01126	Single-stranded-DNA-specific exonuclease RecJ	5.24554	86178	F214536.dat	Q24823_MS19-018_19N_pH5to5_4	199	12.8	6	6	8	46	5	2	5	8	3	3	4	5	2	4	2	3	1.6	1.6	0.678072	0.164152	Green	1.26667	1.26667	0.341037	0.190116	Red	1.26316	1.26316	0.337035	0.396982	Red
				AEGDGLNA_01147	putative protease YdcP	4.65795	35894	F214535.dat	Q24822_MS19-018_19N_pH5to5_3	306	20.2	6	6	7	83	7	5	7	6	7	8	7	7	8	7	8	6	0.878788	-1.13793	-0.186413	0.190116	Red	1	1	0	1	Red	0.878788	-1.13793	-0.186413	0.129409	Red
				AEGDGLNA_01797	Argininosuccinate synthase	4.78998	44717	F214533.dat	Q24820_MS19-018_19N_pH5to5_1	304	25.9	6	6	7	43	7	2	6	8	1	3	2	2	5	3	2	2	1.6875	1.6875	0.754888	0.129886	Green	0.75	-1.33333	-0.415037	0.277355	Red	2.25	2.25	1.16993	0.0597025	Green
				AEGDGLNA_02201	Ribosomal RNA small subunit methyltransferase A	7.65989	33421	F214537.dat	Q24824_MS19-018_19N_pH5to7_1	290	26.4	6	6	7	77	6	5	5	7	7	8	7	8	7	5	5	7	0.964286	-1.03704	-0.0524674	0.750599	Red	1.21429	1.21429	0.280108	0.0746831	Red	0.794118	-1.25926	-0.332575	0.0264654	Orange
MULTISPECIES: glycine betaine ABC transporter substrate-binding protein [Staphylococcus]	WP_048541674.1	Q9RR44	SERP0246	AEGDGLNA_02384	Glycine betaine/carnitine transport binding protein GbuC	4.71796	34944	F214536.dat	Q24823_MS19-018_19N_pH5to5_4	283	14	6	6	7	29	4	2	5	7	1	2	1	1	2	2	1	1	2.2	2.2	1.1375	0.0588397	Green	0.9	-1.11111	-0.152003	0.53744	Red	2.44444	2.44444	1.28951	0.0486577	Blue
MULTISPECIES: NADH-dependent flavin oxidoreductase [Staphylococcus]	WP_070452831.1	Q8CVD0	SERP2381	AEGDGLNA_00112	Urocanate reductase	5.15874	111528	F214541.dat	Q24828_MS19-018_19N_pH7to7_1	279	6.6	6	6	7	31	0	1	0	0	0	5	2	1	7	5	5	5	0.192308	-5.2	-2.37851	0.000442777	Blue	0.461538	-2.16667	-1.11548	0.0395507	Blue	0.416667	-2.4	-1.26303	0.203835	Green
				AEGDGLNA_02528	hypothetical protein	4.84897	28716	F214542.dat	Q24829_MS19-018_19N_pH7to7_2	275	34.8	6	6	7	57	3	5	4	6	3	3	7	5	5	7	6	3	0.88	-1.13636	-0.184425	0.511639	Red	0.88	-1.13636	-0.184425	0.580377	Red	1	1	0	1	Red
				AEGDGLNA_01666	hypothetical protein	9.09659	50701	F214536.dat	Q24823_MS19-018_19N_pH5to5_4	274	12.8	6	6	7	79	4	8	8	7	7	7	6	7	6	7	6	6	1.06897	1.06897	0.0962153	0.640723	Red	1.06897	1.06897	0.0962153	0.207031	Red	1	1	0	1	Red
				AEGDGLNA_02507	hypothetical protein	9.37589	15053	F214538.dat	Q24825_MS19-018_19N_pH5to7_2	272	42.4	6	6	7	73	5	5	7	9	7	7	6	5	6	5	6	5	1.15385	1.15385	0.206451	0.380655	Red	1.11538	1.11538	0.157541	0.238225	Red	1.03448	1.03448	0.0489096	0.825777	Red
				AEGDGLNA_01068	DNA polymerase III subunit alpha	6.36909	123181	F214542.dat	Q24829_MS19-018_19N_pH7to7_2	267	5.8	6	6	7	74	5	5	8	5	6	6	5	8	6	7	5	8	0.9	-1.11111	-0.152003	0.477803	Red	0.966667	-1.03448	-0.0489096	0.790825	Red	0.931034	-1.07407	-0.103093	0.628299	Red
				AEGDGLNA_01169	putative protein YqeN	6.97907	38059	F214540.dat	Q24827_MS19-018_19N_pH5to7_4	265	17.6	6	6	7	68	6	7	5	5	4	6	8	7	4	5	5	6	1.125	1.125	0.169925	0.279303	Red	1.20833	1.20833	0.273018	0.25247	Red	0.931034	-1.07407	-0.103093	0.632519	Red
MULTISPECIES: zinc-binding alcohol dehydrogenase family protein [Staphylococcus]	WP_000781951.1	P99173	SERP1785	AEGDGLNA_00685	Zinc-type alcohol dehydrogenase-like protein	5.46299	37558	F214534.dat	Q24821_MS19-018_19N_pH5to5_2	258	31.5	6	6	7	42	4	7	5	5	3	5	3	2	2	2	1	3	2.08333	2.08333	1.05889	0.00700062	Blue	1.41667	1.41667	0.5025	0.154797	Red	1.47059	1.47059	0.556393	0.0656389	Red
				AEGDGLNA_01129	D-aminoacyl-tRNA deacylase	5.93373	16845	F214542.dat	Q24829_MS19-018_19N_pH7to7_2	256	42.7	6	6	7	64	5	4	7	4	4	6	6	6	6	7	5	4	0.923077	-1.08333	-0.115477	0.620369	Red	1	1	0	1	Red	0.923077	-1.08333	-0.115477	0.586944	Red
				AEGDGLNA_02410	Endoribonuclease PemK	9.40917	13075	F214537.dat	Q24824_MS19-018_19N_pH5to7_1	253	64	6	6	7	67	3	6	7	6	7	6	5	7	5	7	3	5	1.08333	1.08333	0.115477	0.689101	Red	1.20833	1.20833	0.273018	0.245553	Red	0.896552	-1.11538	-0.157541	0.484903	Red
hypothetical protein [Staphylococcus epidermidis]	WP_002496878.1		SERP1095	AEGDGLNA_01227	hypothetical protein	9.2047	21792	F214536.dat	Q24823_MS19-018_19N_pH5to5_4	249	33.3	6	6	7	56	5	7	5	7	3	2	5	3	5	4	6	4	1.21739	1.21739	0.283793	0.148325	Red	0.73913	-1.35294	-0.436099	0.110015	Red	1.64706	1.64706	0.719892	0.0183132	Blue
MULTISPECIES: TIGR01212 family radical SAM protein [Staphylococcus]	WP_001830802.1		SERP1320	AEGDGLNA_01016	Biotin synthase	5.74689	36284	F214540.dat	Q24827_MS19-018_19N_pH5to7_4	234	29.3	6	6	7	51	5	5	4	7	3	4	4	7	4	3	3	2	1.5625	1.5625	0.643856	0.0290335	Blue	1.375	1.375	0.459432	0.187767	Red	1.13636	1.13636	0.184425	0.51217	Red
				AEGDGLNA_01318	Dihydrofolate reductase	5.87331	18406	F214544.dat	Q24831_MS19-018_19N_pH7to7_4	229	31.1	6	6	7	44	3	3	2	3	3	4	3	3	4	6	3	7	0.625	-1.6	-0.678072	0.0866119	Green	0.708333	-1.41176	-0.4975	0.149532	Red	0.882353	-1.13333	-0.180572	0.207031	Red
				AEGDGLNA_02149	Serine acetyltransferase	9.49177	23649	F214540.dat	Q24827_MS19-018_19N_pH5to7_4	224	40.8	6	6	7	66	5	6	6	8	5	4	5	7	5	6	4	5	1.20833	1.20833	0.273018	0.154797	Red	1.04167	1.04167	0.0588937	0.752037	Red	1.16	1.16	0.214125	0.303999	Red
				AEGDGLNA_01820	NADH dehydrogenase-like protein YjlD	6.80639	39635	F214535.dat	Q24822_MS19-018_19N_pH5to5_3	207	21.5	6	6	7	57	7	4	7	6	4	4	4	3	5	5	4	4	1.27273	1.27273	0.347923	0.121486	Red	0.863636	-1.15789	-0.211504	0.0981403	Red	1.47368	1.47368	0.559427	0.0435463	Orange
MULTISPECIES: SDR family oxidoreductase [Staphylococcus]	WP_002451970.1	P0AG84	SERP1917	AEGDGLNA_00556	putative oxidoreductase YghA	4.57202	31611	F214535.dat	Q24822_MS19-018_19N_pH5to5_3	189	28.7	6	6	7	33	2	7	7	7	0	1	1	0	4	1	2	1	2.25	2.25	1.16993	0.0501241	Green	0.5	-2	-1	0.121486	Green	4.5	4.5	2.16993	0.021694	Blue
MULTISPECIES: alpha/beta fold hydrolase [Staphylococcus]	WP_058591602.1	O32232	SERP0090	AEGDGLNA_02243	Carboxylesterase	5.93572	28114	F214537.dat	Q24824_MS19-018_19N_pH5to7_1	180	32.6	6	6	7	64	7	7	7	8	7	6	4	4	4	2	4	4	1.83333	1.83333	0.874469	0.00179727	Blue	1.38889	1.38889	0.473931	0.107366	Red	1.32	1.32	0.400538	0.0704426	Red
				AEGDGLNA_00579	Putative formate dehydrogenase	5.36745	111166	F214542.dat	Q24829_MS19-018_19N_pH7to7_2	330	9.4	6	6	6	39	1	4	3	3	3	2	3	1	2	6	5	6	0.652174	-1.53333	-0.616671	0.136312	Green	0.565217	-1.76923	-0.823122	0.0714801	Green	1.15385	1.15385	0.206451	0.55201	Red
				AEGDGLNA_01253	Multiple antibiotic resistance protein MarA	4.69015	34203	F214537.dat	Q24824_MS19-018_19N_pH5to7_1	283	31.4	6	6	6	66	5	3	5	5	6	5	7	5	5	6	6	8	0.758621	-1.31818	-0.398549	0.0746044	Red	0.931034	-1.07407	-0.103093	0.55201	Red	0.814815	-1.22727	-0.295456	0.121072	Red
MULTISPECIES: nitric oxide synthase oxygenase [Staphylococcus]	WP_000897635.1	P0A093	SERP1451	AEGDGLNA_00863	Nitric oxide synthase oxygenase	6.19049	41420	F214538.dat	Q24825_MS19-018_19N_pH5to7_2	271	26.5	6	6	6	35	0	0	1	3	4	6	3	5	4	3	4	2	0.470588	-2.125	-1.08746	0.0439153	Blue	1.29412	1.29412	0.371969	0.174963	Red	0.363636	-2.75	-1.45943	0.0107898	Blue
				AEGDGLNA_00819	putative ABC transporter ATP-binding protein YheS	5.51232	74953	F214540.dat	Q24827_MS19-018_19N_pH5to7_4	264	10.7	6	6	6	50	2	2	5	2	4	6	4	6	4	4	5	6	0.652174	-1.53333	-0.616671	0.0734731	Green	1.04348	1.04348	0.0614005	0.750599	Red	0.625	-1.6	-0.678072	0.0577096	Green
				AEGDGLNA_01468	GTPase HflX	6.25765	47384	F214536.dat	Q24823_MS19-018_19N_pH5to5_4	261	18.4	6	6	6	48	3	6	7	6	2	2	5	4	3	4	2	4	1.52941	1.52941	0.612977	0.0757519	Green	1	1	0	1	Red	1.52941	1.52941	0.612977	0.0981403	Green
MULTISPECIES: adenylyl-sulfate kinase [Staphylococcus]	WP_042737663.1	O34577	cysC	AEGDGLNA_00303	putative adenylyl-sulfate kinase	5.56957	22641	F214538.dat	Q24825_MS19-018_19N_pH5to7_2	253	33.7	6	6	6	29	0	1	0	4	4	6	4	4	1	3	2	0	0.9	-1.11111	-0.152003	0.835423	Red	2.2	2.2	1.1375	0.0115842	Blue	0.409091	-2.44444	-1.28951	0.0325779	Blue
				AEGDGLNA_01647	Spermidine/putrescine import ATP-binding protein PotA	5.10573	41424	F214536.dat	Q24823_MS19-018_19N_pH5to5_4	237	20.9	6	6	6	46	4	4	4	6	2	2	3	4	4	4	5	4	1.04762	1.04762	0.0671142	0.675809	Red	0.714286	-1.4	-0.485427	0.0435576	Orange	1.46667	1.46667	0.552541	0.0448674	Orange
MULTISPECIES: alpha/beta fold hydrolase [Staphylococcus]	WP_025906374.1	Q06174	est	AEGDGLNA_01889	Carboxylesterase	4.74746	28277	F214535.dat	Q24822_MS19-018_19N_pH5to5_3	228	28	6	6	6	56	7	6	6	7	4	6	7	7	1	1	2	2	3	3	1.58496	1.80424e-05	Blue	2.8	2.8	1.48543	0.00423887	Blue	1.07143	1.07143	0.0995357	0.548653	Red
				AEGDGLNA_01280	hypothetical protein	5.63899	21634	F214535.dat	Q24822_MS19-018_19N_pH5to5_3	217	30.9	6	6	6	65	4	7	6	5	6	7	6	6	5	4	4	5	1.18182	1.18182	0.241008	0.227682	Red	1.31818	1.31818	0.398549	0.00395758	Orange	0.896552	-1.11538	-0.157541	0.341283	Red
				AEGDGLNA_01293	CCA-adding enzyme	6.36965	46593	F214535.dat	Q24822_MS19-018_19N_pH5to5_3	183	13.2	6	6	6	47	2	5	6	5	3	3	4	3	4	4	4	4	1.1	1.1	0.137504	0.604181	Red	0.85	-1.17647	-0.234465	0.0576689	Red	1.29412	1.29412	0.371969	0.247354	Red
				AEGDGLNA_01535	30S ribosomal protein S16	9.74971	10354	F214539.dat	Q24826_MS19-018_19N_pH5to7_3	359	57.1	5	5	27	323	24	26	24	30	28	26	27	32	24	26	29	27	0.981818	-1.01852	-0.0264722	0.786229	Red	1.06364	1.06364	0.089005	0.338942	Red	0.923077	-1.08333	-0.115477	0.288408	Red
				AEGDGLNA_01501	30S ribosomal protein S15	10.315	10631	F214540.dat	Q24827_MS19-018_19N_pH5to7_4	299	50.6	5	5	19	275	20	16	18	23	26	24	22	19	26	26	28	27	0.72973	-1.37037	-0.454566	0.0112486	Orange	0.855856	-1.16842	-0.22456	0.0698508	Red	0.852632	-1.17284	-0.230006	0.148472	Red
				AEGDGLNA_00588	hypothetical protein	6.07026	18599	F214539.dat	Q24826_MS19-018_19N_pH5to7_3	351	34.8	5	5	16	160	10	11	12	12	16	13	16	15	15	11	14	15	0.830508	-1.20408	-0.267933	0.0714801	Red	1.08475	1.08475	0.117357	0.333882	Red	0.765625	-1.30612	-0.38529	0.00625357	Orange
				AEGDGLNA_02219	Nucleoid-associated protein	5.1727	11577	F214542.dat	Q24829_MS19-018_19N_pH7to7_2	344	55.2	5	5	16	173	13	9	8	15	12	18	16	14	14	16	22	16	0.680556	-1.46939	-0.555215	0.0532221	Red	0.888889	-1.125	-0.169925	0.393036	Red	0.765625	-1.30612	-0.38529	0.126773	Red
				AEGDGLNA_01224	putative protein YibN	10.0369	14796	F214541.dat	Q24828_MS19-018_19N_pH7to7_1	340	46.1	5	5	16	165	13	12	15	13	13	14	14	14	16	14	14	13	0.934426	-1.07018	-0.0978473	0.303999	Red	0.967213	-1.0339	-0.0480943	0.501911	Red	0.966102	-1.03509	-0.049753	0.501911	Red
				AEGDGLNA_01090	50S ribosomal protein L35	12.243	7677	F214544.dat	Q24831_MS19-018_19N_pH7to7_4	277	36.4	5	5	14	143	13	13	13	11	10	10	9	12	14	11	13	14	0.964286	-1.03704	-0.0524674	0.586944	Red	0.803571	-1.24444	-0.315502	0.0275618	Orange	1.2	1.2	0.263034	0.0328804	Orange
MULTISPECIES: acyl carrier protein [Staphylococcus]	WP_115313509.1	Q2FZ51	acpP	AEGDGLNA_01541	Acyl carrier protein	3.94083	8560	F214543.dat	Q24830_MS19-018_19N_pH7to7_3	227	39	5	5	14	87	2	6	2	5	8	5	9	2	13	9	14	12	0.365385	-2.73684	-1.45251	0.00148981	Blue	0.538462	-1.85714	-0.893085	0.0239014	Blue	0.678571	-1.47368	-0.559427	0.285154	Red
				AEGDGLNA_00650	30S ribosomal protein S14 type Z	10.46	7279	F214541.dat	Q24828_MS19-018_19N_pH7to7_1	186	49.2	5	5	13	140	11	9	12	11	13	10	12	11	13	12	14	12	0.854545	-1.17021	-0.226771	0.0474548	Orange	0.909091	-1.1	-0.137504	0.174963	Red	0.94	-1.06383	-0.0892673	0.437257	Red
MULTISPECIES: MarR family transcriptional regulator [Staphylococcus]	WP_000289213.1	Q2FVN3	sarZ	AEGDGLNA_00503	HTH-type transcriptional regulator SarZ	5.05646	17480	F214544.dat	Q24831_MS19-018_19N_pH7to7_4	228	33.1	5	5	11	118	4	6	7	6	14	13	12	12	12	9	12	11	0.5625	-1.77778	-0.830075	0.00151617	Blue	1.14583	1.14583	0.196397	0.0928017	Red	0.490909	-2.03704	-1.02647	0.000168181	Blue
HlyC/CorC family transporter [Staphylococcus epidermidis	WP_002501133.1		SERP0361	AEGDGLNA_01974	hypothetical protein	4.42772	51639	F214536.dat	Q24823_MS19-018_19N_pH5to5_4	215	14.7	5	5	11	98	9	8	11	11	9	9	7	13	6	6	4	5	1.72	1.72	0.782409	0.00370316	Blue	1.68	1.68	0.748461	0.0361467	Blue	1.02381	1.02381	0.0339473	0.87132	Red
				AEGDGLNA_01725	Putative phosphoesterase	4.91665	19554	F214536.dat	Q24823_MS19-018_19N_pH5to5_4	327	24.9	5	5	10	107	9	9	7	10	8	9	10	6	8	10	11	10	0.906977	-1.10256	-0.140863	0.303999	Red	0.860465	-1.16216	-0.216811	0.211183	Red	1.05405	1.05405	0.0759489	0.655415	Red
				AEGDGLNA_00859	Nicotinamidase/pyrazinamidase	5.38263	21263	F214542.dat	Q24829_MS19-018_19N_pH7to7_2	292	37	5	5	10	98	5	8	9	9	7	8	8	7	10	10	8	9	0.853659	-1.17143	-0.228269	0.223424	Red	0.829268	-1.20588	-0.270089	0.0264654	Orange	1.02941	1.02941	0.0418202	0.814471	Red
MULTISPECIES: acyl-CoA thioesterase [Staphylococcus]	WP_046837876.1	P44886	SERP1416	AEGDGLNA_00898	putative acyl-CoA thioester hydrolase	6.65442	19774	F214536.dat	Q24823_MS19-018_19N_pH5to5_4	277	31.2	5	5	10	76	9	10	10	10	6	4	4	5	3	4	6	5	1.95455	1.95455	0.966833	0.00182934	Blue	1.04545	1.04545	0.0641303	0.767118	Red	1.86957	1.86957	0.902703	0.000415159	Blue
				AEGDGLNA_01475	Glycerol uptake facilitator protein	8.38315	28836	F214541.dat	Q24828_MS19-018_19N_pH7to7_1	204	15.7	5	5	10	108	9	10	9	10	8	8	8	9	10	10	9	8	1.02439	1.02439	0.0347654	0.673694	Red	0.902439	-1.10811	-0.148099	0.129409	Red	1.13514	1.13514	0.182864	0.017467	Orange
GntR family transcriptional regulator [Staphylococcus epidermidis]	WP_002457355.1		SERP0844	AEGDGLNA_01497	hypothetical protein	5.13114	26656	F214540.dat	Q24827_MS19-018_19N_pH5to7_4	308	35	5	5	9	82	4	5	6	5	8	7	8	9	6	11	8	5	0.705882	-1.41667	-0.5025	0.153914	Red	1.05882	1.05882	0.0824622	0.738343	Red	0.666667	-1.5	-0.584963	0.00202237	Blue
				AEGDGLNA_02367	hypothetical protein	6.06147	16704	F214535.dat	Q24822_MS19-018_19N_pH5to5_3	282	46.2	5	5	9	89	8	10	9	9	4	9	9	5	7	4	7	8	1.33333	1.33333	0.415037	0.0555813	Red	1.03333	1.03333	0.0473057	0.879839	Red	1.29032	1.29032	0.367732	0.186005	Red
				AEGDGLNA_02232	hypothetical protein	10.1153	10310	F214535.dat	Q24822_MS19-018_19N_pH5to5_3	276	48.9	5	5	9	82	6	6	9	8	6	6	6	6	8	7	7	7	1	1	0	1	Red	0.848485	-1.17857	-0.237039	0.0153924	Orange	1.17857	1.17857	0.237039	0.194171	Red
				AEGDGLNA_01260	Ferric uptake regulation protein	5.82469	17361	F214541.dat	Q24828_MS19-018_19N_pH7to7_1	268	45.6	5	5	9	87	4	5	6	8	9	8	8	6	9	8	9	7	0.72973	-1.37037	-0.454566	0.0538893	Red	0.945946	-1.05714	-0.0801703	0.55201	Red	0.771429	-1.2963	-0.374396	0.112582	Red
				AEGDGLNA_02188	putative protein	9.47393	9881	F214536.dat	Q24823_MS19-018_19N_pH5to5_4	244	54	5	5	9	85	10	9	8	9	5	5	8	7	6	7	4	7	1.42857	1.42857	0.514573	0.0154591	Orange	1.03571	1.03571	0.0506261	0.81647	Red	1.37931	1.37931	0.463947	0.0261377	Orange
				AEGDGLNA_00598	Urease accessory protein UreF	5.49571	26575	F214539.dat	Q24826_MS19-018_19N_pH5to7_3	232	23.1	5	5	9	90	3	7	7	8	9	9	9	8	6	9	7	8	0.852941	-1.17241	-0.229482	0.376168	Red	1.14706	1.14706	0.197939	0.147466	Red	0.74359	-1.34483	-0.427421	0.106939	Red
				AEGDGLNA_01703	1,4-dihydroxy-2-naphthoate octaprenyltransferase	9.58859	34273	F214536.dat	Q24823_MS19-018_19N_pH5to5_4	203	15.4	5	5	9	68	6	6	7	9	4	5	4	6	5	4	6	6	1.28	1.28	0.356144	0.0928017	Red	0.92	-1.08696	-0.120294	0.488053	Red	1.3913	1.3913	0.476438	0.0439153	Orange
				AEGDGLNA_01135	HTH-type transcriptional regulator CymR	5.87648	15756	F214539.dat	Q24826_MS19-018_19N_pH5to7_3	381	55.7	5	5	8	81	8	8	8	6	5	6	8	7	7	5	7	6	1.17241	1.17241	0.229482	0.121072	Red	1.03448	1.03448	0.0489096	0.767118	Red	1.13333	1.13333	0.180572	0.269292	Red
				AEGDGLNA_01761	Magnesium transporter MgtE	4.11775	51164	F214540.dat	Q24827_MS19-018_19N_pH5to7_4	311	15	5	5	8	83	6	7	6	7	7	6	7	8	7	7	9	6	0.909091	-1.1	-0.137504	0.336716	Red	0.969697	-1.03125	-0.0443941	0.752037	Red	0.9375	-1.06667	-0.0931094	0.359991	Red
				AEGDGLNA_00392	L-serine dehydratase, beta chain	5.30749	24532	F214539.dat	Q24826_MS19-018_19N_pH5to7_3	300	19.4	5	5	8	63	5	6	5	6	4	6	8	3	5	4	7	4	1.08333	1.08333	0.115477	0.548653	Red	1.04167	1.04167	0.0588937	0.856562	Red	1.04	1.04	0.0565835	0.839697	Red
				AEGDGLNA_01393	Putative transport protein	9.44055	45301	F214542.dat	Q24829_MS19-018_19N_pH7to7_2	286	12.6	5	5	8	70	4	5	7	6	5	6	5	6	5	8	8	5	0.866667	-1.15385	-0.206451	0.393036	Red	0.866667	-1.15385	-0.206451	0.34014	Red	1	1	0	1	Red
MULTISPECIES: serine hydrolase family protein [Staphylococcus]	WP_039645130.1	P96671	SERP1365	AEGDGLNA_00977	Putative hydrolase YdeN	5.27544	21564	F214542.dat	Q24829_MS19-018_19N_pH7to7_2	269	43.5	5	5	8	58	3	3	4	4	4	5	4	6	6	8	5	6	0.62069	-1.61111	-0.688056	0.0149304	Blue	0.793103	-1.26087	-0.334419	0.110015	Red	0.782609	-1.27778	-0.353637	0.0763797	Red
				AEGDGLNA_01167	tRNA-specific adenosine deaminase	6.64318	17223	F214534.dat	Q24821_MS19-018_19N_pH5to5_2	254	42.5	5	5	8	77	6	8	7	10	6	6	5	7	6	6	5	5	1.34615	1.34615	0.428843	0.0725296	Red	1.07692	1.07692	0.106915	0.359991	Red	1.25	1.25	0.321928	0.133098	Red
				AEGDGLNA_01964	7-cyano-7-deazaguanine synthase	5.92366	25170	F214539.dat	Q24826_MS19-018_19N_pH5to7_3	253	22.9	5	5	8	79	6	5	8	9	5	7	8	8	5	7	5	6	1.18519	1.18519	0.245112	0.284628	Red	1.18519	1.18519	0.245112	0.20017	Red	1	1	0	1	Red
				AEGDGLNA_02383	hypothetical protein	5.87331	22466	F214535.dat	Q24822_MS19-018_19N_pH5to5_3	232	29.6	5	5	8	88	6	6	8	7	6	5	10	7	6	9	9	9	0.837838	-1.19355	-0.255257	0.151525	Red	0.864865	-1.15625	-0.209453	0.382775	Red	0.96875	-1.03226	-0.0458037	0.842439	Red
				AEGDGLNA_01029	tRNA (guanine-N(7)-)-methyltransferase	6.01981	25817	F214544.dat	Q24831_MS19-018_19N_pH7to7_4	208	26.4	5	5	8	94	6	2	9	8	7	6	10	9	11	10	8	8	0.707317	-1.41379	-0.499571	0.150506	Red	0.878049	-1.13889	-0.187627	0.332231	Red	0.805556	-1.24138	-0.311944	0.376057	Red
MULTISPECIES: tandem-type lipoprotein [Staphylococcus]	WP_000581889.1	Q2FVD0	SERP2445	AEGDGLNA_00047	putative protein	9.097	27615	F214541.dat	Q24828_MS19-018_19N_pH7to7_1	201	22	5	5	8	69	3	4	4	4	4	7	6	8	8	7	6	8	0.575758	-1.73684	-0.796467	0.0018899	Blue	0.878788	-1.13793	-0.186413	0.356522	Red	0.655172	-1.52632	-0.610053	0.0561451	Green
				AEGDGLNA_01007	hypothetical protein	6.07098	57353	F214535.dat	Q24822_MS19-018_19N_pH5to5_3	164	13.4	5	5	8	53	5	7	8	4	5	4	3	4	4	3	3	3	1.64706	1.64706	0.719892	0.0525529	Green	1.17647	1.17647	0.234465	0.178285	Red	1.4	1.4	0.485427	0.113503	Red
MULTISPECIES: arsenical pump-driving ATPase [Staphylococcus]	WP_049395128.1	P08690	arsA	AEGDGLNA_00074	Arsenical pump-driving ATPase	4.65877	65647	F214533.dat	Q24820_MS19-018_19N_pH5to5_1	330	13.7	5	5	7	54	7	5	7	7	4	4	3	6	4	3	2	2	2	2	1	0.0016468	Blue	1.4	1.4	0.485427	0.110015	Red	1.42857	1.42857	0.514573	0.0328804	Orange
				AEGDGLNA_00242	ESAT-6 secretion system extracellular protein A	4.63413	11008	F214543.dat	Q24830_MS19-018_19N_pH7to7_3	317	64.9	5	5	7	41	0	3	2	5	2	3	4	2	5	5	7	3	0.583333	-1.71429	-0.777608	0.110438	Green	0.625	-1.6	-0.678072	0.0650181	Green	0.933333	-1.07143	-0.0995357	0.837421	Red
				AEGDGLNA_02032	Teichoic acid glycerol-phosphate primase	9.25086	42331	F214540.dat	Q24827_MS19-018_19N_pH5to7_4	286	16.3	5	5	7	84	5	5	8	7	7	7	9	7	8	7	7	7	0.878788	-1.13793	-0.186413	0.280471	Red	1.0303	1.0303	0.0430687	0.675809	Red	0.852941	-1.17241	-0.229482	0.221755	Red
				AEGDGLNA_01299	Endonuclease III	9.28419	25306	F214538.dat	Q24825_MS19-018_19N_pH5to7_2	262	24.7	5	5	7	53	2	5	5	6	5	7	3	4	5	4	3	4	1.1	1.1	0.137504	0.627434	Red	1.15	1.15	0.201634	0.469527	Red	0.956522	-1.04545	-0.0641303	0.843935	Red
				AEGDGLNA_02112	FMN-dependent NADPH-azoreductase	5.65637	20715	F214538.dat	Q24825_MS19-018_19N_pH5to7_2	256	51.6	5	5	7	62	2	4	6	6	5	7	7	7	5	6	5	2	1	1	0	1	Red	1.36364	1.36364	0.447459	0.104312	Red	0.733333	-1.36364	-0.447459	0.129409	Red
MULTISPECIES: glycosyltransferase [Staphylococcus]	WP_000830380.1	Q93Q23	mgt	AEGDGLNA_00902	Monofunctional glycosyltransferase	9.24253	31183	F214543.dat	Q24830_MS19-018_19N_pH7to7_3	254	27.1	5	5	7	52	2	1	4	4	4	4	5	5	5	6	7	5	0.555556	-1.8	-0.847997	0.019277	Blue	0.814815	-1.22727	-0.295456	0.0763797	Red	0.681818	-1.46667	-0.552541	0.097293	Red
MULTISPECIES: isoprenyl transferase [Staphylococcus]	WP_000473705.1	P60477	uppS	AEGDGLNA_01514	Isoprenyl transferase	8.43237	29780	F214535.dat	Q24822_MS19-018_19N_pH5to5_3	244	30.1	5	5	7	56	6	7	7	7	3	3	4	3	3	5	5	3	1.55	1.55	0.632268	0.0114022	Blue	0.85	-1.17647	-0.234465	0.297819	Red	1.82353	1.82353	0.866733	6.13523e-05	Blue
				AEGDGLNA_01309	5'-3' exonuclease	5.89135	33476	F214541.dat	Q24828_MS19-018_19N_pH7to7_1	228	25.3	5	5	7	51	4	3	4	4	4	3	5	6	7	3	4	4	0.863636	-1.15789	-0.211504	0.458409	Red	1	1	0	1	Red	0.863636	-1.15789	-0.211504	0.341283	Red
MULTISPECIES: phytoene/squalene synthase family protein [Staphylococcus]	WP_000178319.1	A9JQL9		AEGDGLNA_02371	Dehydrosqualene synthase	5.31158	34118	F214535.dat	Q24822_MS19-018_19N_pH5to5_3	220	21.2	5	5	7	39	4	5	7	5	3	4	3	2	3	1	1	1	2.5	2.5	1.32193	0.0039191	Blue	1.6	1.6	0.678072	0.0608489	Green	1.5625	1.5625	0.643856	0.0290335	Blue
MULTISPECIES: DUF177 domain-containing protein [Staphylococcus]	WP_001830128.1		SERP0717	AEGDGLNA_01620	hypothetical protein	4.26021	21290	F214536.dat	Q24823_MS19-018_19N_pH5to5_4	204	26.6	5	5	7	45	4	6	5	7	2	3	2	2	3	3	6	2	1.44444	1.44444	0.530515	0.117525	Red	0.722222	-1.38462	-0.469485	0.247354	Red	2	2	1	0.0100549	Blue
				AEGDGLNA_01674	Phosphoribosylglycinamide formyltransferase	5.33147	20964	F214537.dat	Q24824_MS19-018_19N_pH5to7_1	198	32.4	5	5	7	63	4	4	4	6	7	4	5	7	7	4	5	6	0.846154	-1.18182	-0.241008	0.269292	Red	1.03846	1.03846	0.0544478	0.809156	Red	0.814815	-1.22727	-0.295456	0.221755	Red
MULTISPECIES: tRNA pseudouridine(55) synthase TruB [Staphylococcus]	WP_000282305.1	P65855	truB	AEGDGLNA_01503	tRNA pseudouridine synthase B	8.46642	34796	F214540.dat	Q24827_MS19-018_19N_pH5to7_4	192	27.5	5	5	7	60	2	4	4	3	5	4	6	7	5	6	7	7	0.586207	-1.70588	-0.770518	0.00441696	Blue	0.896552	-1.11538	-0.157541	0.389595	Red	0.653846	-1.52941	-0.612977	0.0340085	Blue
unknown function DUF393 (IPR007263)			SERP1749	AEGDGLNA_00728	hypothetical protein	9.00202	15969	F214534.dat	Q24821_MS19-018_19N_pH5to5_2	183	36.8	5	5	7	48	5	7	5	5	3	4	4	3	3	3	3	3	1.625	1.625	0.70044	0.0153924	Blue	1.125	1.125	0.169925	0.18169	Red	1.44444	1.44444	0.530515	0.0191846	Orange
MULTISPECIES: HAD family hydrolase [Staphylococcus]	WP_031788153.1	O67359		AEGDGLNA_00083	Phosphoglycolate phosphatase	5.99783	24613	F214542.dat	Q24829_MS19-018_19N_pH7to7_2	175	40.4	5	5	7	42	1	1	1	2	2	2	4	7	3	7	7	5	0.346154	-2.88889	-1.53051	0.0178657	Blue	0.730769	-1.36842	-0.452512	0.295392	Red	0.473684	-2.11111	-1.078	0.122722	Green
				AEGDGLNA_00369	HTH-type transcriptional regulator CynR	5.46682	33364	F214536.dat	Q24823_MS19-018_19N_pH5to5_4	166	20.7	5	5	7	66	4	5	5	7	5	5	6	5	6	6	6	6	0.892857	-1.12	-0.163499	0.318932	Red	0.892857	-1.12	-0.163499	0.0576689	Red	1	1	0	1	Red
				AEGDGLNA_00825	HTH-type transcriptional regulator TreR	6.49714	35525	F214538.dat	Q24825_MS19-018_19N_pH5to7_2	163	14.8	5	5	7	76	4	4	9	7	7	7	7	4	7	7	7	6	0.903226	-1.10714	-0.146841	0.587787	Red	0.935484	-1.06897	-0.0962153	0.564443	Red	0.965517	-1.03571	-0.0506261	0.868669	Red
				AEGDGLNA_01623	Ribosomal RNA small subunit methyltransferase D	6.84959	20164	F214537.dat	Q24824_MS19-018_19N_pH5to7_1	157	26.7	5	5	7	64	4	4	5	7	7	6	6	6	5	5	5	4	1.04348	1.04348	0.0614005	0.756731	Red	1.26087	1.26087	0.334419	0.00542395	Orange	0.827586	-1.20833	-0.273018	0.175878	Red
				AEGDGLNA_01663	Phosphocarrier protein HPr	4.49984	9507	F214543.dat	Q24830_MS19-018_19N_pH7to7_3	417	58	5	5	6	58	4	5	3	5	5	5	7	4	5	4	6	5	0.875	-1.14286	-0.192645	0.279303	Red	1.04167	1.04167	0.0588937	0.752037	Red	0.84	-1.19048	-0.251539	0.255975	Red
				AEGDGLNA_00344	O-acetyltransferase OatA	9.39593	69287	F214543.dat	Q24830_MS19-018_19N_pH7to7_3	334	11	5	5	6	98	8	8	9	11	10	6	7	9	9	8	6	7	1.17647	1.17647	0.234465	0.168633	Red	1.05882	1.05882	0.0824622	0.672093	Red	1.11111	1.11111	0.152003	0.42174	Red
MULTISPECIES: YSIRK domain-containing triacylglycerol lipase Lip2/Geh [Staphylococcus]	WP_000943819.1	Q7A7P2	geh-2	AEGDGLNA_00105	Lipase 2	6.45665	69962	F214542.dat	Q24829_MS19-018_19N_pH7to7_2	302	11.1	5	5	6	52	1	2	4	4	4	6	5	5	4	6	4	7	0.6	-1.66667	-0.736966	0.0565135	Green	0.96	-1.04167	-0.0588937	0.782349	Red	0.625	-1.6	-0.678072	0.0498782	Blue
				AEGDGLNA_01930	hypothetical protein	4.59998	12469	F214536.dat	Q24823_MS19-018_19N_pH5to5_4	294	53.8	5	5	6	63	5	5	5	6	3	4	4	6	5	8	6	6	0.862069	-1.16	-0.214125	0.215036	Red	0.724138	-1.38095	-0.465664	0.0656389	Red	1.19048	1.19048	0.251539	0.215036	Red
MULTISPECIES: accessory Sec system glycosyltransferase GtfA [Staphylococcus]	WP_049382162.1	Q9AET5	gtf1	AEGDGLNA_00209	Glycosyltransferase Gtf1	5.23624	58488	F214536.dat	Q24823_MS19-018_19N_pH5to5_4	280	14.3	5	5	6	30	4	3	3	6	2	1	1	1	2	2	3	2	1.53846	1.53846	0.621488	0.084546	Green	0.692308	-1.44444	-0.530515	0.0300197	Orange	2.22222	2.22222	1.152	0.0241257	Blue
MULTISPECIES: ABC transporter ATP-binding protein [Staphylococcus]	WP_070451776.1	O31711	SERP0015	AEGDGLNA_02313	putative ABC transporter ATP-binding protein YknY	6.08667	25833	F214540.dat	Q24827_MS19-018_19N_pH5to7_4	263	25.9	5	5	6	35	1	1	1	0	4	4	3	6	4	3	2	6	0.368421	-2.71429	-1.44057	0.0341928	Blue	1.10526	1.10526	0.14439	0.655415	Red	0.333333	-3	-1.58496	0.00700636	Blue
MULTISPECIES: siderophore ABC transporter substrate-binding protein [Staphylococcus]	WP_037544784.1	P94421	SERP0949	AEGDGLNA_01375	putative ABC transporter solute-binding protein YclQ	9.49039	37732	F214539.dat	Q24826_MS19-018_19N_pH5to7_3	261	18.5	5	5	6	60	1	3	3	5	4	4	6	6	7	7	6	8	0.5	-2	-1	0.00951608	Blue	0.75	-1.33333	-0.415037	0.0337096	Orange	0.666667	-1.5	-0.584963	0.0977154	Green
				AEGDGLNA_02356	hypothetical protein	8.69133	46843	F214541.dat	Q24828_MS19-018_19N_pH7to7_1	251	13.1	5	5	6	52	2	4	5	7	6	3	3	6	6	4	2	4	1.1	1.1	0.137504	0.719181	Red	1.1	1.1	0.137504	0.689101	Red	1	1	0	1	Red
				AEGDGLNA_00443	putative lipoprotein YehR	8.44986	17426	F214541.dat	Q24828_MS19-018_19N_pH7to7_1	249	42.6	5	5	6	54	5	4	6	4	5	4	4	3	6	5	5	3	1	1	0	1	Red	0.869565	-1.15	-0.201634	0.361986	Red	1.15	1.15	0.201634	0.279303	Red
MULTISPECIES: tRNA lysidine(34) synthetase TilS [Staphylococcus]	WP_002445690.1	P37563	tilS	AEGDGLNA_02185	tRNA(Ile)-lysidine synthase	6.63418	50857	F214540.dat	Q24827_MS19-018_19N_pH5to7_4	243	17.9	5	5	6	53	2	2	4	3	6	4	5	6	5	5	6	5	0.6	-1.66667	-0.736966	0.00729099	Blue	1	1	0	1	Red	0.6	-1.66667	-0.736966	0.0101755	Blue
MULTISPECIES: staphyloferrin B biosynthesis protein SbnF [Staphylococcus]	WP_096533133.1	Q47318	SERP1779	AEGDGLNA_00691	Aerobactin synthase	6.40012	67498	F214544.dat	Q24831_MS19-018_19N_pH7to7_4	235	10.6	5	5	6	60	3	4	2	4	5	4	5	6	8	6	7	6	0.548387	-1.82353	-0.866733	0.00207474	Blue	0.774194	-1.29167	-0.369234	0.0327734	Orange	0.708333	-1.41176	-0.4975	0.0327734	Orange
				AEGDGLNA_01340	Putative ring-cleaving dioxygenase MhqA	4.68525	30183	F214538.dat	Q24825_MS19-018_19N_pH5to7_2	226	24.5	5	5	6	61	5	6	6	5	5	6	4	6	6	4	6	2	1.18182	1.18182	0.241008	0.380655	Red	1.13636	1.13636	0.184425	0.518725	Red	1.04	1.04	0.0565835	0.673694	Red
				AEGDGLNA_00617	Molybdopterin synthase catalytic subunit	6.9829	17362	F214536.dat	Q24823_MS19-018_19N_pH5to5_4	224	38	5	5	6	46	4	4	5	6	3	4	5	3	3	4	2	3	1.4375	1.4375	0.523562	0.0327734	Orange	1.1875	1.1875	0.247928	0.279303	Red	1.21053	1.21053	0.275634	0.190116	Red
				AEGDGLNA_01049	Soluble hydrogenase 42 kDa subunit	6.50112	42777	F214534.dat	Q24821_MS19-018_19N_pH5to5_2	223	14.5	5	5	6	56	6	6	5	4	5	3	5	5	5	4	4	4	1.19048	1.19048	0.251539	0.129409	Red	1.04762	1.04762	0.0671142	0.675809	Red	1.13636	1.13636	0.184425	0.320281	Red
MULTISPECIES: DoxX family protein [Staphylococcus]	WP_001830332.1		SERP0366	AEGDGLNA_01969	hypothetical protein	8.96276	17970	F214543.dat	Q24830_MS19-018_19N_pH7to7_3	218	29.9	5	5	6	32	0	0	0	0	2	2	3	1	6	6	6	6	0.142857	-7	-2.80735	#DIV/0!	#DIV/0!	0.428571	-2.33333	-1.22239	0.0022595	Blue	0.333333	-3	-1.58496	0.0162766	Blue
				AEGDGLNA_01391	Peptide methionine sulfoxide reductase MsrA 1	5.17812	19865	F214541.dat	Q24828_MS19-018_19N_pH7to7_1	213	46.2	5	5	6	46	1	4	4	5	4	5	3	3	6	4	4	3	0.857143	-1.16667	-0.222392	0.51217	Red	0.904762	-1.10526	-0.14439	0.55201	Red	0.947368	-1.05556	-0.0780025	0.811267	Red
MULTISPECIES: DUF1775 domain-containing protein [Staphylococcus]	WP_064783474.1	P94431		AEGDGLNA_00514	putative protein YcnI	6.65836	21707	F214542.dat	Q24829_MS19-018_19N_pH7to7_2	208	30.8	5	5	6	44	3	2	1	3	6	3	5	3	4	6	5	3	0.590909	-1.69231	-0.758992	0.0340085	Blue	0.954545	-1.04762	-0.0671142	0.809156	Red	0.619048	-1.61538	-0.691878	0.0734731	Green
pentapeptide repeat-containing protein [Staphylococcus epidermidis]	WP_134269709.1			AEGDGLNA_02240	hypothetical protein	5.90024	21052	F214538.dat	Q24825_MS19-018_19N_pH5to7_2	202	32.4	5	5	6	43	6	4	4	4	3	6	2	5	2	3	2	2	1.69231	1.69231	0.758992	0.0129863	Blue	1.53846	1.53846	0.621488	0.149532	Green	1.1	1.1	0.137504	0.652689	Red
				AEGDGLNA_01581	hypothetical protein	8.94237	25377	F214535.dat	Q24822_MS19-018_19N_pH5to5_3	196	26.4	5	5	6	39	1	3	6	6	3	2	4	2	3	3	3	3	1.25	1.25	0.321928	0.474021	Red	0.9375	-1.06667	-0.0931094	0.637618	Red	1.33333	1.33333	0.415037	0.396982	Red
MULTISPECIES: inositol monophosphatase family protein [Staphylococcus]	WP_049319336.1	P0ADG4	SERP1894	AEGDGLNA_00577	Inositol-1-monophosphatase	5.04301	31273	F214542.dat	Q24829_MS19-018_19N_pH7to7_2	191	20.3	5	5	6	43	4	2	3	2	3	4	3	3	5	6	4	4	0.652174	-1.53333	-0.616671	0.0254739	Blue	0.73913	-1.35294	-0.436099	0.0435576	Orange	0.882353	-1.13333	-0.180572	0.401243	Red
				AEGDGLNA_00818	DNA mismatch repair protein MutS	9.08371	62301	F214537.dat	Q24824_MS19-018_19N_pH5to7_1	171	8.4	5	5	6	44	2	2	3	5	6	3	3	5	5	4	3	3	0.842105	-1.1875	-0.247928	0.417996	Red	1.10526	1.10526	0.14439	0.597965	Red	0.761905	-1.3125	-0.392317	0.270979	Red
				AEGDGLNA_00891	Sensor protein VraS	5.67231	40089	F214536.dat	Q24823_MS19-018_19N_pH5to5_4	166	18.4	5	5	6	35	1	2	2	6	3	2	5	3	4	3	2	2	1	1	0	1	Red	1.13333	1.13333	0.180572	0.55201	Red	0.882353	-1.13333	-0.180572	0.711862	Red
				AEGDGLNA_00613	Molybdenum cofactor biosynthesis protein B	6.11575	19816	F214542.dat	Q24829_MS19-018_19N_pH7to7_2	259	40.3	5	5	5	44	2	4	2	3	4	4	3	4	4	5	5	4	0.681818	-1.46667	-0.552541	0.0264654	Orange	0.863636	-1.15789	-0.211504	0.0981403	Red	0.789474	-1.26667	-0.341037	0.129409	Red
MULTISPECIES: ABC transporter permease [Staphylococcus]	WP_020363845.1		SERP1371	AEGDGLNA_00971	hypothetical protein	9.81974	48546	F214540.dat	Q24827_MS19-018_19N_pH5to7_4	251	11.5	5	5	5	40	2	3	4	4	4	3	5	5	3	2	3	2	1.21429	1.21429	0.280108	0.238225	Red	1.5	1.5	0.584963	0.0264654	Blue	0.809524	-1.23529	-0.304855	0.190116	Red
MFS transporter superfamily IPR036259			SERP0272	AEGDGLNA_02055	hypothetical protein	9.28368	27879	F214538.dat	Q24825_MS19-018_19N_pH5to7_2	247	21.8	5	5	5	41	0	1	3	5	4	5	5	6	4	3	3	2	0.8125	-1.23077	-0.29956	0.561763	Red	1.5	1.5	0.584963	0.0134	Blue	0.541667	-1.84615	-0.884523	0.0839355	Green
				AEGDGLNA_01359	4-hydroxy-tetrahydrodipicolinate synthase	4.8386	33123	F214541.dat	Q24828_MS19-018_19N_pH7to7_1	247	24.8	5	5	5	39	3	3	2	5	2	3	2	3	5	4	3	4	0.85	-1.17647	-0.234465	0.361986	Red	0.7	-1.42857	-0.514573	0.0273393	Orange	1.21429	1.21429	0.280108	0.336716	Red
				AEGDGLNA_01411	LexA repressor	5.07772	23239	F214541.dat	Q24828_MS19-018_19N_pH7to7_1	241	25.2	5	5	5	51	2	4	5	7	4	6	5	4	5	3	5	1	1.22222	1.22222	0.289507	0.506199	Red	1.27778	1.27778	0.353637	0.302117	Red	0.956522	-1.04545	-0.0641303	0.837421	Red
MULTISPECIES: lipid kinase [Staphylococcus]	WP_000429006.1	Q7A6T6	bmrU	AEGDGLNA_01946	Putative lipid kinase	4.98479	33816	F214536.dat	Q24823_MS19-018_19N_pH5to5_4	237	19.5	5	5	5	48	6	5	6	5	6	3	2	5	2	3	2	3	1.85714	1.85714	0.893085	0.000324975	Blue	1.42857	1.42857	0.514573	0.200141	Red	1.3	1.3	0.378512	0.200141	Red
				AEGDGLNA_00739	Type II pantothenate kinase	5.34603	29235	F214535.dat	Q24822_MS19-018_19N_pH5to5_3	237	32.5	5	5	5	36	3	1	5	4	5	3	4	2	2	1	3	3	1.30769	1.30769	0.387023	0.356522	Red	1.38462	1.38462	0.469485	0.174963	Red	0.944444	-1.05882	-0.0824622	0.823658	Red
				AEGDGLNA_01472	Monoacylglycerol lipase	9.35325	36306	F214541.dat	Q24828_MS19-018_19N_pH7to7_1	233	17.5	5	5	5	47	3	4	4	4	4	4	4	2	5	5	4	4	0.863636	-1.15789	-0.211504	0.0981403	Red	0.818182	-1.22222	-0.289507	0.146249	Red	1.05556	1.05556	0.0780025	0.675809	Red
				AEGDGLNA_02041	Sodium, potassium, lithium and rubidium/H(+) antiporter	7.69706	76641	F214536.dat	Q24823_MS19-018_19N_pH5to5_4	227	8.5	5	5	5	41	0	6	5	5	4	2	2	5	4	3	4	1	1.25	1.25	0.321928	0.544502	Red	1.0625	1.0625	0.0874628	0.81647	Red	1.17647	1.17647	0.234465	0.649809	Red
				AEGDGLNA_01908	hypothetical protein	5.42123	57324	F214542.dat	Q24829_MS19-018_19N_pH7to7_2	222	16.9	5	5	5	36	2	2	2	3	3	1	5	4	3	5	3	3	0.722222	-1.38462	-0.469485	0.0827369	Red	0.944444	-1.05882	-0.0824622	0.810918	Red	0.764706	-1.30769	-0.387023	0.331981	Red
MULTISPECIES: cardiolipin synthase [Staphylococcus]	WP_000571549.1	P63801	cls-2	AEGDGLNA_00779	Cardiolipin synthase	6.71771	56671	F214542.dat	Q24829_MS19-018_19N_pH7to7_2	206	14	5	5	5	28	0	2	1	3	1	0	1	4	2	5	5	4	0.5	-2	-1	0.040364	Blue	0.5	-2	-1	0.0684758	Green	1	1	0	1	Red
				AEGDGLNA_02226	Glutamate synthase [NADPH] small chain	5.19948	54689	F214536.dat	Q24823_MS19-018_19N_pH5to5_4	205	11.1	5	5	5	19	0	3	5	5	0	1	0	5	0	0	0	0	4.25	4.25	2.08746	0.070692	Green	2.5	2.5	1.32193	0.296689	Green	1.7	1.7	0.765535	0.336927	Green
				AEGDGLNA_00752	Threonylcarbamoyl-AMP synthase	5.27606	39288	F214544.dat	Q24831_MS19-018_19N_pH7to7_4	205	16.1	5	5	5	51	4	4	5	3	4	5	3	5	4	5	4	5	0.909091	-1.1	-0.137504	0.359991	Red	0.954545	-1.04762	-0.0671142	0.673694	Red	0.952381	-1.05	-0.0703893	0.705184	Red
				AEGDGLNA_00905	Teichoic acids export ATP-binding protein TagH	9.12143	58626	F214539.dat	Q24826_MS19-018_19N_pH5to7_3	204	13.7	5	5	5	57	3	3	6	5	5	3	5	7	6	5	5	4	0.875	-1.14286	-0.192645	0.422967	Red	1	1	0	1	Red	0.875	-1.14286	-0.192645	0.524116	Red
				AEGDGLNA_00419	hypothetical protein	5.52351	49544	F214542.dat	Q24829_MS19-018_19N_pH7to7_2	183	10.5	5	5	5	45	4	2	3	3	6	3	4	6	4	5	2	3	0.888889	-1.125	-0.169925	0.541229	Red	1.27778	1.27778	0.353637	0.254363	Red	0.695652	-1.4375	-0.523562	0.100162	Red
MULTISPECIES: dihydropteroate synthase [Staphylococcus]	WP_000167944.1	P64141	folP	AEGDGLNA_02180	Dihydropteroate synthase	5.03862	29791	F214535.dat	Q24822_MS19-018_19N_pH5to5_3	175	27	5	5	5	34	5	4	5	4	3	3	2	2	2	2	2	0	2.2	2.2	1.1375	0.00391462	Blue	1.4	1.4	0.485427	0.146249	Red	1.57143	1.57143	0.652077	0.00271368	Blue
				AEGDGLNA_01988	Putative metal chaperone YciC	5.53404	35778	F214544.dat	Q24831_MS19-018_19N_pH7to7_4	173	17.5	5	5	5	55	5	4	5	3	6	5	4	4	6	4	4	5	0.913043	-1.09524	-0.131245	0.488053	Red	1	1	0	1	Red	0.913043	-1.09524	-0.131245	0.488053	Red
				AEGDGLNA_01522	Tyrosine recombinase XerC	9.10783	34957	F214535.dat	Q24822_MS19-018_19N_pH5to5_3	166	16.6	5	5	5	38	2	3	5	4	3	3	3	3	3	3	3	3	1.125	1.125	0.169925	0.495025	Red	1	1	0	#DIV/0!	#DIV/0!	1.125	1.125	0.169925	0.495025	Red
				AEGDGLNA_01158	hypothetical protein	9.86953	19754	F214533.dat	Q24820_MS19-018_19N_pH5to5_1	158	31.4	5	5	5	45	5	3	4	5	4	4	3	4	3	4	3	3	1.23529	1.23529	0.304855	0.129409	Red	1.11765	1.11765	0.160465	0.207031	Red	1.10526	1.10526	0.14439	0.401243	Red
MULTISPECIES: low molecular weight protein arginine phosphatase [Staphylococcus]	WP_000697334.1	P0C5D3	ptpB	AEGDGLNA_00753	Low molecular weight protein-tyrosine-phosphatase PtpB	4.8866	15684	F214540.dat	Q24827_MS19-018_19N_pH5to7_4	153	36.7	5	5	5	36	2	2	4	3	4	4	4	5	3	3	0	2	1.25	1.25	0.321928	0.417996	Red	1.75	1.75	0.807355	0.0435463	Blue	0.714286	-1.4	-0.485427	0.0435576	Orange
replication initiator protein A [Staphylococcus epidermidis]	WP_089413723.1			AEGDGLNA_02527	hypothetical protein	8.74204	36408	F214539.dat	Q24826_MS19-018_19N_pH5to7_3	150	19.3	5	5	5	35	1	1	2	3	3	4	5	3	5	3	2	3	0.647059	-1.54545	-0.628031	0.110015	Green	1.11765	1.11765	0.160465	0.55201	Red	0.578947	-1.72727	-0.788496	0.0254739	Blue
				AEGDGLNA_02110	Poly(glycerol-phosphate) alpha-glucosyltransferase	6.85818	58620	F214541.dat	Q24828_MS19-018_19N_pH7to7_1	144	9.2	5	5	5	25	0	0	2	2	3	2	1	2	5	4	2	2	0.470588	-2.125	-1.08746	0.0577096	Green	0.705882	-1.41667	-0.5025	0.207564	Red	0.666667	-1.5	-0.584963	0.21228	Green
				AEGDGLNA_01013	Phospholipase YtpA	5.9532	31935	F214542.dat	Q24829_MS19-018_19N_pH7to7_2	141	23.6	5	5	5	33	2	4	1	2	4	3	2	1	4	5	4	1	0.722222	-1.38462	-0.469485	0.291218	Red	0.777778	-1.28571	-0.36257	0.393036	Red	0.928571	-1.07692	-0.106915	0.790825	Red
				AEGDGLNA_00660	50S ribosomal protein L36	10.3179	4288	F214540.dat	Q24827_MS19-018_19N_pH5to7_4	183	64.9	4	4	18	194	16	14	15	19	14	15	13	18	13	18	19	20	0.918919	-1.08824	-0.121991	0.461807	Red	0.864865	-1.15625	-0.209453	0.240292	Red	1.0625	1.0625	0.0874628	0.536963	Red
				AEGDGLNA_01679	Phosphoribosylformylglycinamidine synthase subunit PurS	4.48129	9787	F214541.dat	Q24828_MS19-018_19N_pH7to7_1	368	84.9	4	4	10	82	5	2	5	9	6	7	7	6	10	7	9	9	0.641026	-1.56	-0.641546	0.087574	Green	0.769231	-1.3	-0.378512	0.029121	Orange	0.833333	-1.2	-0.263034	0.451903	Red
				AEGDGLNA_02157	Nucleoside permease NupC	9.25127	43701	F214540.dat	Q24827_MS19-018_19N_pH5to7_4	241	9.4	4	4	10	102	7	7	9	9	8	7	8	10	9	10	8	10	0.878049	-1.13889	-0.187627	0.148325	Red	0.902439	-1.10811	-0.148099	0.255975	Red	0.972973	-1.02778	-0.0395284	0.779629	Red
				AEGDGLNA_02037	Iron-dependent repressor IdeR	5.51518	24818	F214533.dat	Q24820_MS19-018_19N_pH5to5_1	254	15.9	4	4	9	68	9	7	4	7	5	7	5	6	5	6	3	4	1.40909	1.40909	0.494765	0.123093	Red	1.22727	1.22727	0.295456	0.174963	Red	1.14815	1.14815	0.199309	0.426009	Red
				AEGDGLNA_01771	Adapter protein MecA 1	4.53757	28714	F214538.dat	Q24825_MS19-018_19N_pH5to7_2	237	25.8	4	4	9	84	6	8	7	8	7	9	7	6	7	7	6	6	1.1	1.1	0.137504	0.238225	Red	1.1	1.1	0.137504	0.336716	Red	1	1	0	1	Red
				AEGDGLNA_01656	hypothetical protein	5.32032	8729	F214544.dat	Q24831_MS19-018_19N_pH7to7_4	194	72.2	4	4	9	78	6	5	6	7	7	6	5	6	6	6	9	9	0.823529	-1.21429	-0.280108	0.187767	Red	0.823529	-1.21429	-0.280108	0.187767	Red	1	1	0	1	Red
				AEGDGLNA_01064	hypothetical protein	4.66955	25226	F214537.dat	Q24824_MS19-018_19N_pH5to7_1	170	31.9	4	4	9	103	8	7	9	9	9	11	10	5	9	8	10	8	0.948718	-1.05405	-0.0759489	0.488053	Red	1	1	0	1	Red	0.948718	-1.05405	-0.0759489	0.739912	Red
				AEGDGLNA_02513	hypothetical protein	9.12618	9716	F214539.dat	Q24826_MS19-018_19N_pH5to7_3	278	43.9	4	4	8	70	5	3	4	6	6	6	8	6	6	5	7	8	0.733333	-1.36364	-0.447459	0.0709877	Red	1	1	0	1	Red	0.733333	-1.36364	-0.447459	0.0523502	Red
				AEGDGLNA_01237	Transcription antitermination protein NusB	4.89753	15141	F214536.dat	Q24823_MS19-018_19N_pH5to5_4	235	26.4	4	4	8	81	7	7	7	8	9	6	6	6	6	6	6	7	1.13793	1.13793	0.186413	0.0300197	Orange	1.06897	1.06897	0.0962153	0.564443	Red	1.06452	1.06452	0.0901978	0.564443	Red
				AEGDGLNA_01236	putative protein	6.28372	13202	F214537.dat	Q24824_MS19-018_19N_pH5to7_1	241	46.7	4	4	7	42	3	3	3	3	7	5	4	3	3	3	2	3	1.06667	1.06667	0.0931094	0.391002	Red	1.53333	1.53333	0.616671	0.097205	Green	0.695652	-1.4375	-0.523562	0.132842	Red
				AEGDGLNA_01325	hypothetical protein	4.5598	19611	F214538.dat	Q24825_MS19-018_19N_pH5to7_2	240	26.9	4	4	7	98	8	7	9	10	9	7	8	7	7	9	9	8	1.02703	1.02703	0.0384741	0.767118	Red	0.945946	-1.05714	-0.0801703	0.488053	Red	1.08571	1.08571	0.118644	0.389595	Red
				AEGDGLNA_01855	Thioredoxin-like protein YdbP	4.30897	12381	F214543.dat	Q24830_MS19-018_19N_pH7to7_3	227	44.9	4	4	7	62	4	6	3	9	4	5	5	2	6	6	7	5	0.928571	-1.07692	-0.106915	0.738343	Red	0.714286	-1.4	-0.485427	0.0600374	Red	1.3	1.3	0.378512	0.367123	Red
				AEGDGLNA_01314	hypothetical protein	4.43165	16317	F214543.dat	Q24830_MS19-018_19N_pH7to7_3	213	34.9	4	4	7	72	6	6	6	9	6	6	6	6	4	6	7	4	1.24	1.24	0.31034	0.207031	Red	1.12	1.12	0.163499	0.391002	Red	1.10714	1.10714	0.146841	0.391002	Red
MULTISPECIES: TIGR01741 family protein [Staphylococcus]	WP_075778309.1	C0H3X4		AEGDGLNA_00268	putative antitoxin YezG	5.0561	21571	F214540.dat	Q24827_MS19-018_19N_pH5to7_4	205	27.8	5	4	7	50	0	2	4	3	5	4	6	7	6	7	3	3	0.565217	-1.76923	-0.823122	0.112721	Green	1.13043	1.13043	0.176878	0.564243	Red	0.5	-2	-1	0.0250813	Blue
				AEGDGLNA_02267	L-cystine uptake protein TcyP	8.46632	49539	F214540.dat	Q24827_MS19-018_19N_pH5to7_4	201	11.3	4	4	7	50	2	1	4	6	3	3	4	7	5	4	5	6	0.708333	-1.41176	-0.4975	0.216312	Red	0.875	-1.14286	-0.192645	0.506424	Red	0.809524	-1.23529	-0.304855	0.518938	Red
				AEGDGLNA_01910	Prolipoprotein diacylglyceryl transferase	9.60699	31806	F214536.dat	Q24823_MS19-018_19N_pH5to5_4	187	22.9	4	4	7	74	5	3	6	7	6	7	6	7	6	8	7	6	0.806452	-1.24	-0.31034	0.189482	Red	0.967742	-1.03333	-0.0473057	0.673694	Red	0.833333	-1.2	-0.263034	0.243655	Red
				AEGDGLNA_01584	Pyridoxal phosphate homeostasis protein	6.76734	25268	F214544.dat	Q24831_MS19-018_19N_pH7to7_4	168	22.1	4	4	7	61	4	3	5	6	5	5	4	6	5	5	6	7	0.814815	-1.22727	-0.295456	0.174963	Red	0.888889	-1.125	-0.169925	0.279303	Red	0.916667	-1.09091	-0.125531	0.541229	Red
MULTISPECIES: 2-amino-4-hydroxy-6-hydroxymethyldihydropteridine diphosphokinase [Staphylococcus]	WP_070657448.1	P22291	folK	AEGDGLNA_02178	Bifunctional folate synthesis protein	6.08789	18140	F214535.dat	Q24822_MS19-018_19N_pH5to5_3	138	44.7	4	4	7	42	5	4	7	5	3	4	3	4	1	1	3	2	2.27273	2.27273	1.18442	0.0052304	Blue	1.63636	1.63636	0.710493	0.0264654	Blue	1.38889	1.38889	0.473931	0.0617412	Red
				AEGDGLNA_00162	putative metabolite transport protein CsbC	6.07736	48361	F214543.dat	Q24830_MS19-018_19N_pH7to7_3	137	6.3	4	4	7	50	2	4	3	4	5	3	5	3	5	3	7	6	0.68	-1.47059	-0.556393	0.0998924	Red	0.8	-1.25	-0.321928	0.276808	Red	0.85	-1.17647	-0.234465	0.357179	Red
MULTISPECIES: ribokinase [Staphylococcus]	WP_002467301.1	P83534	rbsK	AEGDGLNA_00388	Bifunctional ribokinase/ribose-5-phosphate isomerase A	4.72854	33089	F214542.dat	Q24829_MS19-018_19N_pH7to7_2	245	16.6	4	4	6	51	1	1	0	2	4	6	5	6	7	6	4	9	0.266667	-3.75	-1.90689	0.00845411	Blue	0.833333	-1.2	-0.263034	0.33364	Red	0.32	-3.125	-1.64386	0.000569236	Blue
				AEGDGLNA_00253	hypothetical protein	4.09817	17689	F214539.dat	Q24826_MS19-018_19N_pH5to7_3	244	49.3	4	4	6	58	3	3	5	4	6	5	6	4	5	7	5	5	0.730769	-1.36842	-0.452512	0.0448674	Orange	0.961538	-1.04	-0.0565835	0.73038	Red	0.76	-1.31579	-0.395929	0.0686078	Red
MULTISPECIES: DsbA family protein [Staphylococcus]	WP_000896691.1	Q99V89	SERP0581	AEGDGLNA_01768	hypothetical protein	5.70937	31230	F214536.dat	Q24823_MS19-018_19N_pH5to5_4	235	20	4	4	6	43	6	3	5	6	4	4	4	4	2	2	1	2	2.18182	2.18182	1.12553	0.01427	Blue	1.81818	1.81818	0.862496	0.00289581	Blue	1.2	1.2	0.263034	0.252215	Red
				AEGDGLNA_02547	hypothetical protein	9.58567	14688	F214543.dat	Q24830_MS19-018_19N_pH7to7_3	229	37.8	4	4	6	58	4	5	5	6	0	5	6	4	7	5	6	5	0.888889	-1.125	-0.169925	0.279303	Red	0.703704	-1.42105	-0.50696	0.230081	Red	1.26316	1.26316	0.337035	0.420985	Red
MULTISPECIES: formimidoylglutamase [Staphylococcus]	WP_000277968.1	P99158	hutG	AEGDGLNA_00554	Formimidoylglutamase	5.33642	34761	F214535.dat	Q24822_MS19-018_19N_pH5to5_3	211	19.3	4	4	6	32	3	3	6	5	3	2	2	2	1	2	2	1	2.1	2.1	1.07039	0.0281587	Blue	1.3	1.3	0.378512	0.0981403	Red	1.61538	1.61538	0.691878	0.0704426	Green
				AEGDGLNA_02000	hypothetical protein	9.52101	16043	F214538.dat	Q24825_MS19-018_19N_pH5to7_2	205	36.7	4	4	6	62	4	6	5	5	5	6	5	6	5	5	5	5	1	1	0	1	Red	1.08333	1.08333	0.115477	0.18169	Red	0.923077	-1.08333	-0.115477	0.359991	Red
				AEGDGLNA_02369	General stress protein 26	5.19273	16341	F214543.dat	Q24830_MS19-018_19N_pH7to7_3	197	39.7	4	4	6	63	7	5	5	6	4	8	5	3	6	5	6	3	1.125	1.125	0.169925	0.417996	Red	1	1	0	1	Red	1.125	1.125	0.169925	0.558985	Red
				AEGDGLNA_01959	Kinase A inhibitor	8.49208	28062	F214542.dat	Q24829_MS19-018_19N_pH7to7_2	185	14.4	4	4	6	63	5	6	6	4	6	7	3	7	4	6	4	5	1.08696	1.08696	0.120294	0.488053	Red	1.17391	1.17391	0.231326	0.394191	Red	0.925926	-1.08	-0.111031	0.659591	Red
				AEGDGLNA_00553	Lysostaphin resistance protein A	5.63893	43152	F214540.dat	Q24827_MS19-018_19N_pH5to7_4	157	13.1	4	4	6	37	2	1	3	3	2	4	3	6	3	5	2	3	0.764706	-1.30769	-0.387023	0.255975	Red	1.11765	1.11765	0.160465	0.655415	Red	0.684211	-1.46154	-0.547488	0.189482	Red
				AEGDGLNA_02305	Signal peptidase IB	9.3969	21848	F214536.dat	Q24823_MS19-018_19N_pH5to5_4	156	30.7	5	4	6	61	3	4	7	6	5	4	5	6	5	7	5	4	0.96	-1.04167	-0.0588937	0.829996	Red	0.96	-1.04167	-0.0588937	0.752037	Red	1	1	0	1	Red
				AEGDGLNA_02187	Cell division protein DivIC	9.44147	15746	F214537.dat	Q24824_MS19-018_19N_pH5to7_1	112	35.3	4	4	6	42	2	3	4	4	6	3	3	3	3	3	4	4	0.944444	-1.05882	-0.0824622	0.673694	Red	1.05556	1.05556	0.0780025	0.771769	Red	0.894737	-1.11765	-0.160465	0.597965	Red
				AEGDGLNA_02508	hypothetical protein	9.89498	14636	F214538.dat	Q24825_MS19-018_19N_pH5to7_2	108	36.1	4	4	6	15	0	0	0	0	0	6	4	0	5	0	0	0	0.444444	-2.25	-1.16993	0.391002	Green	1.55556	1.55556	0.63743	0.546448	Green	0.285714	-3.5	-1.80735	0.194171	Green
				AEGDGLNA_01574	Bifunctional protein PyrR	5.54856	19687	F214542.dat	Q24829_MS19-018_19N_pH7to7_2	268	22.9	4	4	5	58	5	4	5	5	5	5	5	5	5	5	5	4	1	1	0	1	Red	1.04348	1.04348	0.0614005	0.391002	Red	0.958333	-1.04348	-0.0614005	0.391002	Red
MULTISPECIES: ribosome maturation factor RimP [Staphylococcaceae]	WP_077140379.1	Q97S61	rimP	AEGDGLNA_01509	Ribosome maturation factor RimP	4.64614	17642	F214536.dat	Q24823_MS19-018_19N_pH5to5_4	247	31	4	4	5	29	0	2	4	5	2	2	1	1	4	2	3	3	0.9375	-1.06667	-0.0931094	0.84328	Red	0.625	-1.6	-0.678072	0.0273393	Blue	1.5	1.5	0.584963	0.346358	Green
				AEGDGLNA_01905	Gluconeogenesis factor	5.44776	36196	F214536.dat	Q24823_MS19-018_19N_pH5to5_4	246	21.5	4	4	5	39	4	5	5	5	3	3	0	4	7	2	0	1	1.64286	1.64286	0.716207	0.244078	Green	1	1	0	1	Red	1.64286	1.64286	0.716207	0.0760516	Green
				AEGDGLNA_00715	Cyclic di-AMP synthase CdaA	7.87617	30032	F214542.dat	Q24829_MS19-018_19N_pH7to7_2	243	18.2	4	4	5	60	5	4	6	6	6	5	4	6	5	5	4	4	1.13636	1.13636	0.184425	0.238225	Red	1.13636	1.13636	0.184425	0.238225	Red	1	1	0	1	Red
				AEGDGLNA_02119	Phosphoglycolate phosphatase	4.62723	25704	F214536.dat	Q24823_MS19-018_19N_pH5to5_4	233	20.3	4	4	5	21	0	3	2	5	2	0	2	0	1	2	3	1	1.27273	1.27273	0.347923	0.546702	Red	0.727273	-1.375	-0.459432	0.357179	Red	1.75	1.75	0.807355	0.266684	Green
				AEGDGLNA_02541	3-oxoacyl-[acyl-carrier-protein] synthase 3 protein 2	4.6509	35947	F214543.dat	Q24830_MS19-018_19N_pH7to7_3	224	20.9	4	4	5	35	3	3	4	2	2	0	1	4	5	4	5	2	0.8	-1.25	-0.321928	0.277355	Red	0.55	-1.81818	-0.862496	0.0903753	Green	1.45455	1.45455	0.540568	0.25247	Red
				AEGDGLNA_00494	Uroporphyrinogen-III C-methyltransferase	6.41259	34698	F214539.dat	Q24826_MS19-018_19N_pH5to7_3	205	15.4	4	4	5	26	0	5	0	0	2	4	5	1	3	1	3	2	0.692308	-1.44444	-0.530515	0.497929	Red	1.23077	1.23077	0.29956	0.502663	Red	0.5625	-1.77778	-0.830075	0.305171	Green
				AEGDGLNA_01534	Ribosome maturation factor RimM	4.72864	19382	F214536.dat	Q24823_MS19-018_19N_pH5to5_4	197	27.5	4	4	5	43	2	1	5	5	5	3	2	7	5	2	2	4	1	1	0	1	Red	1.23529	1.23529	0.304855	0.486985	Red	0.809524	-1.23529	-0.304855	0.533534	Red
				AEGDGLNA_01487	hypothetical protein	4.32733	8019	F214544.dat	Q24831_MS19-018_19N_pH7to7_4	196	93	4	4	5	32	3	2	2	3	2	3	2	2	1	4	3	5	0.823529	-1.21429	-0.280108	0.455993	Red	0.764706	-1.30769	-0.387023	0.331981	Red	1.07692	1.07692	0.106915	0.53744	Red
MULTISPECIES: proline dehydrogenase [Staphylococcus]	WP_002455178.1	P94390	putA	AEGDGLNA_01012	Proline dehydrogenase 2	9.02712	38535	F214542.dat	Q24829_MS19-018_19N_pH7to7_2	194	21.6	4	4	5	15	0	0	0	0	0	0	0	0	3	5	3	4	0.210526	-4.75	-2.24793	0.00433206	Blue	0.210526	-4.75	-2.24793	0.00433206	Blue	1	1	0	#DIV/0!	#DIV/0!
				AEGDGLNA_00464	Quinolone resistance protein NorB	9.23844	49812	F214540.dat	Q24827_MS19-018_19N_pH5to7_4	193	7.1	4	4	5	34	3	2	5	4	2	3	1	5	3	3	2	1	1.38462	1.38462	0.469485	0.174963	Red	1.15385	1.15385	0.206451	0.632519	Red	1.2	1.2	0.263034	0.511639	Red
				AEGDGLNA_02100	5'-nucleotidase	5.68325	24865	F214539.dat	Q24826_MS19-018_19N_pH5to7_3	186	29.3	4	4	5	31	0	1	3	2	3	3	5	3	2	3	3	3	0.666667	-1.5	-0.584963	0.147466	Green	1.2	1.2	0.263034	0.244615	Red	0.555556	-1.8	-0.847997	0.0523502	Green
MULTISPECIES: ABC transporter ATP-binding protein [Staphylococcus]	WP_095103483.1	Q2EHL8	SERP0016	AEGDGLNA_02312	Macrolide export ATP-binding/permease protein MacB	8.29758	42885	F214540.dat	Q24827_MS19-018_19N_pH5to7_4	185	11.3	4	4	5	38	0	0	0	2	3	5	4	5	3	6	6	4	0.26087	-3.83333	-1.9386	0.00469796	Blue	0.913043	-1.09524	-0.131245	0.597965	Red	0.285714	-3.5	-1.80735	0.0016468	Blue
MULTISPECIES: NADPH-dependent oxidoreductase [Staphylococcus]	WP_001289311.1	Q2G0Z5	nfrA	AEGDGLNA_02268	NADPH-dependent oxidoreductase	5.39122	28592	F214535.dat	Q24822_MS19-018_19N_pH5to5_3	181	17.9	4	4	5	33	3	3	5	5	1	2	3	1	4	1	2	3	1.42857	1.42857	0.514573	0.134586	Red	0.785714	-1.27273	-0.347923	0.389595	Red	1.81818	1.81818	0.862496	0.0250215	Blue
MULTISPECIES: HTH-type transcriptional regulator SarV [Staphylococcus]	WP_000066900.1	Q2FVY9	sarV	AEGDGLNA_00621	HTH-type transcriptional regulator SarV	9.02329	13993	F214544.dat	Q24831_MS19-018_19N_pH7to7_4	178	36.2	4	4	5	28	0	0	0	1	3	3	2	3	4	3	4	5	0.25	-4	-2	0.000557733	Blue	0.75	-1.33333	-0.415037	0.0478566	Orange	0.333333	-3	-1.58496	0.000400878	Blue
MULTISPECIES: 3-oxoacyl-[acyl-carrier-protein] reductase [Staphylococcus]	WP_000167268.1	P0A0H9	fabG	AEGDGLNA_02379	3-oxoacyl-[acyl-carrier-protein] reductase FabG	8.39	28778	F214535.dat	Q24822_MS19-018_19N_pH5to5_3	174	25.5	4	4	5	26	3	4	5	3	2	2	1	3	1	1	1	0	2.71429	2.71429	1.44057	0.00355161	Blue	1.71429	1.71429	0.777608	0.0478566	Blue	1.58333	1.58333	0.662965	0.0327734	Blue
				AEGDGLNA_02544	hypothetical protein	9.8224	12406	F214539.dat	Q24826_MS19-018_19N_pH5to7_3	170	29.1	4	4	5	47	2	5	4	5	5	4	5	4	3	3	3	4	1.17647	1.17647	0.234465	0.377563	Red	1.29412	1.29412	0.371969	0.017467	Orange	0.909091	-1.1	-0.137504	0.548653	Red
MULTISPECIES: 2,3,4,5-tetrahydropyridine-2,6-dicarboxylate N-acetyltransferase [Staphylococcus]	WP_000249835.1	Q7A2S0	dapD	AEGDGLNA_01357	2,3,4,5-tetrahydropyridine-2,6-dicarboxylate N-acetyltransferase	5.3056	25443	F214535.dat	Q24822_MS19-018_19N_pH5to5_3	168	24.2	4	4	5	51	4	5	5	6	4	2	2	3	5	5	5	5	1	1	0	1	Red	0.625	-1.6	-0.678072	0.0182199	Blue	1.6	1.6	0.678072	0.0121942	Blue
membrane protein [Staphylococcus epidermidis]	WP_038813223.1		SERP1742	AEGDGLNA_00734	hypothetical protein	10.9118	13188	F214534.dat	Q24821_MS19-018_19N_pH5to5_2	166	18.1	4	4	5	39	3	5	6	6	3	4	1	4	2	2	1	2	2.18182	2.18182	1.12553	0.01427	Blue	1.45455	1.45455	0.540568	0.175878	Red	1.5	1.5	0.584963	0.0924263	Green
				AEGDGLNA_01084	Transcriptional repressor NrdR	7.66915	18302	F214539.dat	Q24826_MS19-018_19N_pH5to7_3	165	22.4	4	4	5	61	5	4	6	6	6	5	5	5	5	5	5	4	1.08696	1.08696	0.120294	0.401243	Red	1.08696	1.08696	0.120294	0.207031	Red	1	1	0	1	Red
				AEGDGLNA_02116	Deoxyadenosine/deoxycytidine kinase	4.91829	26185	F214537.dat	Q24824_MS19-018_19N_pH5to7_1	164	18.6	4	4	5	49	5	4	4	5	5	3	3	4	5	4	4	3	1.1	1.1	0.137504	0.359991	Red	0.95	-1.05263	-0.0740006	0.705184	Red	1.15789	1.15789	0.211504	0.238225	Red
MULTISPECIES: nickel-dependent lactate racemase [Staphylococcus]	WP_017636364.1	F9USS9	SERP0256	AEGDGLNA_02068	Lactate racemase	5.276	47277	F214536.dat	Q24823_MS19-018_19N_pH5to5_4	149	15.6	4	4	5	34	6	4	5	5	1	4	1	3	2	0	2	1	2.66667	2.66667	1.41504	0.00109161	Blue	1.44444	1.44444	0.530515	0.311187	Red	1.84615	1.84615	0.884523	0.0261377	Blue
				AEGDGLNA_00415	Putative monooxygenase YcnE	5.09142	11360	F214543.dat	Q24830_MS19-018_19N_pH7to7_3	148	58.3	4	4	5	53	3	4	4	5	4	6	5	4	5	5	5	3	0.909091	-1.1	-0.137504	0.469123	Red	1.04545	1.04545	0.0641303	0.73038	Red	0.869565	-1.15	-0.201634	0.279303	Red
MULTISPECIES: ABC transporter substrate-binding protein [Staphylococcus]	WP_029056309.1	O34966	SERP2383	AEGDGLNA_00110	High-affinity zinc uptake system binding-protein ZnuA	6.12347	37938	F214540.dat	Q24827_MS19-018_19N_pH5to7_4	146	15.1	4	4	5	36	3	4	3	4	3	4	3	5	1	2	3	1	1.63636	1.63636	0.710493	0.0264654	Blue	1.72727	1.72727	0.788496	0.0254739	Blue	0.947368	-1.05556	-0.0780025	0.673694	Red
MULTISPECIES: type II toxin-antitoxin system PemK/MazF family toxin [Staphylococcus]	WP_000621175.1	Q2FWI8	mazF	AEGDGLNA_00793	Endoribonuclease MazF	9.32983	13475	F214536.dat	Q24823_MS19-018_19N_pH5to5_4	133	28.3	4	4	5	34	3	3	4	5	2	2	2	2	3	3	2	3	1.26667	1.26667	0.341037	0.129409	Red	0.8	-1.25	-0.321928	0.0576689	Red	1.58333	1.58333	0.662965	0.0353528	Blue
				AEGDGLNA_01174	Oxygen-independent coproporphyrinogen-III oxidase-like protein YqeR	6.24288	43325	F214540.dat	Q24827_MS19-018_19N_pH5to7_4	131	12	4	4	5	34	2	1	3	3	2	2	2	5	4	4	2	4	0.722222	-1.38462	-0.469485	0.121072	Red	0.833333	-1.2	-0.263034	0.441726	Red	0.866667	-1.15385	-0.206451	0.597965	Red
				AEGDGLNA_01130	N-acetylmuramoyl-L-alanine amidase LytC	9.0972	32481	F214535.dat	Q24822_MS19-018_19N_pH5to5_3	128	22.7	4	4	5	30	2	3	5	3	3	2	3	1	2	3	0	3	1.41667	1.41667	0.5025	0.235365	Red	1.08333	1.08333	0.115477	0.780872	Red	1.30769	1.30769	0.387023	0.255975	Red
				AEGDGLNA_01897	Central glycolytic genes regulator	5.67911	37512	F214544.dat	Q24831_MS19-018_19N_pH7to7_4	125	14.8	4	4	5	46	2	3	4	3	4	4	3	5	4	4	5	5	0.727273	-1.375	-0.459432	0.0273393	Orange	0.909091	-1.1	-0.137504	0.359991	Red	0.8	-1.25	-0.321928	0.133975	Red
				AEGDGLNA_01274	L-asparaginase	5.87617	35955	F214535.dat	Q24822_MS19-018_19N_pH5to5_3	124	15.8	4	4	5	40	4	3	5	3	3	3	3	4	4	3	2	3	1.1875	1.1875	0.247928	0.279303	Red	1.0625	1.0625	0.0874628	0.623929	Red	1.11765	1.11765	0.160465	0.401243	Red
				AEGDGLNA_00291	hypothetical protein	5.96685	49702	F214543.dat	Q24830_MS19-018_19N_pH7to7_3	114	8.6	4	4	5	32	1	4	2	2	3	4	3	3	1	2	5	2	0.928571	-1.07692	-0.106915	0.823816	Red	1.21429	1.21429	0.280108	0.458409	Red	0.764706	-1.30769	-0.387023	0.215036	Red
				AEGDGLNA_01726	hypothetical protein	8.35079	29324	F214536.dat	Q24823_MS19-018_19N_pH5to5_4	78	15.5	4	4	5	19	1	1	3	5	1	1	1	2	1	1	1	1	1.75	1.75	0.807355	0.21517	Green	1.125	1.125	0.169925	0.391002	Red	1.55556	1.55556	0.63743	0.286029	Green
MULTISPECIES: 5-(carboxyamino)imidazole ribonucleotide mutase [Staphylococcus]	WP_041612960.1	Q9WYS7	purE	AEGDGLNA_01682	N5-carboxyaminoimidazole ribonucleotide mutase	6.7334	17144	F214536.dat	Q24823_MS19-018_19N_pH5to5_4	261	38.8	4	4	4	37	2	1	4	4	2	2	2	3	4	5	3	5	0.714286	-1.4	-0.485427	0.151525	Red	0.619048	-1.61538	-0.691878	0.016698	Blue	1.15385	1.15385	0.206451	0.564443	Red
				AEGDGLNA_01504	Ribosome-binding factor A	5.71852	13450	F214539.dat	Q24826_MS19-018_19N_pH5to7_3	245	53.4	4	4	4	54	2	5	5	5	6	4	4	5	4	4	5	5	0.954545	-1.04762	-0.0671142	0.771769	Red	1.04545	1.04545	0.0641303	0.673694	Red	0.913043	-1.09524	-0.131245	0.597965	Red
MULTISPECIES: acetylornithine deacetylase [Staphylococcus]	WP_080033752.1	Q9K9G9	SERP2048	AEGDGLNA_00437	N-formyl-4-amino-5-aminomethyl-2-methylpyrimidine deformylase	5.09924	46216	F214536.dat	Q24823_MS19-018_19N_pH5to5_4	243	12.6	4	4	4	42	6	5	3	4	2	3	0	3	6	4	2	4	1.1	1.1	0.137504	0.648842	Red	0.6	-1.66667	-0.736966	0.114531	Green	1.83333	1.83333	0.874469	0.040364	Blue
				AEGDGLNA_02242	hypothetical protein	4.56906	9492	F214543.dat	Q24830_MS19-018_19N_pH7to7_3	240	51.2	4	4	4	39	4	3	4	3	3	3	3	2	4	4	4	2	1	1	0	1	Red	0.833333	-1.2	-0.263034	0.244615	Red	1.2	1.2	0.263034	0.0981403	Red
				AEGDGLNA_01966	7-carboxy-7-deazaguanine synthase	5.43672	27038	F214539.dat	Q24826_MS19-018_19N_pH5to7_3	237	25.7	4	4	4	32	2	3	2	4	4	2	4	3	2	2	3	1	1.25	1.25	0.321928	0.279303	Red	1.41667	1.41667	0.5025	0.0953239	Red	0.882353	-1.13333	-0.180572	0.488053	Red
				AEGDGLNA_01948	Putative 5'(3')-deoxyribonucleotidase	5.34143	20916	F214536.dat	Q24823_MS19-018_19N_pH5to5_4	233	22.3	4	4	4	37	2	2	4	4	2	3	3	3	3	4	4	3	0.888889	-1.125	-0.169925	0.478009	Red	0.833333	-1.2	-0.263034	0.0981403	Red	1.06667	1.06667	0.0931094	0.710984	Red
				AEGDGLNA_02221	hypothetical protein	5.59855	20278	F214539.dat	Q24826_MS19-018_19N_pH5to7_3	224	30.1	4	4	4	29	3	2	2	3	1	2	4	3	2	2	2	3	1.07692	1.07692	0.106915	0.53744	Red	1.07692	1.07692	0.106915	0.736783	Red	1	1	0	1	Red
				AEGDGLNA_02018	Bacitracin export ATP-binding protein BceA	5.39255	28616	F214537.dat	Q24824_MS19-018_19N_pH5to7_1	221	26.5	4	4	4	39	3	3	2	3	4	4	3	4	2	3	4	4	0.882353	-1.13333	-0.180572	0.401243	Red	1.11765	1.11765	0.160465	0.401243	Red	0.789474	-1.26667	-0.341037	0.0300197	Orange
				AEGDGLNA_02536	hypothetical protein	5.45057	21197	F214540.dat	Q24827_MS19-018_19N_pH5to7_4	214	25	4	4	4	36	3	1	3	3	4	2	2	4	4	4	3	3	0.777778	-1.28571	-0.36257	0.146249	Red	0.888889	-1.125	-0.169925	0.478009	Red	0.875	-1.14286	-0.192645	0.53744	Red
				AEGDGLNA_02020	Response regulator protein GraR	4.68555	26256	F214540.dat	Q24827_MS19-018_19N_pH5to7_4	202	25.4	4	4	4	32	3	2	3	1	2	4	3	4	3	2	2	3	0.928571	-1.07692	-0.106915	0.673694	Red	1.21429	1.21429	0.280108	0.238225	Red	0.764706	-1.30769	-0.387023	0.190116	Red
				AEGDGLNA_00725	putative mannose-6-phosphate isomerase GmuF	4.67753	35494	F214534.dat	Q24821_MS19-018_19N_pH5to5_2	202	18.9	4	4	4	31	3	4	2	3	2	3	1	1	4	2	2	4	1	1	0	1	Red	0.6875	-1.45455	-0.540568	0.148325	Red	1.45455	1.45455	0.540568	0.0953239	Red
				AEGDGLNA_00614	Cyclic pyranopterin monophosphate synthase	9.32569	17749	F214536.dat	Q24823_MS19-018_19N_pH5to5_4	198	23.3	4	4	4	29	3	3	2	4	3	2	3	2	2	2	1	2	1.45455	1.45455	0.540568	0.0478566	Orange	1.27273	1.27273	0.347923	0.0981403	Red	1.14286	1.14286	0.192645	0.359991	Red
MULTISPECIES: tRNA (adenosine(37)-N6)-threonylcarbamoyltransferase complex ATPase subunit type 1 TsaE [Staphylococcus]	WP_048540698.1	O05515	SERP1664	AEGDGLNA_00814	tRNA threonylcarbamoyladenosine biosynthesis protein TsaE	5.76075	17329	F214544.dat	Q24831_MS19-018_19N_pH7to7_4	194	31.4	4	4	4	23	1	0	1	1	3	2	3	1	3	2	2	4	0.466667	-2.14286	-1.09954	0.016698	Blue	0.866667	-1.15385	-0.206451	0.488053	Red	0.538462	-1.85714	-0.893085	0.0435576	Blue
				AEGDGLNA_01565	hypothetical protein	4.30591	15173	F214541.dat	Q24828_MS19-018_19N_pH7to7_1	191	27.4	4	4	4	33	2	1	3	5	2	3	4	2	4	3	2	2	1	1	0	1	Red	1	1	0	1	Red	1	1	0	1	Red
				AEGDGLNA_01341	hypothetical protein	4.99343	7908	F214541.dat	Q24828_MS19-018_19N_pH7to7_1	184	32.8	4	4	4	33	2	3	2	3	3	3	2	2	4	3	3	3	0.823529	-1.21429	-0.280108	0.0981403	Red	0.823529	-1.21429	-0.280108	0.0981403	Red	1	1	0	1	Red
				AEGDGLNA_01604	Glutamate racemase	6.65826	29840	F214534.dat	Q24821_MS19-018_19N_pH5to5_2	183	24	4	4	4	32	2	4	4	2	3	1	2	2	2	4	2	4	1	1	0	1	Red	0.75	-1.33333	-0.415037	0.21228	Red	1.33333	1.33333	0.415037	0.21228	Red
MULTISPECIES: hypothetical protein [Staphylococcus]	WP_025904822.1	P38049	SERP2173	AEGDGLNA_00313	Heme-degrading monooxygenase HmoB	9.06658	17632	F214535.dat	Q24822_MS19-018_19N_pH5to5_3	179	22.3	4	4	4	31	3	4	4	4	2	4	2	2	1	2	2	1	1.9	1.9	0.925999	0.00114013	Blue	1.4	1.4	0.485427	0.146249	Red	1.35714	1.35714	0.440573	0.0827369	Red
				AEGDGLNA_01958	KipI antagonist	7.85475	38018	F214544.dat	Q24831_MS19-018_19N_pH7to7_4	174	18	4	4	4	36	3	4	4	3	2	1	3	5	2	3	2	4	1.2	1.2	0.263034	0.238225	Red	1	1	0	1	Red	1.2	1.2	0.263034	0.455993	Red
				AEGDGLNA_01335	Response regulator ArlR	5.04465	25368	F214539.dat	Q24826_MS19-018_19N_pH5to7_3	168	25.6	4	4	4	31	4	3	1	4	1	3	4	3	3	2	2	1	1.33333	1.33333	0.415037	0.277355	Red	1.25	1.25	0.321928	0.361986	Red	1.06667	1.06667	0.0931094	0.80063	Red
				AEGDGLNA_01413	hypothetical protein	9.3903	40087	F214540.dat	Q24827_MS19-018_19N_pH5to7_4	165	14.4	4	4	4	15	1	0	1	1	2	1	0	4	1	1	1	2	0.777778	-1.28571	-0.36257	0.207031	Red	1.22222	1.22222	0.289507	0.608064	Red	0.636364	-1.57143	-0.652077	0.331981	Green
MULTISPECIES: RNA polymerase sigma factor RpoD [Staphylococcus]	WP_042738571.1	P06224	rpoD	AEGDGLNA_00030	RNA polymerase sigma factor SigA	5.0402	50171	F214535.dat	Q24822_MS19-018_19N_pH5to5_3	163	10.4	4	4	4	34	4	4	4	5	3	1	2	2	4	3	1	1	1.61538	1.61538	0.691878	0.0704426	Green	0.923077	-1.08333	-0.115477	0.782349	Red	1.75	1.75	0.807355	0.00541198	Blue
				AEGDGLNA_01856	Coenzyme F420:L-glutamate ligase	7.82444	20895	F214535.dat	Q24822_MS19-018_19N_pH5to5_3	162	28.9	4	4	4	34	1	1	4	2	4	4	1	3	3	3	4	4	0.666667	-1.5	-0.584963	0.121486	Green	0.888889	-1.125	-0.169925	0.548653	Red	0.75	-1.33333	-0.415037	0.355918	Red
				AEGDGLNA_01931	hypothetical protein	7.02472	34648	F214536.dat	Q24823_MS19-018_19N_pH5to5_4	162	17.6	4	4	4	11	2	1	1	4	0	1	0	0	0	2	0	0	2	2	1	0.139456	Green	0.833333	-1.2	-0.263034	0.675809	Red	2.4	2.4	1.26303	0.084546	Green
MULTISPECIES: thiolase family protein [Staphylococcus]	WP_001070676.1	O07618	vraB	AEGDGLNA_02098	Putative acetyl-CoA C-acetyltransferase YhfS	8.67835	41776	F214539.dat	Q24826_MS19-018_19N_pH5to7_3	162	12	4	4	4	28	0	0	2	0	3	3	4	4	2	4	2	4	0.375	-2.66667	-1.41504	0.017467	Blue	1.125	1.125	0.169925	0.478009	Red	0.333333	-3	-1.58496	0.00391462	Blue
MULTISPECIES: sensor histidine kinase ArlS [Staphylococcus]	WP_000166802.1	Q9KJN3	arlS	AEGDGLNA_01336	Signal transduction histidine-protein kinase ArlS	6.19902	52903	F214536.dat	Q24823_MS19-018_19N_pH5to5_4	162	10.5	4	4	4	24	2	2	3	4	1	1	3	4	1	0	1	2	1.875	1.875	0.906891	0.0327734	Blue	1.625	1.625	0.70044	0.207564	Green	1.15385	1.15385	0.206451	0.597965	Red
				AEGDGLNA_01140	TPR repeat-containing protein YrrB	4.4862	25629	F214539.dat	Q24826_MS19-018_19N_pH5to7_3	155	14	4	4	4	33	2	3	3	3	2	3	4	3	3	3	2	2	1.07143	1.07143	0.0995357	0.53744	Red	1.14286	1.14286	0.192645	0.359991	Red	0.9375	-1.06667	-0.0931094	0.623929	Red
				AEGDGLNA_00961	hypothetical protein	9.21324	44283	F214536.dat	Q24823_MS19-018_19N_pH5to5_4	153	11.2	4	4	4	27	1	3	2	4	2	2	2	3	2	1	2	3	1.16667	1.16667	0.222392	0.541229	Red	1.08333	1.08333	0.115477	0.623929	Red	1.07692	1.07692	0.106915	0.736783	Red
				AEGDGLNA_01022	putative protein	9.13687	46547	F214542.dat	Q24829_MS19-018_19N_pH7to7_2	148	14.8	4	4	4	14	0	2	1	2	0	1	1	0	1	4	1	1	0.818182	-1.22222	-0.289507	0.597965	Red	0.545455	-1.83333	-0.874469	0.197182	Green	1.5	1.5	0.584963	0.238225	Green
				AEGDGLNA_00620	GTP 3',8-cyclase	8.70115	39149	F214536.dat	Q24823_MS19-018_19N_pH5to5_4	146	19.7	4	4	4	25	1	2	1	4	2	1	2	3	1	3	3	2	0.923077	-1.08333	-0.115477	0.780872	Red	0.923077	-1.08333	-0.115477	0.705184	Red	1	1	0	1	Red
MULTISPECIES: 6-phospho-beta-galactosidase [Staphylococcus]	WP_000169224.1	P67768	lacG	AEGDGLNA_00680	6-phospho-beta-galactosidase	5.29686	54843	F214542.dat	Q24829_MS19-018_19N_pH7to7_2	146	11.1	4	4	4	14	0	0	1	0	0	1	1	0	2	4	2	3	0.333333	-3	-1.58496	0.00729099	Blue	0.4	-2.5	-1.32193	0.0103788	Blue	0.833333	-1.2	-0.263034	0.53744	Red
				AEGDGLNA_01211	hypothetical protein	5.88552	12312	F214543.dat	Q24830_MS19-018_19N_pH7to7_3	144	40.7	4	4	4	17	1	1	1	1	1	1	1	1	1	2	4	2	0.615385	-1.625	-0.70044	0.141122	Green	0.615385	-1.625	-0.70044	0.141122	Green	1	1	0	#DIV/0!	#DIV/0!
				AEGDGLNA_00255	hypothetical protein	9.49346	23736	F214541.dat	Q24828_MS19-018_19N_pH7to7_1	138	15.2	4	4	4	41	2	2	4	3	4	5	3	5	4	3	3	3	0.882353	-1.13333	-0.180572	0.401243	Red	1.23529	1.23529	0.304855	0.129409	Red	0.714286	-1.4	-0.485427	0.0686078	Red
				AEGDGLNA_02004	Hydrogen peroxide-inducible genes activator	6.80036	32833	F214539.dat	Q24826_MS19-018_19N_pH5to7_3	133	13.4	4	4	4	39	3	4	5	4	3	3	4	2	3	4	1	3	1.33333	1.33333	0.415037	0.154797	Red	1.06667	1.06667	0.0931094	0.752037	Red	1.25	1.25	0.321928	0.133975	Red
MULTISPECIES: phosphate/phosphite/phosphonate ABC transporter substrate-binding protein [Staphylococcus]	WP_049416339.1	A3PDP9	SERP2286	AEGDGLNA_00198	putative ABC transporter phosphonate/phosphite binding protein PhnD2	9.17413	34922	F214537.dat	Q24824_MS19-018_19N_pH5to7_1	132	16	4	4	4	21	0	0	0	0	4	1	1	2	3	3	4	3	0.235294	-4.25	-2.08746	0.000982802	Blue	0.705882	-1.41667	-0.5025	0.175878	Red	0.333333	-3	-1.58496	0.0662756	Green
				AEGDGLNA_02088	putative amino acid permease YhdG	8.90889	54281	F214535.dat	Q24822_MS19-018_19N_pH5to5_3	128	10.5	4	4	4	26	1	1	4	5	3	1	1	3	3	2	1	1	1.36364	1.36364	0.447459	0.426009	Red	1.09091	1.09091	0.125531	0.750599	Red	1.25	1.25	0.321928	0.555075	Red
MULTISPECIES: transcriptional repressor [Staphylococcus]	WP_048539706.1	P54479	fur	AEGDGLNA_01203	Zinc-specific metallo-regulatory protein	6.4909	16312	F214536.dat	Q24823_MS19-018_19N_pH5to5_4	114	36.7	4	4	4	23	0	1	2	4	3	3	2	3	1	2	2	0	1.22222	1.22222	0.289507	0.632519	Red	1.66667	1.66667	0.736966	0.0435576	Blue	0.733333	-1.36364	-0.447459	0.331981	Red
				AEGDGLNA_02209	hypothetical protein	5.0677	30389	F214539.dat	Q24826_MS19-018_19N_pH5to7_3	113	14.6	4	4	4	23	1	2	3	2	2	1	4	2	1	2	2	1	1.2	1.2	0.263034	0.359991	Red	1.3	1.3	0.378512	0.336716	Red	0.923077	-1.08333	-0.115477	0.752037	Red
				AEGDGLNA_02022	L-amino acid N-acetyltransferase AaaT	5.11366	19556	F214535.dat	Q24822_MS19-018_19N_pH5to5_3	112	25.6	4	4	4	18	2	0	4	3	1	2	1	1	1	1	1	1	1.625	1.625	0.70044	0.239443	Green	1.125	1.125	0.169925	0.391002	Red	1.44444	1.44444	0.530515	0.331981	Red
Poly-gamma-glutamate hydrolase (IPR008585)	WP_070503076.1	O31815	SERP2212	AEGDGLNA_00274	hypothetical protein	10.2314	48387	F214536.dat	Q24823_MS19-018_19N_pH5to5_4	110	13	4	4	4	12	3	2	3	4	0	0	0	0	0	0	0	0	4	4	2	0.00520786	Blue	1	1	0	#DIV/0!	#DIV/0!	4	4	2	0.00520786	Blue
MULTISPECIES: oxidoreductase [Staphylococcus]	WP_000953556.1	P9WIL1	SERP2153	AEGDGLNA_00330	Putative 2-dehydropantoate 2-reductase	6.30366	33097	F214536.dat	Q24823_MS19-018_19N_pH5to5_4	107	16.6	4	4	4	26	3	2	3	4	2	1	1	2	3	2	1	2	1.33333	1.33333	0.415037	0.133975	Red	0.833333	-1.2	-0.263034	0.359991	Red	1.6	1.6	0.678072	0.0273393	Blue
				AEGDGLNA_00908	Adenine DNA glycosylase	5.82832	41104	F214538.dat	Q24825_MS19-018_19N_pH5to7_2	100	15.6	4	4	4	29	2	1	3	3	2	4	3	3	3	2	1	2	1.08333	1.08333	0.115477	0.705184	Red	1.33333	1.33333	0.415037	0.133975	Red	0.8125	-1.23077	-0.29956	0.279303	Red
Poly-gamma-glutamate hydrolase (IPR008585)	WP_002457228.1		SERP0469	AEGDGLNA_01867	hypothetical protein	9.68786	28575	F214534.dat	Q24821_MS19-018_19N_pH5to5_2	98	13.3	4	4	4	33	4	4	3	3	1	4	3	3	3	2	2	1	1.5	1.5	0.584963	0.0273393	Blue	1.25	1.25	0.321928	0.361986	Red	1.2	1.2	0.263034	0.336716	Red
				AEGDGLNA_01619	50S ribosomal protein L32	10.0461	6524	F214540.dat	Q24827_MS19-018_19N_pH5to7_4	258	56.1	3	3	23	266	19	19	23	21	26	26	21	23	21	22	21	24	0.934783	-1.06977	-0.0972972	0.258211	Red	1.08696	1.08696	0.120294	0.21876	Red	0.86	-1.16279	-0.217591	0.0678751	Red
MULTISPECIES: cytochrome aa3 quinol oxidase subunit III [Staphylococcus]	WP_078356756.1	E0TW65	qoxC	AEGDGLNA_01687	Quinol oxidase subunit 3	5.65212	22713	F214541.dat	Q24828_MS19-018_19N_pH7to7_1	170	10	3	3	13	100	5	6	7	5	16	7	8	7	13	8	8	10	0.627907	-1.59259	-0.671377	0.0354146	Blue	0.976744	-1.02381	-0.0339473	0.9239	Red	0.642857	-1.55556	-0.63743	0.183377	Green
				AEGDGLNA_01407	hypothetical protein	10.2374	8745	F214540.dat	Q24827_MS19-018_19N_pH5to7_4	153	45.3	3	3	12	80	3	6	8	12	4	8	8	12	6	6	3	4	1.43478	1.43478	0.520832	0.286986	Red	1.56522	1.56522	0.646363	0.141175	Green	0.916667	-1.09091	-0.125531	0.774138	Red
				AEGDGLNA_01846	hypothetical protein	5.484	6807	F214534.dat	Q24821_MS19-018_19N_pH5to5_2	188	31.7	3	3	7	43	4	7	2	5	2	3	6	3	2	1	5	3	1.46667	1.46667	0.552541	0.243079	Red	1.2	1.2	0.263034	0.560112	Red	1.22222	1.22222	0.289507	0.488937	Red
				AEGDGLNA_00400	hypothetical protein	9.09853	11612	F214536.dat	Q24823_MS19-018_19N_pH5to5_4	146	19.8	3	3	7	82	7	7	7	7	6	7	7	7	7	7	6	7	1.03226	1.03226	0.0458037	0.391002	Red	1	1	0	1	Red	1.03226	1.03226	0.0458037	0.391002	Red
MULTISPECIES: phospho-N-acetylmuramoyl-pentapeptide-transferase [Staphylococcus]	WP_000578462.1	Q2FZ93	mraY	AEGDGLNA_01590	Phospho-N-acetylmuramoyl-pentapeptide-transferase	7.88322	35593	F214539.dat	Q24826_MS19-018_19N_pH5to7_3	96	5	3	3	7	54	3	1	2	5	6	6	7	6	4	5	6	3	0.681818	-1.46667	-0.552541	0.156865	Red	1.31818	1.31818	0.398549	0.0666981	Red	0.517241	-1.93333	-0.95109	0.0218633	Blue
				AEGDGLNA_00659	Translation initiation factor IF-1	6.72021	8260	F214540.dat	Q24827_MS19-018_19N_pH5to7_4	215	77.8	3	3	6	53	3	3	3	5	5	2	2	6	3	8	8	5	0.642857	-1.55556	-0.63743	0.132263	Green	0.678571	-1.47368	-0.559427	0.210842	Red	0.947368	-1.05556	-0.0780025	0.837146	Red
MULTISPECIES: WecB/TagA/CpsF family glycosyltransferase [Staphylococcus]	WP_000215388.1	Q2G2L3	tagA	AEGDGLNA_02035	N-acetylglucosaminyldiphosphoundecaprenol N-acetyl-beta-D-mannosaminyltransferase	9.63434	29517	F214534.dat	Q24821_MS19-018_19N_pH5to5_2	176	18.7	3	3	6	30	4	6	3	4	3	2	2	2	3	1	0	0	2.625	2.625	1.39232	0.0142043	Blue	1.625	1.625	0.70044	0.175878	Green	1.61538	1.61538	0.691878	0.0428004	Blue
				AEGDGLNA_01124	Sec translocon accessory complex subunit YajC	9.59692	9571	F214534.dat	Q24821_MS19-018_19N_pH5to5_2	158	44.2	3	3	6	78	6	6	6	5	8	8	6	11	8	5	5	4	1.03846	1.03846	0.0544478	0.79712	Red	1.42308	1.42308	0.509014	0.0885247	Red	0.72973	-1.37037	-0.454566	0.0905309	Red
				AEGDGLNA_02024	hypothetical protein	9.32774	38923	F214536.dat	Q24823_MS19-018_19N_pH5to5_4	139	9.6	3	3	6	57	5	6	6	6	5	5	4	5	5	5	2	3	1.42105	1.42105	0.50696	0.0704426	Red	1.21053	1.21053	0.275634	0.280471	Red	1.17391	1.17391	0.231326	0.0300197	Orange
				AEGDGLNA_01642	hypothetical protein	6.73156	20346	F214541.dat	Q24828_MS19-018_19N_pH7to7_1	127	20.8	3	3	6	36	2	2	2	2	5	2	4	2	6	4	3	2	0.631579	-1.58333	-0.662965	0.132842	Green	0.894737	-1.11765	-0.160465	0.675632	Red	0.705882	-1.41667	-0.5025	0.194171	Red
				AEGDGLNA_01320	Peptide methionine sulfoxide reductase MsrA 2	5.21993	20247	F214536.dat	Q24823_MS19-018_19N_pH5to5_4	125	21.7	3	3	6	54	3	5	7	6	3	4	5	4	2	5	5	5	1.19048	1.19048	0.251539	0.413312	Red	0.952381	-1.05	-0.0703893	0.782349	Red	1.25	1.25	0.321928	0.25247	Red
				AEGDGLNA_00481	L-cystine transport system permease protein TcyB	9.48482	26569	F214538.dat	Q24825_MS19-018_19N_pH5to7_2	121	13.8	3	3	6	52	5	4	6	5	4	6	4	5	3	3	4	3	1.41176	1.41176	0.4975	0.0148041	Orange	1.35294	1.35294	0.436099	0.0435576	Orange	1.04348	1.04348	0.0614005	0.705184	Red
				AEGDGLNA_02355	hypothetical protein	8.573	11855	F214541.dat	Q24828_MS19-018_19N_pH7to7_1	192	44.3	3	3	5	53	5	3	5	5	4	5	4	5	5	4	4	4	1.04762	1.04762	0.0671142	0.675809	Red	1.04762	1.04762	0.0671142	0.53744	Red	1	1	0	1	Red
				AEGDGLNA_00505	hypothetical protein	9.60203	14004	F214541.dat	Q24828_MS19-018_19N_pH7to7_1	173	42.1	3	3	5	55	5	4	4	5	5	5	3	5	5	6	4	4	0.956522	-1.04545	-0.0641303	0.673694	Red	0.956522	-1.04545	-0.0641303	0.73038	Red	1	1	0	1	Red
				AEGDGLNA_00795	Anti-sigma-B factor antagonist	4.48022	12085	F214543.dat	Q24830_MS19-018_19N_pH7to7_3	163	34.3	3	3	5	36	3	3	2	4	3	3	2	2	3	3	5	3	0.888889	-1.125	-0.169925	0.469123	Red	0.777778	-1.28571	-0.36257	0.146249	Red	1.14286	1.14286	0.192645	0.359991	Red
				AEGDGLNA_01716	2',3'-cyclic-nucleotide 2'-phosphodiesterase/3'-nucleotidase	5.9004	57798	F214535.dat	Q24822_MS19-018_19N_pH5to5_3	160	5.6	3	3	5	52	4	5	5	4	4	5	3	5	4	4	5	4	1.04762	1.04762	0.0671142	0.53744	Red	1	1	0	1	Red	1.04762	1.04762	0.0671142	0.673694	Red
				AEGDGLNA_00909	hypothetical protein	5.34731	21635	F214544.dat	Q24831_MS19-018_19N_pH7to7_4	139	18.9	3	3	5	52	4	4	4	4	4	4	6	4	4	5	4	5	0.909091	-1.1	-0.137504	0.18169	Red	1	1	0	1	Red	0.909091	-1.1	-0.137504	0.391002	Red
				AEGDGLNA_01416	50S ribosomal protein L33 1	9.78155	5942	F214537.dat	Q24824_MS19-018_19N_pH5to7_1	134	42.9	3	3	5	47	2	3	3	4	5	3	3	7	5	3	5	4	0.761905	-1.3125	-0.392317	0.0953239	Red	1.04762	1.04762	0.0671142	0.825777	Red	0.727273	-1.375	-0.459432	0.222038	Red
				AEGDGLNA_02033	Teichoic acid translocation permease protein TagG	9.63613	31280	F214535.dat	Q24822_MS19-018_19N_pH5to5_3	113	5.9	3	3	5	43	3	6	5	3	4	2	3	4	4	3	3	3	1.23529	1.23529	0.304855	0.280471	Red	1	1	0	1	Red	1.23529	1.23529	0.304855	0.311187	Red
MULTISPECIES: ribulose-phosphate 3-epimerase [Staphylococcus]	WP_017724255.1	P74061	rpe	AEGDGLNA_01551	Ribulose-phosphate 3-epimerase	5.11539	23814	F214539.dat	Q24826_MS19-018_19N_pH5to7_3	105	22.4	3	3	5	27	1	0	1	2	3	4	5	3	4	2	2	0	0.666667	-1.5	-0.584963	0.329487	Green	1.58333	1.58333	0.662965	0.125584	Green	0.421053	-2.375	-1.24793	0.0049957	Blue
				AEGDGLNA_01294	Bifunctional ligase/repressor BirA	5.6166	37305	F214541.dat	Q24828_MS19-018_19N_pH7to7_1	245	16.4	3	3	4	25	2	3	2	1	2	1	2	2	4	3	2	1	0.857143	-1.16667	-0.222392	0.541229	Red	0.785714	-1.27273	-0.347923	0.341283	Red	1.09091	1.09091	0.125531	0.623929	Red
				AEGDGLNA_02074	Mycothiol acetyltransferase	4.99864	18395	F214539.dat	Q24826_MS19-018_19N_pH5to7_3	241	28.5	3	3	4	40	4	4	4	4	1	3	4	4	2	4	3	3	1.25	1.25	0.321928	0.0917211	Red	1	1	0	1	Red	1.25	1.25	0.321928	0.252215	Red
				AEGDGLNA_01053	Free methionine-R-sulfoxide reductase	5.2186	17125	F214544.dat	Q24831_MS19-018_19N_pH7to7_4	208	23.7	3	3	4	45	4	2	4	5	3	5	4	3	4	4	3	4	1	1	0	1	Red	1	1	0	1	Red	1	1	0	1	Red
				AEGDGLNA_01187	Endoribonuclease YbeY	4.36331	17981	F214539.dat	Q24826_MS19-018_19N_pH5to7_3	205	34.8	3	3	4	37	2	2	2	4	1	4	4	2	4	4	5	3	0.7	-1.42857	-0.514573	0.0608489	Red	0.75	-1.33333	-0.415037	0.207564	Red	0.933333	-1.07143	-0.0995357	0.792148	Red
				AEGDGLNA_00241	Staphylococcal secretory antigen ssaA2	5.54708	35960	F214542.dat	Q24829_MS19-018_19N_pH7to7_2	204	15.4	3	3	4	43	2	5	4	4	5	1	3	3	2	4	5	5	0.95	-1.05263	-0.0740006	0.80063	Red	0.8	-1.25	-0.321928	0.390955	Red	1.1875	1.1875	0.247928	0.495964	Red
				AEGDGLNA_01161	RNA-binding protein	6.10333	11015	F214540.dat	Q24827_MS19-018_19N_pH5to7_4	171	45.8	3	3	4	42	3	4	4	4	3	3	4	4	3	3	4	3	1.11765	1.11765	0.160465	0.207031	Red	1.05882	1.05882	0.0824622	0.53744	Red	1.05556	1.05556	0.0780025	0.53744	Red
				AEGDGLNA_01965	6-carboxy-5,6,7,8-tetrahydropterin synthase	6.64241	16332	F214543.dat	Q24830_MS19-018_19N_pH7to7_3	162	16.5	3	3	4	39	4	2	2	4	5	2	4	3	4	3	4	2	0.941176	-1.0625	-0.0874628	0.750599	Red	1.05882	1.05882	0.0824622	0.767118	Red	0.888889	-1.125	-0.169925	0.584951	Red
				AEGDGLNA_01261	Tyrosine recombinase XerD	8.89897	34127	F214534.dat	Q24821_MS19-018_19N_pH5to5_2	161	15.6	3	3	4	30	2	4	2	4	2	2	2	1	3	2	3	3	1.06667	1.06667	0.0931094	0.710984	Red	0.733333	-1.36364	-0.447459	0.0300197	Orange	1.45455	1.45455	0.540568	0.11638	Red
				AEGDGLNA_01841	Zinc-dependent sulfurtransferase SufU	4.5231	17098	F214543.dat	Q24830_MS19-018_19N_pH7to7_3	157	31.8	3	3	4	20	1	3	0	3	2	1	1	0	2	2	4	1	0.846154	-1.18182	-0.241008	0.628299	Red	0.615385	-1.625	-0.70044	0.154797	Green	1.375	1.375	0.459432	0.422967	Red
				AEGDGLNA_02197	2-iminobutanoate/2-iminopropanoate deaminase	4.78748	13957	F214541.dat	Q24828_MS19-018_19N_pH7to7_1	153	26.2	3	3	4	18	1	2	0	0	2	2	2	0	4	2	1	2	0.538462	-1.85714	-0.893085	0.110015	Green	0.769231	-1.3	-0.378512	0.388456	Red	0.7	-1.42857	-0.514573	0.320281	Red
				AEGDGLNA_02518	hypothetical protein	9.26149	34733	F214536.dat	Q24823_MS19-018_19N_pH5to5_4	151	10.8	3	3	4	40	5	3	3	4	3	4	3	3	3	3	3	3	1.1875	1.1875	0.247928	0.21517	Red	1.0625	1.0625	0.0874628	0.391002	Red	1.11765	1.11765	0.160465	0.401243	Red
				AEGDGLNA_00406	K(+)/H(+) antiporter NhaP2	5.5456	66258	F214536.dat	Q24823_MS19-018_19N_pH5to5_4	148	5.2	3	3	4	38	4	3	5	4	3	3	3	3	2	4	2	2	1.42857	1.42857	0.514573	0.0608489	Red	1.14286	1.14286	0.192645	0.391002	Red	1.25	1.25	0.321928	0.0917211	Red
				AEGDGLNA_01032	Thioredoxin-like protein YtpP	4.70891	12071	F214543.dat	Q24830_MS19-018_19N_pH7to7_3	147	35	3	3	4	43	3	3	4	4	4	4	4	4	3	3	4	3	1.05882	1.05882	0.0824622	0.53744	Red	1.17647	1.17647	0.234465	0.0576689	Red	0.9	-1.11111	-0.152003	0.18169	Red
				AEGDGLNA_01248	hypothetical protein	8.20332	36874	F214534.dat	Q24821_MS19-018_19N_pH5to5_2	147	11.4	3	3	4	41	3	4	5	3	4	4	3	3	3	4	2	3	1.1875	1.1875	0.247928	0.279303	Red	1.125	1.125	0.169925	0.359991	Red	1.05556	1.05556	0.0780025	0.673694	Red
				AEGDGLNA_01859	hypothetical protein	4.92309	19477	F214541.dat	Q24828_MS19-018_19N_pH7to7_1	147	19.3	3	3	4	28	3	1	3	2	2	3	1	2	4	3	2	2	0.866667	-1.15385	-0.206451	0.488053	Red	0.8	-1.25	-0.321928	0.279303	Red	1.08333	1.08333	0.115477	0.705184	Red
				AEGDGLNA_01945	Di-/tripeptide transporter	9.51825	55360	F214540.dat	Q24827_MS19-018_19N_pH5to7_4	143	8.8	3	3	4	42	1	2	4	5	2	5	2	4	6	3	3	5	0.761905	-1.3125	-0.392317	0.332231	Red	0.809524	-1.23529	-0.304855	0.382175	Red	0.941176	-1.0625	-0.0874628	0.839676	Red
				AEGDGLNA_00551	Ribose-5-phosphate isomerase A	4.50705	25633	F214544.dat	Q24831_MS19-018_19N_pH7to7_4	141	30	3	3	4	43	4	4	3	4	3	4	3	3	4	4	3	4	1	1	0	1	Red	0.894737	-1.11765	-0.160465	0.207031	Red	1.11765	1.11765	0.160465	0.207031	Red
				AEGDGLNA_02337	Putative carboxypeptidase YodJ	9.50849	25787	F214539.dat	Q24826_MS19-018_19N_pH5to7_3	135	15.9	3	3	4	43	2	4	5	4	2	4	4	3	4	4	4	3	1	1	0	1	Red	0.894737	-1.11765	-0.160465	0.401243	Red	1.11765	1.11765	0.160465	0.55201	Red
				AEGDGLNA_01899	hypothetical protein	9.99609	23489	F214536.dat	Q24823_MS19-018_19N_pH5to5_4	133	25.8	3	3	4	48	2	4	5	4	3	4	5	5	5	4	3	4	0.95	-1.05263	-0.0740006	0.752037	Red	1.05	1.05	0.0703893	0.705184	Red	0.904762	-1.10526	-0.14439	0.55201	Red
				AEGDGLNA_00025	Ribosomal RNA large subunit methyltransferase H	9.30008	18387	F214542.dat	Q24829_MS19-018_19N_pH7to7_2	131	19.5	3	3	4	32	2	2	3	2	1	3	4	2	3	4	4	2	0.764706	-1.30769	-0.387023	0.129409	Red	0.823529	-1.21429	-0.280108	0.389595	Red	0.928571	-1.07692	-0.106915	0.736783	Red
MULTISPECIES: VOC family protein [Staphylococcus]	WP_002447716.1		SERP0079	AEGDGLNA_02250	hypothetical protein	6.10686	14910	F214544.dat	Q24831_MS19-018_19N_pH7to7_4	113	28.3	3	3	4	28	1	1	1	0	2	3	1	2	4	5	4	4	0.333333	-3	-1.58496	6.13523e-05	Blue	0.571429	-1.75	-0.807355	0.00541198	Blue	0.583333	-1.71429	-0.777608	0.0478566	Blue
MULTISPECIES: cell division protein FtsL [Staphylococcus]	WP_002446224.1		ftsL	AEGDGLNA_01592	Cell division protein FtsL	9.41893	15235	F214534.dat	Q24821_MS19-018_19N_pH5to5_2	111	36.8	3	3	4	24	3	4	4	3	2	2	1	1	3	1	0	0	2.25	2.25	1.16993	0.0310016	Blue	1.25	1.25	0.321928	0.548653	Red	1.8	1.8	0.847997	0.00271368	Blue
MULTISPECIES: NADPH-dependent 7-cyano-7-deazaguanine reductase QueF [Staphylococcus]	WP_123144122.1	O31678	queF	AEGDGLNA_01944	NADPH-dependent 7-cyano-7-deazaguanine reductase	5.65422	19709	F214543.dat	Q24830_MS19-018_19N_pH7to7_3	110	20.5	3	3	4	24	1	1	1	2	1	2	2	1	3	3	4	3	0.529412	-1.88889	-0.917538	0.00131073	Blue	0.588235	-1.7	-0.765535	0.00395758	Blue	0.9	-1.11111	-0.152003	0.53744	Red
MULTISPECIES: tRNA (guanosine(37)-N1)-methyltransferase TrmD [Staphylococcus]	WP_000687323.1	Q6GHJ5	trmD	AEGDGLNA_01533	tRNA (guanine-N(1)-)-methyltransferase	5.59492	28404	F214541.dat	Q24828_MS19-018_19N_pH7to7_1	110	12.2	3	3	4	29	2	1	2	1	2	2	3	3	4	3	4	2	0.588235	-1.7	-0.765535	0.0264654	Blue	0.823529	-1.21429	-0.280108	0.238225	Red	0.714286	-1.4	-0.485427	0.0498253	Orange
				AEGDGLNA_01550	Thiamine pyrophosphokinase	5.37967	23944	F214533.dat	Q24820_MS19-018_19N_pH5to5_1	110	11.8	3	3	4	45	4	4	4	5	3	4	3	3	3	4	4	4	1.10526	1.10526	0.14439	0.207031	Red	0.894737	-1.11765	-0.160465	0.207031	Red	1.23529	1.23529	0.304855	0.0300197	Orange
MULTISPECIES: ferrous iron transport protein B [Staphylococcus]	WP_002456696.1	Q8GNS3	feoB	AEGDGLNA_00360	Fe(2+) transporter FeoB	8.01649	74364	F214544.dat	Q24831_MS19-018_19N_pH7to7_4	107	5.9	3	3	4	34	2	2	3	1	2	3	3	2	4	5	3	4	0.6	-1.66667	-0.736966	0.0134	Blue	0.7	-1.42857	-0.514573	0.0273393	Orange	0.857143	-1.16667	-0.222392	0.359991	Red
MULTISPECIES: tagatose 1,6-diphosphate aldolase [Staphylococcus]	WP_000047009.1	P0A011	lacD	AEGDGLNA_00677	Tagatose 1,6-diphosphate aldolase	4.80414	36568	F214543.dat	Q24830_MS19-018_19N_pH7to7_3	100	9.5	3	3	4	20	0	0	1	1	0	1	1	1	4	3	4	4	0.315789	-3.16667	-1.66297	0.000160547	Blue	0.368421	-2.71429	-1.44057	0.000146543	Blue	0.857143	-1.16667	-0.222392	0.53744	Red
				AEGDGLNA_01399	putative protein	4.40988	11606	F214537.dat	Q24824_MS19-018_19N_pH5to7_1	98	31.6	3	3	4	33	3	2	2	2	4	4	3	3	2	3	3	2	0.928571	-1.07692	-0.106915	0.53744	Red	1.28571	1.28571	0.36257	0.0498253	Orange	0.722222	-1.38462	-0.469485	0.017467	Orange
MULTISPECIES: DUF2129 domain-containing protein [Staphylococcus]	WP_002439362.1		SERP0712	AEGDGLNA_01625	hypothetical protein	9.76336	10187	F214543.dat	Q24830_MS19-018_19N_pH7to7_3	94	32.5	3	3	4	29	1	2	1	3	2	3	2	2	3	3	4	3	0.647059	-1.54545	-0.628031	0.0435576	Blue	0.764706	-1.30769	-0.387023	0.0300197	Orange	0.846154	-1.18182	-0.241008	0.401243	Red
			SERP0884	AEGDGLNA_01434	hypothetical protein	4.81253	7511	F214533.dat	Q24820_MS19-018_19N_pH5to5_1	94	40	3	3	4	29	4	3	3	4	2	2	2	2	2	1	2	2	1.63636	1.63636	0.710493	0.00395758	Blue	1.09091	1.09091	0.125531	0.391002	Red	1.5	1.5	0.584963	0.0138468	Blue
MULTISPECIES: carbamate kinase [Staphylococcus]	WP_001074347.1	Q7A627	arcC	AEGDGLNA_00145	Carbamate kinase 1	5.0538	33576	F214543.dat	Q24830_MS19-018_19N_pH7to7_3	93	9.4	3	3	4	14	0	1	0	0	0	0	0	0	3	2	4	4	0.294118	-3.4	-1.76553	0.00355161	Blue	0.235294	-4.25	-2.08746	0.00653319	Blue	1.25	1.25	0.321928	0.391002	Red
MULTISPECIES: uracil transporter [Staphylococcus]	WP_002453033.1	P39766	uraA	AEGDGLNA_01573	Uracil permease	8.87479	46702	F214544.dat	Q24831_MS19-018_19N_pH7to7_4	93	6	3	3	4	17	1	1	0	0	2	1	1	2	1	2	2	4	0.461538	-2.16667	-1.11548	0.0617412	Green	0.769231	-1.3	-0.378512	0.336716	Red	0.6	-1.66667	-0.736966	0.0498253	Blue
MULTISPECIES: ABC transporter ATP-binding protein [Staphylococcus]	WP_115337129.1	P15031	SERP0402	AEGDGLNA_01936	Fe(3+) dicitrate transport ATP-binding protein FecE	6.13707	29751	F214544.dat	Q24831_MS19-018_19N_pH7to7_4	85	13.1	3	3	4	17	0	0	1	1	1	2	0	2	2	2	2	4	0.428571	-2.33333	-1.22239	0.0191846	Blue	0.642857	-1.55556	-0.63743	0.121072	Green	0.666667	-1.5	-0.584963	0.238225	Green
				AEGDGLNA_00895	Low molecular weight protein-tyrosine-phosphatase PtpA	4.71837	17779	F214543.dat	Q24830_MS19-018_19N_pH7to7_3	85	21.4	3	3	4	9	0	1	0	0	1	1	1	0	1	0	4	0	0.555556	-1.8	-0.847997	0.373812	Green	0.777778	-1.28571	-0.36257	0.640723	Red	0.714286	-1.4	-0.485427	0.207031	Red
				AEGDGLNA_01493	hypothetical protein	5.45604	31827	F214542.dat	Q24829_MS19-018_19N_pH7to7_2	84	12.7	3	3	4	25	2	3	3	1	1	2	2	2	2	4	1	2	1	1	0	1	Red	0.846154	-1.18182	-0.241008	0.501911	Red	1.18182	1.18182	0.241008	0.401243	Red
MULTISPECIES: lipoate--protein ligase family protein [Staphylococcus]	WP_037589955.1	Q9K6A7	lipL	AEGDGLNA_02083	Octanoyl-[GcvH]:protein N-octanoyltransferase	4.8479	31970	F214543.dat	Q24830_MS19-018_19N_pH7to7_3	82	8.2	3	3	4	21	0	1	1	1	1	4	2	0	3	1	4	3	0.466667	-2.14286	-1.09954	0.0428004	Blue	0.733333	-1.36364	-0.447459	0.385216	Red	0.636364	-1.57143	-0.652077	0.331981	Green
MULTISPECIES: PTS mannose transporter subunit IIABC [Staphylococcus]	WP_070648120.1	O31645	SERP2260	AEGDGLNA_00222	PTS system mannose-specific EIIBCA component	6.53246	69549	F214541.dat	Q24828_MS19-018_19N_pH7to7_1	74	6.5	3	3	4	12	0	0	0	0	0	0	0	0	4	4	3	1	0.25	-4	-2	0.0239812	Blue	0.25	-4	-2	0.0239812	Blue	1	1	0	#DIV/0!	#DIV/0!
				AEGDGLNA_02548	hypothetical protein	6.15205	8367	F214542.dat	Q24829_MS19-018_19N_pH7to7_2	69	21.9	3	3	4	35	2	1	3	4	3	3	2	4	1	4	5	3	0.823529	-1.21429	-0.280108	0.511639	Red	0.941176	-1.0625	-0.0874628	0.803848	Red	0.875	-1.14286	-0.192645	0.541229	Red
				AEGDGLNA_01028	Stress response kinase A	5.784	30842	F214536.dat	Q24823_MS19-018_19N_pH5to5_4	69	13.6	3	3	4	12	1	0	1	4	0	2	0	2	1	1	0	0	1.66667	1.66667	0.736966	0.34014	Green	1.33333	1.33333	0.415037	0.478009	Red	1.25	1.25	0.321928	0.650389	Red
MULTISPECIES: response regulator transcription factor [Staphylococcus]	WP_001830352.1	Q8CQ17	saeR	AEGDGLNA_01970	Response regulator SaeR	5.05431	26909	F214539.dat	Q24826_MS19-018_19N_pH5to7_3	261	19.2	3	3	3	31	1	1	1	2	3	3	3	4	3	4	3	3	0.529412	-1.88889	-0.917538	0.00131073	Blue	1	1	0	1	Red	0.529412	-1.88889	-0.917538	0.00131073	Blue
				AEGDGLNA_02341	Toxin YoeB	9.58726	10792	F214535.dat	Q24822_MS19-018_19N_pH5to5_3	207	36.3	3	3	3	31	3	3	3	3	2	1	3	2	2	3	3	3	1.06667	1.06667	0.0931094	0.391002	Red	0.8	-1.25	-0.321928	0.178285	Red	1.33333	1.33333	0.415037	0.0917211	Red
MULTISPECIES: SDR family oxidoreductase [Staphylococcus]	WP_107551675.1	Q9LBG2	SERP2045	AEGDGLNA_00440	Levodione reductase	4.81938	29199	F214539.dat	Q24826_MS19-018_19N_pH5to7_3	201	20.2	3	3	3	27	0	3	4	4	2	3	3	4	1	1	1	1	1.875	1.875	0.906891	0.161594	Green	2	2	1	0.0162766	Blue	0.9375	-1.06667	-0.0931094	0.820074	Red
MULTISPECIES: 4-(cytidine 5'-diphospho)-2-C-methyl-D-erythritol kinase [Staphylococcus]	WP_105994605.1	P9WKG7	ispE	AEGDGLNA_02199	4-diphosphocytidyl-2-C-methyl-D-erythritol kinase	5.71607	31040	F214542.dat	Q24829_MS19-018_19N_pH7to7_2	198	19.1	3	3	3	19	1	1	3	2	1	1	0	1	1	3	2	3	0.846154	-1.18182	-0.241008	0.488053	Red	0.538462	-1.85714	-0.893085	0.0435576	Blue	1.57143	1.57143	0.652077	0.129409	Green
				AEGDGLNA_01162	putative nicotinate-nucleotide adenylyltransferase	9.12761	22282	F214542.dat	Q24829_MS19-018_19N_pH7to7_2	188	18.3	3	3	3	35	4	2	3	2	3	3	3	3	3	3	3	3	0.9375	-1.06667	-0.0931094	0.637618	Red	1	1	0	#DIV/0!	#DIV/0!	0.9375	-1.06667	-0.0931094	0.637618	Red
				AEGDGLNA_01471	tRNA dimethylallyltransferase	9.29967	38325	F214536.dat	Q24823_MS19-018_19N_pH5to5_4	171	11.1	3	3	3	27	2	2	3	3	2	2	1	3	3	4	0	2	1.07692	1.07692	0.106915	0.796397	Red	0.923077	-1.08333	-0.115477	0.803848	Red	1.16667	1.16667	0.222392	0.359991	Red
				AEGDGLNA_00135	HTH-type transcriptional repressor KstR2	6.43702	20264	F214541.dat	Q24828_MS19-018_19N_pH7to7_1	165	20.1	3	3	3	32	3	1	2	4	2	4	3	3	3	3	1	3	1	1	0	1	Red	1.14286	1.14286	0.192645	0.469123	Red	0.875	-1.14286	-0.192645	0.541229	Red
				AEGDGLNA_02058	(S)-2-haloacid dehalogenase 4A	4.91548	28814	F214536.dat	Q24823_MS19-018_19N_pH5to5_4	157	21.1	3	3	3	24	2	2	3	3	0	2	2	2	3	2	2	1	1.16667	1.16667	0.222392	0.359991	Red	0.833333	-1.2	-0.263034	0.469123	Red	1.4	1.4	0.485427	0.146249	Red
				AEGDGLNA_00416	Inner membrane protein YccS	8.13636	71771	F214541.dat	Q24828_MS19-018_19N_pH7to7_1	154	7.5	3	3	3	9	1	1	1	1	0	0	1	1	3	0	0	0	1.14286	1.14286	0.192645	0.76082	Red	0.857143	-1.16667	-0.222392	0.771769	Red	1.33333	1.33333	0.415037	0.18169	Red
				AEGDGLNA_00624	hypothetical protein	6.3743	29565	F214544.dat	Q24831_MS19-018_19N_pH7to7_4	151	13.8	3	3	3	37	2	3	2	5	2	4	3	4	3	3	3	3	1	1	0	1	Red	1.0625	1.0625	0.0874628	0.637618	Red	0.941176	-1.0625	-0.0874628	0.780872	Red
				AEGDGLNA_02091	Uracil-DNA glycosylase	6.89508	25091	F214536.dat	Q24823_MS19-018_19N_pH5to5_4	150	19.4	3	3	3	31	2	2	2	3	3	3	3	1	4	4	2	2	0.8125	-1.23077	-0.29956	0.297819	Red	0.875	-1.14286	-0.192645	0.53744	Red	0.928571	-1.07692	-0.106915	0.675809	Red
				AEGDGLNA_00694	putative siderophore transport system permease protein YfiZ	9.88747	37106	F214543.dat	Q24830_MS19-018_19N_pH7to7_3	148	11.7	3	3	3	18	0	2	2	0	0	1	2	2	2	1	3	3	0.615385	-1.625	-0.70044	0.148325	Green	0.692308	-1.44444	-0.530515	0.190116	Red	0.888889	-1.125	-0.169925	0.750599	Red
MULTISPECIES: anion permease [Staphylococcus]	WP_107554298.1	O34726	SERP2328	AEGDGLNA_00167	Putative malate transporter YflS	9.50368	51439	F214537.dat	Q24824_MS19-018_19N_pH5to7_1	148	5.9	3	3	3	27	1	2	2	1	3	3	2	4	1	3	3	2	0.769231	-1.3	-0.378512	0.238225	Red	1.23077	1.23077	0.29956	0.279303	Red	0.625	-1.6	-0.678072	0.0273393	Blue
MULTISPECIES: CtsR family transcriptional regulator [Staphylococcus]	WP_000551762.1	Q2G0P8	ctsR	AEGDGLNA_02156	Transcriptional regulator CtsR	6.08912	17773	F214542.dat	Q24829_MS19-018_19N_pH7to7_2	144	25.5	3	3	3	18	0	0	1	1	3	1	3	1	2	3	1	2	0.5	-2	-1	0.0273393	Blue	1	1	0	1	Red	0.5	-2	-1	0.0746831	Green
MULTISPECIES: YjiH family protein [Staphylococcus]	WP_002447361.1		SERP1774	AEGDGLNA_00696	hypothetical protein	6.23261	50457	F214540.dat	Q24827_MS19-018_19N_pH5to7_4	140	6.3	3	3	3	17	1	2	3	3	1	1	1	3	0	2	0	0	2.16667	2.16667	1.11548	0.0448674	Blue	1.66667	1.66667	0.736966	0.207031	Green	1.3	1.3	0.378512	0.320281	Red
				AEGDGLNA_01093	hypothetical protein	5.10292	35812	F214537.dat	Q24824_MS19-018_19N_pH5to7_1	135	14.3	3	3	3	20	1	2	0	2	3	1	1	2	2	1	3	2	0.75	-1.33333	-0.415037	0.279303	Red	0.916667	-1.09091	-0.125531	0.705184	Red	0.818182	-1.22222	-0.289507	0.488053	Red
				AEGDGLNA_00778	putative protein YedJ	6.22049	25362	F214541.dat	Q24828_MS19-018_19N_pH7to7_1	134	19.4	3	3	3	27	4	1	2	3	3	2	2	3	3	2	1	1	1.27273	1.27273	0.347923	0.389595	Red	1.27273	1.27273	0.347923	0.238225	Red	1	1	0	1	Red
				AEGDGLNA_01156	Divalent metal cation transporter MntH	10.1258	44167	F214541.dat	Q24828_MS19-018_19N_pH7to7_1	133	6	3	3	3	24	1	2	2	2	3	2	2	3	3	1	2	1	1	1	0	1	Red	1.27273	1.27273	0.347923	0.238225	Red	0.785714	-1.27273	-0.347923	0.0981403	Red
MULTISPECIES: cysteine synthase family protein [Staphylococcus]	WP_037559533.1	O05393	SERP0094	AEGDGLNA_02239	O-acetylserine dependent cystathionine beta-synthase	5.21354	32774	F214538.dat	Q24825_MS19-018_19N_pH5to7_2	131	18.9	3	3	3	11	1	0	0	1	2	3	2	2	0	0	0	0	1.5	1.5	0.584963	0.18169	Green	3.25	3.25	1.70044	0.00289581	Blue	0.461538	-2.16667	-1.11548	0.00395758	Blue
				AEGDGLNA_00068	Sulfur carrier protein DsrE2	9.10492	40306	F214540.dat	Q24827_MS19-018_19N_pH5to7_4	130	9.8	3	3	3	15	1	1	1	1	1	1	1	3	2	1	1	1	0.888889	-1.125	-0.169925	0.391002	Red	1.11111	1.11111	0.152003	0.675809	Red	0.8	-1.25	-0.321928	0.391002	Red
MULTISPECIES: sirohydrochlorin chelatase [Staphylococcus]	WP_011303996.1	O87690	nirR	AEGDGLNA_00490	Sirohydrochlorin cobaltochelatase	6.31347	27398	F214542.dat	Q24829_MS19-018_19N_pH7to7_2	130	17.6	3	3	3	31	1	2	2	2	3	3	3	2	3	3	4	3	0.647059	-1.54545	-0.628031	0.00542395	Blue	0.882353	-1.13333	-0.180572	0.207031	Red	0.733333	-1.36364	-0.447459	0.0300197	Orange
				AEGDGLNA_01537	hypothetical protein	5.0788	13491	F214536.dat	Q24823_MS19-018_19N_pH5to5_4	130	29.1	3	3	3	6	0	0	1	3	0	1	0	0	1	0	0	0	1.6	1.6	0.678072	0.377563	Green	1	1	0	1	Red	1.6	1.6	0.678072	0.377563	Green
NAD-dependent epimerase/dehydratase family protein [Staphylococcus epidermidis]	WP_002458297.1		SERP2209	AEGDGLNA_00279	hypothetical protein	9.39066	58017	F214535.dat	Q24822_MS19-018_19N_pH5to5_3	129	7	3	3	3	8	1	2	3	2	0	0	0	0	0	0	0	0	3	3	1.58496	0.0162766	Blue	1	1	0	#DIV/0!	#DIV/0!	3	3	1.58496	0.0162766	Blue
				AEGDGLNA_00810	Ketol-acid reductoisomerase (NADP(+))	5.16605	37114	F214541.dat	Q24828_MS19-018_19N_pH7to7_1	127	19.2	3	3	3	13	0	2	2	2	0	0	1	2	3	0	1	0	1.25	1.25	0.321928	0.586944	Red	0.875	-1.14286	-0.192645	0.780872	Red	1.42857	1.42857	0.514573	0.320281	Red
				AEGDGLNA_01418	Lysine-specific permease	9.47536	52794	F214542.dat	Q24829_MS19-018_19N_pH7to7_2	123	5.4	3	3	3	13	0	0	2	1	0	2	1	1	0	3	2	1	0.7	-1.42857	-0.514573	0.389595	Red	0.8	-1.25	-0.321928	0.541229	Red	0.875	-1.14286	-0.192645	0.705184	Red
MULTISPECIES: HD domain-containing protein [Staphylococcus]	WP_016912676.1	P76491		AEGDGLNA_01915	5'-deoxynucleotidase YfbR	5.25822	25266	F214538.dat	Q24825_MS19-018_19N_pH5to7_2	118	16.9	3	3	3	12	0	1	1	1	1	3	3	1	0	0	0	1	1.4	1.4	0.485427	0.207031	Red	2.4	2.4	1.26303	0.0485567	Blue	0.583333	-1.71429	-0.777608	0.11638	Green
				AEGDGLNA_00475	Glycerate 2-kinase	5.90582	41448	F214541.dat	Q24828_MS19-018_19N_pH7to7_1	116	12.2	3	3	3	17	2	1	1	0	2	3	1	0	3	1	2	1	0.727273	-1.375	-0.459432	0.279303	Red	0.909091	-1.1	-0.137504	0.767118	Red	0.8	-1.25	-0.321928	0.541229	Red
MULTISPECIES: pantetheine-phosphate adenylyltransferase [Staphylococcus]	WP_072507045.1	P63819	coaD	AEGDGLNA_01622	Phosphopantetheine adenylyltransferase	7.80665	18173	F214542.dat	Q24829_MS19-018_19N_pH7to7_2	114	30.4	3	3	3	24	1	0	1	1	3	2	1	3	3	3	3	3	0.4375	-2.28571	-1.19265	0.00289581	Blue	0.8125	-1.23077	-0.29956	0.21517	Red	0.538462	-1.85714	-0.893085	0.0435576	Blue
				AEGDGLNA_01971	Histidine protein kinase SaeS	5.19693	36775	F214541.dat	Q24828_MS19-018_19N_pH7to7_1	113	12.5	3	3	3	16	1	0	2	1	2	2	0	1	3	2	0	2	0.727273	-1.375	-0.459432	0.361986	Red	0.818182	-1.22222	-0.289507	0.55201	Red	0.888889	-1.125	-0.169925	0.705184	Red
				AEGDGLNA_02021	hypothetical protein	9.67262	35547	F214535.dat	Q24822_MS19-018_19N_pH5to5_3	113	11.7	3	3	3	21	1	2	3	2	2	1	1	2	2	2	1	2	1.09091	1.09091	0.125531	0.623929	Red	0.909091	-1.1	-0.137504	0.53744	Red	1.2	1.2	0.263034	0.359991	Red
				AEGDGLNA_01596	putative N-acetyltransferase	7.84167	16951	F214533.dat	Q24820_MS19-018_19N_pH5to5_1	113	20.5	3	3	3	22	3	1	2	3	2	2	1	1	2	2	1	2	1.18182	1.18182	0.241008	0.401243	Red	0.909091	-1.1	-0.137504	0.53744	Red	1.3	1.3	0.378512	0.238225	Red
				AEGDGLNA_00751	Release factor glutamine methyltransferase	5.07506	31800	F214542.dat	Q24829_MS19-018_19N_pH7to7_2	111	12.9	3	3	3	33	3	1	3	3	4	2	3	3	2	3	3	3	0.933333	-1.07143	-0.0995357	0.675809	Red	1.06667	1.06667	0.0931094	0.623929	Red	0.875	-1.14286	-0.192645	0.469123	Red
				AEGDGLNA_02115	Deoxyguanosine kinase	4.72997	25813	F214538.dat	Q24825_MS19-018_19N_pH5to7_2	111	21.4	3	3	3	18	1	0	2	3	1	3	0	1	3	1	1	2	0.909091	-1.1	-0.137504	0.767118	Red	0.818182	-1.22222	-0.289507	0.55201	Red	1.11111	1.11111	0.152003	0.790825	Red
				AEGDGLNA_01097	Glutamyl-tRNA reductase	5.51809	50076	F214536.dat	Q24823_MS19-018_19N_pH5to5_4	107	12.1	3	3	3	20	1	2	2	3	2	1	2	1	1	2	2	1	1.2	1.2	0.263034	0.359991	Red	1	1	0	1	Red	1.2	1.2	0.263034	0.359991	Red
DUF5085 family protein [Staphylococcus epidermidis]	WP_002475733.1			AEGDGLNA_00254	hypothetical protein	5.06873	18304	F214538.dat	Q24825_MS19-018_19N_pH5to7_2	106	19.1	3	3	3	23	1	1	1	1	2	3	3	2	4	1	2	2	0.615385	-1.625	-0.70044	0.141122	Green	1.07692	1.07692	0.106915	0.735383	Red	0.571429	-1.75	-0.807355	0.0138468	Blue
				AEGDGLNA_00832	Omega-amidase YafV	5.98883	29929	F214541.dat	Q24828_MS19-018_19N_pH7to7_1	106	10.7	3	3	3	27	2	1	3	2	3	2	3	1	3	3	2	2	0.857143	-1.16667	-0.222392	0.359991	Red	0.928571	-1.07692	-0.106915	0.673694	Red	0.923077	-1.08333	-0.115477	0.705184	Red
				AEGDGLNA_00067	Hydroxyacylglutathione hydrolase GloC	5.67533	49380	F214537.dat	Q24824_MS19-018_19N_pH5to7_1	106	10.2	3	3	3	21	2	1	2	3	3	1	1	2	1	1	2	2	1.2	1.2	0.263034	0.359991	Red	1.1	1.1	0.137504	0.673694	Red	1.09091	1.09091	0.125531	0.705184	Red
				AEGDGLNA_01152	KipI antagonist	6.67446	37219	F214535.dat	Q24822_MS19-018_19N_pH5to5_3	106	11.7	3	3	3	23	2	2	3	3	0	2	1	3	1	2	2	2	1.27273	1.27273	0.347923	0.0981403	Red	0.909091	-1.1	-0.137504	0.736783	Red	1.4	1.4	0.485427	0.227682	Red
				AEGDGLNA_00347	Diapolycopene oxygenase	8.96629	57623	F214535.dat	Q24822_MS19-018_19N_pH5to5_3	104	7.2	3	3	3	14	0	1	3	2	1	1	0	3	2	0	1	0	1.42857	1.42857	0.514573	0.389595	Red	1.28571	1.28571	0.36257	0.55201	Red	1.11111	1.11111	0.152003	0.790825	Red
MULTISPECIES: ribonuclease M5 [Staphylococcus]	WP_014614813.1	P37547	rnmV	AEGDGLNA_02202	Ribonuclease M5	6.24999	20366	F214537.dat	Q24824_MS19-018_19N_pH5to7_1	103	22.1	3	3	3	17	0	0	1	1	3	3	1	2	2	3	1	0	0.6	-1.66667	-0.736966	0.227682	Green	1.3	1.3	0.378512	0.389595	Red	0.461538	-2.16667	-1.11548	0.0264654	Blue
MULTISPECIES: DUF1811 family protein [Staphylococcus]	WP_049379624.1	O31576	SERP1410	AEGDGLNA_00904	putative protein YfhH	9.07149	12302	F214535.dat	Q24822_MS19-018_19N_pH5to5_3	103	26.9	3	3	3	21	1	2	3	2	3	2	2	2	0	2	1	1	1.5	1.5	0.584963	0.133975	Green	1.625	1.625	0.70044	0.0478566	Blue	0.923077	-1.08333	-0.115477	0.623929	Red
				AEGDGLNA_02545	hypothetical protein	5.86042	20319	F214536.dat	Q24823_MS19-018_19N_pH5to5_4	102	17.5	3	3	3	18	1	0	1	3	1	3	2	1	2	3	0	1	0.9	-1.11111	-0.152003	0.790825	Red	1.1	1.1	0.137504	0.767118	Red	0.818182	-1.22222	-0.289507	0.55201	Red
				AEGDGLNA_00166	Putative thiamine biosynthesis protein	5.08472	34660	F214540.dat	Q24827_MS19-018_19N_pH5to7_4	101	16.8	3	3	3	17	1	1	1	1	1	1	2	3	1	2	0	3	0.8	-1.25	-0.321928	0.495025	Red	1.1	1.1	0.137504	0.767118	Red	0.727273	-1.375	-0.459432	0.21517	Red
				AEGDGLNA_01784	O-acetyltransferase OatA	9.46151	69705	F214540.dat	Q24827_MS19-018_19N_pH5to7_4	101	5.3	3	3	3	17	2	1	1	2	2	1	0	3	1	2	1	1	1.11111	1.11111	0.152003	0.53744	Red	1.11111	1.11111	0.152003	0.736783	Red	1	1	0	1	Red
				AEGDGLNA_01828	Glyoxylate/hydroxypyruvate reductase B	6.07363	36189	F214535.dat	Q24822_MS19-018_19N_pH5to5_3	101	9.3	3	3	3	13	0	1	3	1	1	1	1	1	1	1	2	0	1.125	1.125	0.169925	0.752037	Red	1	1	0	1	Red	1.125	1.125	0.169925	0.717686	Red
				AEGDGLNA_00501	Oxygen regulatory protein NreC	5.11499	24442	F214538.dat	Q24825_MS19-018_19N_pH5to7_2	100	17.9	3	3	3	11	0	1	0	2	0	3	2	0	1	0	2	0	1	1	0	1	Red	1.28571	1.28571	0.36257	0.597965	Red	0.777778	-1.28571	-0.36257	0.597965	Red
hypothetical protein M462_0203705 [Staphylococcus epidermidis CIM28]	ESR04834.1		SERP1772	AEGDGLNA_00698	hypothetical protein	6.07011	10007	F214544.dat	Q24831_MS19-018_19N_pH7to7_4	99	60.5	3	3	3	18	2	1	0	1	1	1	0	1	4	3	1	3	0.533333	-1.875	-0.906891	0.0654681	Green	0.466667	-2.14286	-1.09954	0.0428004	Blue	1.14286	1.14286	0.192645	0.623929	Red
				AEGDGLNA_00484	hypothetical protein	7.71883	14164	F214535.dat	Q24822_MS19-018_19N_pH5to5_3	99	28.3	3	3	3	30	3	1	3	4	4	2	4	2	2	1	3	1	1.36364	1.36364	0.447459	0.255975	Red	1.45455	1.45455	0.540568	0.148325	Red	0.9375	-1.06667	-0.0931094	0.779629	Red
				AEGDGLNA_00403	High-affinity zinc uptake system binding-protein ZnuA	7.34348	36329	F214541.dat	Q24828_MS19-018_19N_pH7to7_1	99	14	3	3	3	16	1	1	1	1	2	1	1	0	3	2	2	1	0.666667	-1.5	-0.584963	0.0917211	Green	0.666667	-1.5	-0.584963	0.133975	Green	1	1	0	1	Red
				AEGDGLNA_02218	Recombination protein RecR	5.19069	22096	F214536.dat	Q24823_MS19-018_19N_pH5to5_4	97	15.7	3	3	3	14	0	0	1	3	1	1	1	1	1	2	2	1	0.8	-1.25	-0.321928	0.548653	Red	0.8	-1.25	-0.321928	0.18169	Red	1	1	0	1	Red
				AEGDGLNA_00989	2-succinylbenzoate--CoA ligase	5.50695	53982	F214536.dat	Q24823_MS19-018_19N_pH5to5_4	96	8.6	3	3	3	6	0	1	1	3	0	0	0	0	0	1	0	0	1.8	1.8	0.847997	0.215036	Green	0.8	-1.25	-0.321928	0.391002	Red	2.25	2.25	1.16993	0.141122	Green
				AEGDGLNA_01704	hypothetical protein	5.61854	21887	F214534.dat	Q24821_MS19-018_19N_pH5to5_2	96	13.5	3	3	3	19	2	3	2	1	2	2	2	0	1	0	2	2	1.33333	1.33333	0.415037	0.279303	Red	1.11111	1.11111	0.152003	0.73038	Red	1.2	1.2	0.263034	0.469123	Red
				AEGDGLNA_00849	hypothetical protein	9.30059	28178	F214544.dat	Q24831_MS19-018_19N_pH7to7_4	95	12.8	3	3	3	24	1	1	3	2	2	2	2	2	2	2	2	3	0.846154	-1.18182	-0.241008	0.401243	Red	0.923077	-1.08333	-0.115477	0.391002	Red	0.916667	-1.09091	-0.125531	0.637618	Red
				AEGDGLNA_02019	Sensor histidine kinase GraS	6.731	41051	F214542.dat	Q24829_MS19-018_19N_pH7to7_2	94	8.1	3	3	3	23	1	2	2	1	3	2	2	2	2	3	1	2	0.833333	-1.2	-0.263034	0.359991	Red	1.08333	1.08333	0.115477	0.623929	Red	0.769231	-1.3	-0.378512	0.0981403	Red
				AEGDGLNA_02409	hypothetical protein	6.31158	10027	F214541.dat	Q24828_MS19-018_19N_pH7to7_1	94	30.3	3	3	3	16	0	2	2	1	3	2	0	0	3	1	0	2	0.9	-1.11111	-0.152003	0.767118	Red	0.9	-1.11111	-0.152003	0.809156	Red	1	1	0	1	Red
				AEGDGLNA_00548	Ribulokinase	5.41785	59961	F214536.dat	Q24823_MS19-018_19N_pH5to5_4	93	6.7	3	3	3	22	1	2	1	3	1	2	2	2	2	2	2	2	0.916667	-1.09091	-0.125531	0.637618	Red	0.916667	-1.09091	-0.125531	0.391002	Red	1	1	0	1	Red
				AEGDGLNA_00232	Arginine deiminase	5.24528	47031	F214539.dat	Q24826_MS19-018_19N_pH5to7_3	93	10.2	3	3	3	16	1	2	1	1	1	1	3	1	1	1	1	2	1	1	0	1	Red	1.11111	1.11111	0.152003	0.675809	Red	0.9	-1.11111	-0.152003	0.675809	Red
				AEGDGLNA_01088	Lysine-specific permease	9.33034	54891	F214536.dat	Q24823_MS19-018_19N_pH5to5_4	92	5.2	3	3	3	21	0	2	2	3	1	2	3	1	1	2	2	2	1	1	0	1	Red	1	1	0	1	Red	1	1	0	1	Red
				AEGDGLNA_01947	Aldehyde-alcohol dehydrogenase	6.14898	95695	F214539.dat	Q24826_MS19-018_19N_pH5to7_3	92	3.5	3	3	3	6	0	0	0	0	0	2	3	0	1	0	0	0	0.8	-1.25	-0.321928	0.391002	Red	1.8	1.8	0.847997	0.280471	Green	0.444444	-2.25	-1.16993	0.194171	Green
				AEGDGLNA_00426	Xylulose kinase	5.08989	57538	F214541.dat	Q24828_MS19-018_19N_pH7to7_1	92	6.8	3	3	3	6	0	0	0	0	0	0	0	1	3	0	1	1	0.444444	-2.25	-1.16993	0.141122	Green	0.555556	-1.8	-0.847997	0.215036	Green	0.8	-1.25	-0.321928	0.391002	Red
				AEGDGLNA_01545	Transcription factor FapR	6.2368	21407	F214542.dat	Q24829_MS19-018_19N_pH7to7_2	88	14	3	3	3	22	1	2	2	2	1	2	2	1	3	3	2	1	0.846154	-1.18182	-0.241008	0.401243	Red	0.769231	-1.3	-0.378512	0.238225	Red	1.1	1.1	0.137504	0.53744	Red
				AEGDGLNA_00022	Two-component system WalR/WalK regulatory protein YycH	5.46273	51052	F214540.dat	Q24827_MS19-018_19N_pH5to7_4	88	6.1	3	3	3	15	1	1	1	2	1	1	2	3	1	2	0	0	1.28571	1.28571	0.36257	0.401243	Red	1.57143	1.57143	0.652077	0.190116	Green	0.818182	-1.22222	-0.289507	0.401243	Red
				AEGDGLNA_01201	High-affinity zinc uptake system ATP-binding protein ZnuC	9.06096	28842	F214542.dat	Q24829_MS19-018_19N_pH7to7_2	88	12.7	3	3	3	21	2	0	1	2	2	2	2	1	2	3	3	1	0.692308	-1.44444	-0.530515	0.190116	Red	0.846154	-1.18182	-0.241008	0.401243	Red	0.818182	-1.22222	-0.289507	0.401243	Red
				AEGDGLNA_00899	7-carboxy-7-deazaguanine synthase	6.27084	43952	F214536.dat	Q24823_MS19-018_19N_pH5to5_4	86	8.2	3	3	3	13	1	1	1	3	0	1	1	1	2	2	0	0	1.25	1.25	0.321928	0.53744	Red	0.875	-1.14286	-0.192645	0.710984	Red	1.42857	1.42857	0.514573	0.244615	Red
				AEGDGLNA_01389	putative tautomerase.1	5.84678	6824	F214539.dat	Q24826_MS19-018_19N_pH5to7_3	85	45.9	3	3	3	18	0	2	1	3	2	0	3	1	1	1	2	2	1	1	0	1	Red	1	1	0	1	Red	1	1	0	1	Red
YafY family transcriptional regulator [Staphylococcus epidermidis]	WP_002457984.1		SERP1895	AEGDGLNA_00576	hypothetical protein	7.69885	26535	F214541.dat	Q24828_MS19-018_19N_pH7to7_1	85	14.8	3	3	3	15	1	0	1	1	1	2	2	2	3	1	0	1	0.777778	-1.28571	-0.36257	0.501911	Red	1.22222	1.22222	0.289507	0.501911	Red	0.636364	-1.57143	-0.652077	0.0300197	Blue
				AEGDGLNA_01024	Ribosomal small subunit pseudouridine synthase A	6.509	26517	F214538.dat	Q24825_MS19-018_19N_pH5to7_2	83	13.5	3	3	3	8	0	0	1	1	0	3	0	1	0	0	1	1	1	1	0	1	Red	1.33333	1.33333	0.415037	0.548653	Red	0.75	-1.33333	-0.415037	0.548653	Red
				AEGDGLNA_00668	tRNA pseudouridine synthase A	8.86712	31589	F214536.dat	Q24823_MS19-018_19N_pH5to5_4	82	10.1	3	3	3	18	2	0	1	3	1	2	2	2	2	1	0	2	1.11111	1.11111	0.152003	0.767118	Red	1.22222	1.22222	0.289507	0.401243	Red	0.909091	-1.1	-0.137504	0.736783	Red
				AEGDGLNA_02017	Bacitracin export permease protein BceB	9.541	71596	F214544.dat	Q24831_MS19-018_19N_pH7to7_4	81	5.9	3	3	3	15	0	1	2	1	0	1	2	1	1	2	1	3	0.727273	-1.375	-0.459432	0.279303	Red	0.727273	-1.375	-0.459432	0.279303	Red	1	1	0	1	Red
				AEGDGLNA_01009	Riboflavin synthase	5.96951	23299	F214539.dat	Q24826_MS19-018_19N_pH5to7_3	78	18.1	3	3	3	17	1	2	1	2	2	0	3	1	1	1	2	1	1.11111	1.11111	0.152003	0.53744	Red	1.11111	1.11111	0.152003	0.736783	Red	1	1	0	1	Red
				AEGDGLNA_00469	hypothetical protein	9.62064	67735	F214536.dat	Q24823_MS19-018_19N_pH5to5_4	78	6.2	3	3	3	6	1	1	1	3	0	0	0	0	0	0	0	0	2.5	2.5	1.32193	0.0576689	Green	1	1	0	#DIV/0!	#DIV/0!	2.5	2.5	1.32193	0.0576689	Green
				AEGDGLNA_02005	hypothetical protein	9.51866	23664	F214537.dat	Q24824_MS19-018_19N_pH5to7_1	71	21.3	3	3	3	35	2	3	3	4	3	2	2	3	4	2	2	5	0.941176	-1.0625	-0.0874628	0.782349	Red	0.823529	-1.21429	-0.280108	0.405172	Red	1.14286	1.14286	0.192645	0.359991	Red
				AEGDGLNA_02408	Cold shock-like protein CspLA	4.36985	7325	F214539.dat	Q24826_MS19-018_19N_pH5to7_3	230	74.2	4	2	9	67	0	9	0	5	5	10	9	4	5	6	7	7	0.62069	-1.61111	-0.688056	0.29857	Green	1.10345	1.10345	0.142019	0.655785	Red	0.5625	-1.77778	-0.830075	0.237966	Green
MULTISPECIES: membrane protein [Staphylococcus	WP_002446118.1		SERP0610	AEGDGLNA_01719	hypothetical protein	7.95704	29851	F214540.dat	Q24827_MS19-018_19N_pH5to7_4	160	7.5	2	2	8	63	3	3	4	5	5	7	7	8	6	6	5	4	0.76	-1.31579	-0.395929	0.0686078	Red	1.24	1.24	0.31034	0.110015	Red	0.612903	-1.63158	-0.706269	0.0102641	Blue
				AEGDGLNA_01824	D-alanyl carrier protein	3.9326	9058	F214536.dat	Q24823_MS19-018_19N_pH5to5_4	196	33.3	2	2	6	61	5	3	5	6	5	5	6	6	5	5	5	5	0.958333	-1.04348	-0.0614005	0.717686	Red	1.08333	1.08333	0.115477	0.18169	Red	0.884615	-1.13043	-0.176878	0.336716	Red
				AEGDGLNA_01074	D-serine/D-alanine/glycine transporter	9.39281	50146	F214541.dat	Q24828_MS19-018_19N_pH7to7_1	175	6	2	2	6	40	1	2	5	4	5	2	2	4	6	3	3	3	0.842105	-1.1875	-0.247928	0.549827	Red	0.894737	-1.11765	-0.160465	0.654005	Red	0.941176	-1.0625	-0.0874628	0.839676	Red
hypothetical protein [Staphylococcus epidermidis	WP_002447232.1		SERP1942	AEGDGLNA_00536	hypothetical protein	9.65923	24233	F214541.dat	Q24828_MS19-018_19N_pH7to7_1	159	12.9	2	2	6	60	4	2	4	4	6	6	5	6	6	5	6	6	0.666667	-1.5	-0.584963	0.0129863	Blue	1	1	0	1	Red	0.666667	-1.5	-0.584963	0.0129863	Blue
MULTISPECIES: beta-class phenol-soluble modulin [Staphylococcus]	WP_019469819.1	P85219	SERP2258	AEGDGLNA_00224	Hemolysin H1C	5.29241	4750	F214536.dat	Q24823_MS19-018_19N_pH5to5_4	136	52.3	2	2	5	20	3	4	4	5	1	1	1	1	0	0	0	0	5	5	2.32193	0.0022595	Blue	2	2	1	#DIV/0!	#DIV/0!	2.5	2.5	1.32193	0.00520786	Blue
				AEGDGLNA_00457	Carnitine transport permease protein OpuCB	9.61859	22619	F214538.dat	Q24825_MS19-018_19N_pH5to7_2	132	14.2	2	2	5	32	2	3	2	2	3	5	2	5	2	3	3	0	1.08333	1.08333	0.115477	0.756731	Red	1.58333	1.58333	0.662965	0.140647	Green	0.684211	-1.46154	-0.547488	0.137264	Red
				AEGDGLNA_00071	Arsenate reductase	4.99215	14716	F214543.dat	Q24830_MS19-018_19N_pH7to7_3	151	26	2	2	4	32	3	2	3	3	2	2	3	3	2	3	4	2	1	1	0	1	Red	0.933333	-1.07143	-0.0995357	0.673694	Red	1.07143	1.07143	0.0995357	0.53744	Red
				AEGDGLNA_00721	Bis(5'-nucleosyl)-tetraphosphatase, symmetrical	4.64686	29685	F214542.dat	Q24829_MS19-018_19N_pH7to7_2	135	12	2	2	4	25	1	1	3	2	0	1	3	3	3	4	2	2	0.733333	-1.36364	-0.447459	0.190116	Red	0.733333	-1.36364	-0.447459	0.311187	Red	1	1	0	1	Red
				AEGDGLNA_01409	hypothetical protein	9.15563	9328	F214536.dat	Q24823_MS19-018_19N_pH5to5_4	121	34.6	2	2	4	25	1	3	2	4	2	3	2	2	1	0	3	2	1.4	1.4	0.485427	0.315334	Red	1.3	1.3	0.378512	0.341283	Red	1.07692	1.07692	0.106915	0.736783	Red
				AEGDGLNA_00269	putative antitoxin YezG	4.85414	21347	F214539.dat	Q24826_MS19-018_19N_pH5to7_3	108	17.6	3	2	4	36	1	2	4	5	4	4	4	3	2	3	2	2	1.23077	1.23077	0.29956	0.479057	Red	1.46154	1.46154	0.547488	0.00542395	Orange	0.842105	-1.1875	-0.247928	0.479057	Red
				AEGDGLNA_00506	Proton/sodium-glutamate symport protein	8.88563	45932	F214540.dat	Q24827_MS19-018_19N_pH5to7_4	75	4	2	2	4	44	3	3	2	3	4	4	4	4	4	5	4	4	0.714286	-1.4	-0.485427	0.00542395	Orange	0.952381	-1.05	-0.0703893	0.391002	Red	0.75	-1.33333	-0.415037	0.0153924	Orange
				AEGDGLNA_00866	hypothetical protein	7.77537	23465	F214542.dat	Q24829_MS19-018_19N_pH7to7_2	75	16.8	2	2	4	36	1	4	4	4	2	3	2	4	3	4	3	2	1.0625	1.0625	0.0874628	0.782349	Red	0.9375	-1.06667	-0.0931094	0.705184	Red	1.13333	1.13333	0.180572	0.597965	Red
MULTISPECIES: formate/nitrite transporter family protein [Staphylococcus]	WP_047131539.1	P0AC26	SERP1997	AEGDGLNA_00487	Nitrite transporter NirC	9.3488	30622	F214540.dat	Q24827_MS19-018_19N_pH5to7_4	65	8.1	2	2	4	18	0	0	1	1	1	2	1	4	2	2	2	2	0.5	-2	-1	0.0138468	Blue	1	1	0	1	Red	0.5	-2	-1	0.121486	Green
				AEGDGLNA_01494	3-oxoacyl-[acyl-carrier-protein] reductase FabG	6.05804	26047	F214539.dat	Q24826_MS19-018_19N_pH5to7_3	54	8.5	2	2	4	28	2	0	2	2	3	2	4	2	3	2	3	3	0.666667	-1.5	-0.584963	0.0827369	Green	1	1	0	1	Red	0.666667	-1.5	-0.584963	0.121072	Green
				AEGDGLNA_00304	Cell division protein ZipA	5.45798	11767	F214537.dat	Q24824_MS19-018_19N_pH5to7_1	182	40.6	2	2	3	30	3	3	1	1	3	3	2	2	3	3	3	3	0.75	-1.33333	-0.415037	0.18169	Red	0.875	-1.14286	-0.192645	0.18169	Red	0.857143	-1.16667	-0.222392	0.478009	Red
Mevalonate kinase (IPR006205)				AEGDGLNA_02028	Purine nucleoside transport protein NupG	8.43432	46663	F214543.dat	Q24830_MS19-018_19N_pH7to7_3	161	7.8	2	2	3	37	2	2	3	3	2	5	3	5	4	2	3	3	0.875	-1.14286	-0.192645	0.359991	Red	1.1875	1.1875	0.247928	0.422967	Red	0.736842	-1.35714	-0.440573	0.197182	Red
transporter [Staphylococcus aureus]	WP_113608274.1	O32199	SERP1424	AEGDGLNA_00890	Protein LiaF	8.71755	27231	F214540.dat	Q24827_MS19-018_19N_pH5to7_4	139	11.2	2	2	3	22	1	1	0	2	3	2	1	3	3	2	2	2	0.615385	-1.625	-0.70044	0.0478566	Blue	1	1	0	1	Red	0.615385	-1.625	-0.70044	0.0953239	Green
MULTISPECIES: iron-sulfur cluster repair di-iron protein ScdA [Staphylococcus]	WP_000608826.1	P72360	scdA	AEGDGLNA_02008	Iron-sulfur cluster repair protein ScdA	5.38851	25882	F214540.dat	Q24827_MS19-018_19N_pH5to7_4	133	13.4	2	2	3	17	1	0	0	3	2	2	4	3	1	0	1	0	1.33333	1.33333	0.415037	0.548653	Red	2.5	2.5	1.32193	0.0103788	Blue	0.533333	-1.875	-0.906891	0.0928017	Green
				AEGDGLNA_00508	General stress protein 26	4.81503	16087	F214539.dat	Q24826_MS19-018_19N_pH5to7_3	126	21.4	2	2	3	34	2	3	4	4	3	3	3	1	3	3	2	3	1.13333	1.13333	0.180572	0.401243	Red	0.933333	-1.07143	-0.0995357	0.675809	Red	1.21429	1.21429	0.280108	0.320281	Red
MULTISPECIES: Cd(II)/Pb(II)/Zn(II)-sensing metalloregulatory transcriptional repressor CadC [Staphylococcus]	WP_000726009.1	P20047	cadC	AEGDGLNA_02254	Cadmium resistance transcriptional regulatory protein CadC	5.20873	13484	F214536.dat	Q24823_MS19-018_19N_pH5to5_4	120	15.7	2	2	3	11	3	2	2	3	0	0	0	1	0	0	0	0	3.5	3.5	1.80735	0.00323904	Blue	1.25	1.25	0.321928	0.391002	Red	2.8	2.8	1.48543	0.00114013	Blue
MULTISPECIES: accessory Sec system glycosylation chaperone GtfB [Staphylococcus]	WP_070519021.1	Q79T00	gtf2	AEGDGLNA_00210	Glycosyltransferase-stabilizing protein Gtf2	5.70656	52189	F214535.dat	Q24822_MS19-018_19N_pH5to5_3	114	10.5	2	2	3	17	2	2	3	4	1	2	1	0	1	1	0	0	2.5	2.5	1.32193	0.0103788	Blue	1.33333	1.33333	0.415037	0.359991	Red	1.875	1.875	0.906891	0.0327734	Blue
				AEGDGLNA_01423	Homoserine dehydrogenase	5.61471	46896	F214541.dat	Q24828_MS19-018_19N_pH7to7_1	114	7.3	2	2	3	13	1	1	0	0	0	2	0	1	3	3	1	1	0.5	-2	-1	0.0746831	Green	0.583333	-1.71429	-0.777608	0.148325	Green	0.857143	-1.16667	-0.222392	0.673694	Red
MULTISPECIES: permease [Staphylococcus]	WP_070599002.1	Q7A804	SERP1900	AEGDGLNA_00571	PTS system EIIBC component	9.14147	50259	F214542.dat	Q24829_MS19-018_19N_pH7to7_2	112	8.9	2	2	3	20	0	0	0	0	2	2	3	2	2	3	4	2	0.266667	-3.75	-1.90689	0.0104771	Blue	0.866667	-1.15385	-0.206451	0.401243	Red	0.307692	-3.25	-1.70044	0.00289581	Blue
				AEGDGLNA_01986	Malate dehydrogenase	5.35861	34202	F214534.dat	Q24821_MS19-018_19N_pH5to5_2	112	10.9	2	2	3	15	0	3	1	2	1	1	1	1	0	1	2	2	1.11111	1.11111	0.152003	0.767118	Red	0.888889	-1.125	-0.169925	0.637618	Red	1.25	1.25	0.321928	0.495025	Red
				AEGDGLNA_02285	Small-conductance mechanosensitive channel	9.39613	32030	F214541.dat	Q24828_MS19-018_19N_pH7to7_1	111	9.6	2	2	3	19	2	0	2	2	1	2	1	1	3	2	2	1	0.833333	-1.2	-0.263034	0.469123	Red	0.75	-1.33333	-0.415037	0.178285	Red	1.11111	1.11111	0.152003	0.675809	Red
				AEGDGLNA_02145	putative protein YacP	5.38228	20509	F214539.dat	Q24826_MS19-018_19N_pH5to7_3	102	12.6	2	2	3	34	2	2	4	4	3	4	3	3	2	3	1	3	1.23077	1.23077	0.29956	0.357179	Red	1.30769	1.30769	0.387023	0.129409	Red	0.941176	-1.0625	-0.0874628	0.710984	Red
				AEGDGLNA_00333	Aspartate 1-decarboxylase	4.85046	14141	F214536.dat	Q24823_MS19-018_19N_pH5to5_4	97	14.8	2	2	3	17	0	2	1	3	1	2	2	2	1	0	3	0	1.25	1.25	0.321928	0.620369	Red	1.375	1.375	0.459432	0.377563	Red	0.909091	-1.1	-0.137504	0.736783	Red
MULTISPECIES: UMP kinase [Staphylococcus]	WP_047425160.1	Q2FZ22	SERP0835	AEGDGLNA_01506	putative ribosomal protein YlxQ	9.89984	11597	F214539.dat	Q24826_MS19-018_19N_pH5to7_3	96	22.9	2	2	3	20	2	2	1	2	2	2	3	2	2	0	1	1	1.375	1.375	0.459432	0.178285	Red	1.625	1.625	0.70044	0.0478566	Blue	0.846154	-1.18182	-0.241008	0.207031	Red
MULTISPECIES: UPF0365 family protein [Staphylococcus	WP_001830989.1		SERP2202	AEGDGLNA_00286	hypothetical protein	6.28296	22188	F214537.dat	Q24824_MS19-018_19N_pH5to7_1	96	18.9	2	2	3	11	0	0	1	0	3	0	1	1	1	2	1	1	0.555556	-1.8	-0.847997	0.0300197	Blue	1	1	0	1	Red	0.555556	-1.8	-0.847997	0.215036	Green
MULTISPECIES: threonine synthase [Staphylococcus]	WP_011275868.1	A0R220	thrC	AEGDGLNA_01422	Threonine synthase	5.50225	38255	F214534.dat	Q24821_MS19-018_19N_pH5to5_2	93	6.2	2	2	3	21	3	3	2	1	1	1	1	1	2	2	2	2	1.08333	1.08333	0.115477	0.637618	Red	0.666667	-1.5	-0.584963	#DIV/0!	#DIV/0!	1.625	1.625	0.70044	0.079605	Green
MULTISPECIES: branched-chain amino acid transport system II carrier protein [Staphylococcus]	WP_021339667.1	P0AD99	brnQ-1	AEGDGLNA_01344	Branched-chain amino acid transport system 2 carrier protein	9.41377	49085	F214537.dat	Q24824_MS19-018_19N_pH5to7_1	88	5.8	2	2	3	18	0	0	1	1	3	2	2	3	2	2	1	1	0.6	-1.66667	-0.736966	0.0498253	Blue	1.4	1.4	0.485427	0.0498253	Orange	0.428571	-2.33333	-1.22239	0.00271368	Blue
				AEGDGLNA_02246	hypothetical protein	6.75236	13923	F214534.dat	Q24821_MS19-018_19N_pH5to5_2	87	18.9	2	2	3	16	1	3	3	2	1	0	2	1	1	0	0	2	1.85714	1.85714	0.893085	0.0686078	Green	1.14286	1.14286	0.192645	0.705184	Red	1.625	1.625	0.70044	0.0953239	Green
				AEGDGLNA_02299	hypothetical protein	5.55152	17753	F214543.dat	Q24830_MS19-018_19N_pH7to7_3	86	12.3	2	2	3	34	2	2	3	4	2	4	2	3	3	3	3	3	0.9375	-1.06667	-0.0931094	0.637618	Red	0.9375	-1.06667	-0.0931094	0.637618	Red	1	1	0	1	Red
				AEGDGLNA_01641	Divalent metal cation transporter MntH	6.38207	49190	F214542.dat	Q24829_MS19-018_19N_pH7to7_2	85	7.1	2	2	3	26	1	2	2	2	4	2	1	2	3	3	2	2	0.785714	-1.27273	-0.347923	0.0981403	Red	0.928571	-1.07692	-0.106915	0.735383	Red	0.846154	-1.18182	-0.241008	0.501911	Red
				AEGDGLNA_01019	Sulfurtransferase	4.48681	11278	F214543.dat	Q24830_MS19-018_19N_pH7to7_3	82	27.2	2	2	3	26	2	2	2	2	2	2	3	1	2	3	3	2	0.857143	-1.16667	-0.222392	0.18169	Red	0.857143	-1.16667	-0.222392	0.359991	Red	1	1	0	1	Red
MULTISPECIES: BCCT family transporter [Staphylococcus]	WP_042738772.1	Q9X4A5	SERP2179	AEGDGLNA_00308	Glycine betaine transporter BetL	9.16784	60374	F214535.dat	Q24822_MS19-018_19N_pH5to5_3	82	3.1	2	2	3	14	1	2	3	2	0	0	0	1	1	1	1	2	1.33333	1.33333	0.415037	0.178285	Red	0.555556	-1.8	-0.847997	0.0300197	Blue	2.4	2.4	1.26303	0.0148041	Blue
				AEGDGLNA_00277	putative protein.1	9.6029	3710	F214540.dat	Q24827_MS19-018_19N_pH5to7_4	82	42.4	2	2	3	30	2	2	4	3	2	3	2	3	2	3	3	1	1.15385	1.15385	0.206451	0.488053	Red	1.07692	1.07692	0.106915	0.673694	Red	1.07143	1.07143	0.0995357	0.673694	Red
MULTISPECIES: succinate dehydrogenase [Staphylococcus]	WP_048542311.1	P08064	sdhC	AEGDGLNA_01607	Succinate dehydrogenase cytochrome b558 subunit	9.51477	23636	F214542.dat	Q24829_MS19-018_19N_pH7to7_2	81	9.8	2	2	3	23	1	1	1	1	1	3	2	2	3	3	3	2	0.533333	-1.875	-0.906891	0.00598626	Blue	0.8	-1.25	-0.321928	0.178285	Red	0.666667	-1.5	-0.584963	0.0917211	Green
				AEGDGLNA_00951	tRNA (cytidine(34)-2'-O)-methyltransferase	5.82653	18015	F214537.dat	Q24824_MS19-018_19N_pH5to7_1	81	26.9	2	2	3	33	3	2	3	2	3	3	2	2	3	4	3	3	0.823529	-1.21429	-0.280108	0.0981403	Red	0.823529	-1.21429	-0.280108	0.0981403	Red	1	1	0	1	Red
				AEGDGLNA_02497	hypothetical protein	9.88798	14604	F214537.dat	Q24824_MS19-018_19N_pH5to7_1	79	24.4	2	2	3	16	0	1	1	1	3	0	0	2	0	4	2	2	0.583333	-1.71429	-0.777608	0.225556	Green	0.75	-1.33333	-0.415037	0.524116	Red	0.777778	-1.28571	-0.36257	0.564443	Red
				AEGDGLNA_00208	Protein translocase subunit SecA	5.40901	91276	F214534.dat	Q24821_MS19-018_19N_pH5to5_2	79	3.1	2	2	3	11	1	3	1	1	0	1	1	0	1	1	1	0	1.42857	1.42857	0.514573	0.244615	Red	0.857143	-1.16667	-0.222392	0.53744	Red	1.66667	1.66667	0.736966	0.146249	Green
				AEGDGLNA_02104	putative protein YojF	5.47163	13614	F214541.dat	Q24828_MS19-018_19N_pH7to7_1	75	16.7	2	2	3	26	2	2	2	2	3	2	2	2	3	2	2	2	0.923077	-1.08333	-0.115477	0.391002	Red	1	1	0	1	Red	0.923077	-1.08333	-0.115477	0.391002	Red
				AEGDGLNA_01979	Cys-tRNA(Pro)/Cys-tRNA(Cys) deacylase YbaK	8.90745	18112	F214536.dat	Q24823_MS19-018_19N_pH5to5_4	65	9.4	2	2	3	33	2	3	2	3	3	3	3	3	3	3	3	2	0.933333	-1.07143	-0.0995357	0.53744	Red	1.06667	1.06667	0.0931094	0.391002	Red	0.875	-1.14286	-0.192645	0.18169	Red
MULTISPECIES: protoheme IX farnesyltransferase [Staphylococcus]	WP_096533598.1	P24009	ctaB	AEGDGLNA_01630	Protoheme IX farnesyltransferase 2	9.58777	33668	F214541.dat	Q24828_MS19-018_19N_pH7to7_1	62	4.3	2	2	3	14	0	2	2	2	0	0	0	1	3	2	1	1	0.909091	-1.1	-0.137504	0.73038	Red	0.454545	-2.2	-1.1375	0.0435576	Blue	2	2	1	0.0827369	Green
				AEGDGLNA_01446	hypothetical protein	8.68172	25784	F214544.dat	Q24831_MS19-018_19N_pH7to7_4	186	14.9	2	2	2	9	0	0	1	0	1	1	0	1	1	2	0	2	0.555556	-1.8	-0.847997	0.129409	Green	0.777778	-1.28571	-0.36257	0.401243	Red	0.714286	-1.4	-0.485427	0.207031	Red
				AEGDGLNA_01247	hypothetical protein	4.71326	16271	F214544.dat	Q24831_MS19-018_19N_pH7to7_4	164	28.3	2	2	2	27	3	3	2	1	4	2	1	1	2	3	3	2	0.928571	-1.07692	-0.106915	0.673694	Red	0.857143	-1.16667	-0.222392	0.548653	Red	1.08333	1.08333	0.115477	0.780872	Red
				AEGDGLNA_00958	Sensor histidine kinase LiaS	6.21487	42949	F214544.dat	Q24831_MS19-018_19N_pH7to7_4	143	6.4	2	2	2	21	2	2	2	1	3	2	2	1	2	1	1	2	1.1	1.1	0.137504	0.53744	Red	1.2	1.2	0.263034	0.359991	Red	0.916667	-1.09091	-0.125531	0.623929	Red
				AEGDGLNA_01356	putative hydrolase YxeP	5.5779	43620	F214536.dat	Q24823_MS19-018_19N_pH5to5_4	143	8.1	2	2	2	5	0	1	1	2	0	0	0	0	1	0	0	0	1.6	1.6	0.678072	0.178285	Green	0.8	-1.25	-0.321928	0.391002	Red	2	2	1	0.0917211	Green
				AEGDGLNA_01234	Biotin carboxyl carrier protein of acetyl-CoA carboxylase	4.39332	17639	F214538.dat	Q24825_MS19-018_19N_pH5to7_2	133	27.4	2	2	2	16	1	2	1	2	1	2	1	1	1	1	2	1	1.11111	1.11111	0.152003	0.53744	Red	1	1	0	1	Red	1.11111	1.11111	0.152003	0.53744	Red
				AEGDGLNA_01023	Lipid II flippase MurJ	9.70779	61131	F214538.dat	Q24825_MS19-018_19N_pH5to7_2	130	4.3	2	2	2	18	1	1	2	2	1	2	1	2	2	1	2	1	1	1	0	1	Red	1	1	0	1	Red	1	1	0	1	Red
				AEGDGLNA_01628	hypothetical protein	7.71561	40071	F214541.dat	Q24828_MS19-018_19N_pH7to7_1	130	12.3	2	2	2	6	0	0	0	0	1	0	1	1	2	1	0	0	0.571429	-1.75	-0.807355	0.21517	Green	1	1	0	1	Red	0.571429	-1.75	-0.807355	0.0576689	Green
				AEGDGLNA_00862	P-protein	5.7931	30315	F214544.dat	Q24831_MS19-018_19N_pH7to7_4	118	9.7	2	2	2	21	1	1	2	2	2	2	3	1	2	1	2	2	0.909091	-1.1	-0.137504	0.53744	Red	1.09091	1.09091	0.125531	0.623929	Red	0.833333	-1.2	-0.263034	0.359991	Red
				AEGDGLNA_01805	Kinase-associated lipoprotein B	6.75635	14972	F214535.dat	Q24822_MS19-018_19N_pH5to5_3	116	14.3	2	2	2	31	3	3	2	5	2	2	3	2	3	2	2	2	1.30769	1.30769	0.387023	0.215036	Red	1	1	0	1	Red	1.30769	1.30769	0.387023	0.215036	Red
				AEGDGLNA_01624	hypothetical protein	6.40375	15104	F214536.dat	Q24823_MS19-018_19N_pH5to5_4	115	24.8	2	2	2	11	1	0	1	2	1	2	1	1	1	1	0	0	1.33333	1.33333	0.415037	0.359991	Red	1.5	1.5	0.584963	0.0981403	Green	0.888889	-1.125	-0.169925	0.623929	Red
				AEGDGLNA_00500	Oxygen sensor histidine kinase NreB	5.38519	39754	F214534.dat	Q24821_MS19-018_19N_pH5to5_2	115	7.8	2	2	2	9	0	2	0	1	1	2	1	0	0	0	1	1	1.16667	1.16667	0.222392	0.673694	Red	1.33333	1.33333	0.415037	0.359991	Red	0.875	-1.14286	-0.192645	0.705184	Red
				AEGDGLNA_00518	Spermidine/spermine N(1)-acetyltransferase	5.43799	20706	F214535.dat	Q24822_MS19-018_19N_pH5to5_3	113	11.9	2	2	2	13	2	1	2	2	0	0	1	2	1	2	0	0	1.57143	1.57143	0.652077	0.129409	Green	1	1	0	1	Red	1.57143	1.57143	0.652077	0.129409	Green
				AEGDGLNA_00834	hypothetical protein	9.74235	27665	F214541.dat	Q24828_MS19-018_19N_pH7to7_1	111	4.9	2	2	2	20	2	1	2	1	2	2	2	1	2	2	2	1	0.909091	-1.1	-0.137504	0.53744	Red	1	1	0	1	Red	0.909091	-1.1	-0.137504	0.53744	Red
MULTISPECIES: thiamine/molybdopterin biosynthesis protein [Staphylococcus]	WP_002444256.1	P12282	SERP1858	AEGDGLNA_00612	Molybdopterin-synthase adenylyltransferase	6.22218	38317	F214540.dat	Q24827_MS19-018_19N_pH5to7_4	111	9.3	2	2	2	10	0	0	0	1	1	1	1	2	1	1	1	1	0.625	-1.6	-0.678072	0.0576689	Green	1.125	1.125	0.169925	0.391002	Red	0.555556	-1.8	-0.847997	0.0300197	Blue
				AEGDGLNA_00665	Energy-coupling factor transporter ATP-binding protein EcfA1	5.48998	29564	F214544.dat	Q24831_MS19-018_19N_pH7to7_4	111	14.5	2	2	2	10	0	0	0	0	0	2	2	1	2	1	0	2	0.444444	-2.25	-1.16993	0.079605	Green	1	1	0	1	Red	0.444444	-2.25	-1.16993	0.079605	Green
				AEGDGLNA_01491	CDP-diacylglycerol--glycerol-3-phosphate 3-phosphatidyltransferase	9.25883	21516	F214541.dat	Q24828_MS19-018_19N_pH7to7_1	110	14	2	2	2	8	0	0	1	0	0	0	1	1	2	1	0	2	0.555556	-1.8	-0.847997	0.129409	Green	0.666667	-1.5	-0.584963	0.238225	Green	0.833333	-1.2	-0.263034	0.53744	Red
				AEGDGLNA_01467	hypothetical protein	4.94477	45851	F214536.dat	Q24823_MS19-018_19N_pH5to5_4	109	3.9	2	2	2	16	1	1	1	2	2	2	1	1	1	3	0	1	1	1	0	1	Red	1.11111	1.11111	0.152003	0.735383	Red	0.9	-1.11111	-0.152003	0.53744	Red
				AEGDGLNA_01030	hypothetical protein	5.74618	12075	F214535.dat	Q24822_MS19-018_19N_pH5to5_3	109	12.5	2	2	2	20	2	1	2	3	1	2	2	0	2	1	2	2	1.09091	1.09091	0.125531	0.623929	Red	0.818182	-1.22222	-0.289507	0.401243	Red	1.33333	1.33333	0.415037	0.279303	Red
MULTISPECIES: copper-translocating P-type ATPase [Staphylococcus]	WP_000024127.1	Q2FV64	copA	AEGDGLNA_00355	Copper-exporting P-type ATPase	6.33418	86152	F214533.dat	Q24820_MS19-018_19N_pH5to5_1	107	4.4	2	2	2	12	2	1	2	2	1	1	1	1	1	0	0	0	2.2	2.2	1.1375	0.00542395	Blue	1.6	1.6	0.678072	0.0576689	Green	1.375	1.375	0.459432	0.0576689	Red
				AEGDGLNA_01405	Nuclease SbcCD subunit D	5.06341	43499	F214536.dat	Q24823_MS19-018_19N_pH5to5_4	107	9.6	2	2	2	20	1	2	1	2	1	2	0	2	2	2	2	3	0.769231	-1.3	-0.378512	0.0981403	Red	0.692308	-1.44444	-0.530515	0.129409	Red	1.11111	1.11111	0.152003	0.673694	Red
				AEGDGLNA_00283	Sensor histidine kinase GraS	6.31567	34910	F214541.dat	Q24828_MS19-018_19N_pH7to7_1	106	9.4	2	2	2	19	2	1	1	2	1	2	1	2	2	2	2	1	0.909091	-1.1	-0.137504	0.53744	Red	0.909091	-1.1	-0.137504	0.53744	Red	1	1	0	1	Red
				AEGDGLNA_00950	Epoxyqueuosine reductase	7.03954	42143	F214534.dat	Q24821_MS19-018_19N_pH5to5_2	106	5.6	2	2	2	11	1	2	2	1	0	0	1	2	0	0	0	2	1.66667	1.66667	0.736966	0.146249	Green	1.16667	1.16667	0.222392	0.73038	Red	1.42857	1.42857	0.514573	0.238225	Red
				AEGDGLNA_01220	Shikimate kinase	6.13901	19155	F214536.dat	Q24823_MS19-018_19N_pH5to5_4	105	18.2	2	2	2	10	1	0	1	2	1	1	1	0	1	1	0	1	1.14286	1.14286	0.192645	0.623929	Red	1	1	0	1	Red	1.14286	1.14286	0.192645	0.623929	Red
				AEGDGLNA_00013	hypothetical protein	9.97626	34356	F214542.dat	Q24829_MS19-018_19N_pH7to7_2	105	9.4	2	2	2	10	0	0	2	1	0	0	1	1	1	2	1	1	0.777778	-1.28571	-0.36257	0.401243	Red	0.666667	-1.5	-0.584963	0.0981403	Green	1.16667	1.16667	0.222392	0.673694	Red
				AEGDGLNA_00062	hypothetical protein	9.413	50650	F214541.dat	Q24828_MS19-018_19N_pH7to7_1	103	4.6	2	2	2	16	1	1	1	2	1	1	3	1	2	0	2	1	1	1	0	1	Red	1.11111	1.11111	0.152003	0.73038	Red	0.9	-1.11111	-0.152003	0.675809	Red
				AEGDGLNA_00770	hypothetical protein	6.32687	16893	F214535.dat	Q24822_MS19-018_19N_pH5to5_3	102	29.5	2	2	2	15	0	0	2	1	2	2	1	1	1	1	2	2	0.7	-1.42857	-0.514573	0.238225	Red	1	1	0	1	Red	0.7	-1.42857	-0.514573	0.238225	Red
MULTISPECIES: ribonucleoside hydrolase RihC [Staphylococcus]	WP_047132927.1	P22564	SERP0642	AEGDGLNA_01689	Non-specific ribonucleoside hydrolase RihC	4.63566	33341	F214537.dat	Q24824_MS19-018_19N_pH5to7_1	99	9.3	2	2	2	13	1	2	1	2	2	1	2	1	0	1	0	0	2	2	1	0.017467	Blue	2	2	1	0.017467	Blue	1	1	0	1	Red
				AEGDGLNA_01798	Argininosuccinate lyase	5.63571	52667	F214535.dat	Q24822_MS19-018_19N_pH5to5_3	98	6.9	2	2	2	7	2	1	2	0	0	1	0	0	0	1	0	0	1.8	1.8	0.847997	0.129409	Green	1	1	0	1	Red	1.8	1.8	0.847997	0.129409	Green
				AEGDGLNA_00911	hypothetical protein	8.45691	42060	F214542.dat	Q24829_MS19-018_19N_pH7to7_2	94	6.6	2	2	2	26	3	2	2	2	2	1	2	2	3	2	2	3	0.928571	-1.07692	-0.106915	0.53744	Red	0.785714	-1.27273	-0.347923	0.0981403	Red	1.18182	1.18182	0.241008	0.207031	Red
				AEGDGLNA_01660	Putative cytochrome bd menaquinol oxidase subunit I	9.33556	50610	F214540.dat	Q24827_MS19-018_19N_pH5to7_4	93	7.8	2	2	2	11	1	0	0	1	1	1	1	2	1	1	1	1	0.75	-1.33333	-0.415037	0.18169	Red	1.125	1.125	0.169925	0.391002	Red	0.666667	-1.5	-0.584963	0.0981403	Green
				AEGDGLNA_01585	Polyphenol oxidase	5.75298	30343	F214541.dat	Q24828_MS19-018_19N_pH7to7_1	93	5.7	2	2	2	10	1	1	1	1	0	1	1	1	2	1	0	0	1.14286	1.14286	0.192645	0.637618	Red	1	1	0	1	Red	1.14286	1.14286	0.192645	0.391002	Red
				AEGDGLNA_00544	hypothetical protein	8.51759	21092	F214535.dat	Q24822_MS19-018_19N_pH5to5_3	91	14.5	2	2	2	9	0	1	2	0	0	1	2	2	0	1	0	0	1.4	1.4	0.485427	0.401243	Red	1.8	1.8	0.847997	0.129409	Green	0.777778	-1.28571	-0.36257	0.488053	Red
				AEGDGLNA_01697	Putative N-acetyl-LL-diaminopimelate aminotransferase	5.90924	44660	F214538.dat	Q24825_MS19-018_19N_pH5to7_2	90	6.3	2	2	2	19	2	1	1	2	1	2	2	2	2	2	0	2	1	1	0	1	Red	1.1	1.1	0.137504	0.675809	Red	0.909091	-1.1	-0.137504	0.53744	Red
				AEGDGLNA_01183	hypothetical protein	6.50859	26447	F214537.dat	Q24824_MS19-018_19N_pH5to7_1	89	8.9	2	2	2	13	1	1	2	1	2	1	1	1	2	0	0	1	1.28571	1.28571	0.36257	0.401243	Red	1.28571	1.28571	0.36257	0.401243	Red	1	1	0	1	Red
				AEGDGLNA_02036	hypothetical protein	9.39669	29102	F214536.dat	Q24823_MS19-018_19N_pH5to5_4	89	9.3	2	2	2	7	0	0	1	2	0	0	1	1	1	0	1	0	1.16667	1.16667	0.222392	0.673694	Red	1	1	0	1	Red	1.16667	1.16667	0.222392	0.673694	Red
MULTISPECIES: peptide ABC transporter substrate-binding protein [Staphylococcus]	WP_040030145.1	P26906	oppA	AEGDGLNA_01774	Dipeptide-binding protein DppE	9.25975	61327	F214543.dat	Q24830_MS19-018_19N_pH7to7_3	89	3.7	2	2	2	14	0	2	0	3	0	1	1	0	1	2	2	2	0.818182	-1.22222	-0.289507	0.564443	Red	0.545455	-1.83333	-0.874469	0.017467	Blue	1.5	1.5	0.584963	0.405172	Green
				AEGDGLNA_00424	Glycerol-3-phosphate transporter	9.27647	50630	F214542.dat	Q24829_MS19-018_19N_pH7to7_2	88	4.2	2	2	2	5	0	0	0	0	0	0	0	0	1	2	2	0	0.444444	-2.25	-1.16993	0.079605	Green	0.444444	-2.25	-1.16993	0.079605	Green	1	1	0	#DIV/0!	#DIV/0!
				AEGDGLNA_01193	Transcriptional repressor CcpN	8.44899	18788	F214535.dat	Q24822_MS19-018_19N_pH5to5_3	87	11	2	2	2	16	2	1	2	2	1	1	1	1	2	1	1	1	1.22222	1.22222	0.289507	0.207031	Red	0.888889	-1.125	-0.169925	0.391002	Red	1.375	1.375	0.459432	0.0576689	Red
				AEGDGLNA_00334	hypothetical protein	5.70994	37318	F214536.dat	Q24823_MS19-018_19N_pH5to5_4	87	10.4	2	2	2	6	1	0	1	2	0	1	0	0	1	0	0	0	1.6	1.6	0.678072	0.178285	Green	1	1	0	1	Red	1.6	1.6	0.678072	0.178285	Green
				AEGDGLNA_02257	hypothetical protein	9.54314	22193	F214535.dat	Q24822_MS19-018_19N_pH5to5_3	87	8.3	2	2	2	20	1	2	2	2	1	2	2	2	2	1	1	2	1.1	1.1	0.137504	0.53744	Red	1.1	1.1	0.137504	0.53744	Red	1	1	0	1	Red
				AEGDGLNA_00075	Arsenical resistance operon trans-acting repressor ArsD	4.27902	12887	F214536.dat	Q24823_MS19-018_19N_pH5to5_4	86	19.1	2	2	2	11	1	0	2	2	1	1	0	0	2	1	0	1	1.125	1.125	0.169925	0.705184	Red	0.75	-1.33333	-0.415037	0.359991	Red	1.5	1.5	0.584963	0.238225	Green
				AEGDGLNA_01146	Putative O-methyltransferase/MSMEI_4947	6.8525	24701	F214535.dat	Q24822_MS19-018_19N_pH5to5_3	83	18	2	2	2	19	1	1	2	1	2	1	2	2	2	2	1	2	0.818182	-1.22222	-0.289507	0.207031	Red	1	1	0	1	Red	0.818182	-1.22222	-0.289507	0.207031	Red
MULTISPECIES: Holliday junction resolvase RuvX [Staphylococcus]	WP_002458947.1	O34634	SERP1180	AEGDGLNA_01144	Putative pre-16S rRNA nuclease	5.84039	15776	F214536.dat	Q24823_MS19-018_19N_pH5to5_4	82	17.6	2	2	2	15	2	1	2	2	2	2	2	1	0	0	0	1	2.2	2.2	1.1375	0.00542395	Blue	2.2	2.2	1.1375	0.00542395	Blue	1	1	0	1	Red
				AEGDGLNA_01857	3-dehydroquinate dehydratase	5.99803	26884	F214540.dat	Q24827_MS19-018_19N_pH5to7_4	80	10.5	2	2	2	19	2	1	1	2	1	2	2	2	1	2	1	2	1	1	0	1	Red	1.1	1.1	0.137504	0.53744	Red	0.909091	-1.1	-0.137504	0.53744	Red
				AEGDGLNA_01999	hypothetical protein	5.79949	11255	F214543.dat	Q24830_MS19-018_19N_pH7to7_3	79	27.6	2	2	2	18	0	3	2	3	1	1	1	2	1	1	2	1	1.33333	1.33333	0.415037	0.377563	Red	1	1	0	1	Red	1.33333	1.33333	0.415037	0.377563	Red
				AEGDGLNA_00044	hypothetical protein	4.64231	36548	F214536.dat	Q24823_MS19-018_19N_pH5to5_4	79	8.7	2	2	2	11	3	0	1	2	1	0	0	1	0	1	1	1	1.42857	1.42857	0.514573	0.341283	Red	0.857143	-1.16667	-0.222392	0.53744	Red	1.66667	1.66667	0.736966	0.227682	Green
				AEGDGLNA_00349	Dehydrosqualene synthase	5.52709	33737	F214535.dat	Q24822_MS19-018_19N_pH5to5_3	78	7	2	2	2	10	0	0	2	2	1	1	1	0	1	1	1	0	1.14286	1.14286	0.192645	0.710984	Red	1	1	0	1	Red	1.14286	1.14286	0.192645	0.710984	Red
				AEGDGLNA_01608	UvrABC system protein C	9.13758	68743	F214540.dat	Q24827_MS19-018_19N_pH5to7_4	78	3.5	2	2	2	8	1	0	1	1	1	0	1	2	0	0	0	1	1.4	1.4	0.485427	0.207031	Red	1.6	1.6	0.678072	0.178285	Green	0.875	-1.14286	-0.192645	0.623929	Red
threonine/serine exporter family protein [Staphylococcus epidermidis	WP_020360806.1		SERP0234	AEGDGLNA_02086	hypothetical protein	5.56349	27502	F214544.dat	Q24831_MS19-018_19N_pH7to7_4	77	15.4	2	2	2	7	0	0	0	0	0	0	1	1	1	1	1	2	0.444444	-2.25	-1.16993	0.0153924	Blue	0.666667	-1.5	-0.584963	0.0981403	Green	0.666667	-1.5	-0.584963	0.18169	Green
MULTISPECIES: DNA-binding response regulator [Staphylococcus]	WP_000645452.1	P60611	lytR	AEGDGLNA_00462	Sensory transduction protein LytR	5.4955	29406	F214541.dat	Q24828_MS19-018_19N_pH7to7_1	77	9.5	2	2	2	16	0	0	0	1	2	2	2	2	2	2	1	2	0.454545	-2.2	-1.1375	0.00542395	Blue	1.09091	1.09091	0.125531	0.391002	Red	0.416667	-2.4	-1.26303	0.00598626	Blue
MULTISPECIES: hypothetical protein [Staphylococcus]	WP_037589682.1	Q45612	yycI	AEGDGLNA_00023	Two-component system WalR/WalK regulatory protein YycI	7.69154	30457	F214536.dat	Q24823_MS19-018_19N_pH5to5_4	76	6.8	2	2	2	9	1	1	1	2	1	1	1	1	0	0	0	0	2.25	2.25	1.16993	0.0153924	Blue	2	2	1	#DIV/0!	#DIV/0!	1.125	1.125	0.169925	0.391002	Red
MULTISPECIES: 5-bromo-4-chloroindolyl phosphate hydrolysis protein [Staphylococcus]	WP_002499421.1		SERP0975	AEGDGLNA_01346	hypothetical protein	10.0595	24860	F214535.dat	Q24822_MS19-018_19N_pH5to5_3	76	9.6	2	2	2	15	2	2	2	3	1	1	1	0	1	1	1	0	1.85714	1.85714	0.893085	0.00542395	Blue	1	1	0	1	Red	1.85714	1.85714	0.893085	0.00542395	Blue
				AEGDGLNA_01692	hypothetical protein	4.87438	18184	F214542.dat	Q24829_MS19-018_19N_pH7to7_2	74	19.2	2	2	2	12	1	1	1	1	0	1	1	1	1	2	1	1	0.888889	-1.125	-0.169925	0.391002	Red	0.777778	-1.28571	-0.36257	0.207031	Red	1.14286	1.14286	0.192645	0.391002	Red
				AEGDGLNA_01315	putative ABC transporter permease	9.53773	38717	F214540.dat	Q24827_MS19-018_19N_pH5to7_4	74	6.9	2	2	2	20	2	2	2	3	1	1	1	2	2	2	1	1	1.3	1.3	0.378512	0.0981403	Red	0.9	-1.11111	-0.152003	0.53744	Red	1.44444	1.44444	0.530515	0.0300197	Orange
choloylglycine hydrolase [Staphylococcus epidermidis	WP_060545759.1		SERP1469	AEGDGLNA_00853	hypothetical protein	8.74199	40636	F214542.dat	Q24829_MS19-018_19N_pH7to7_2	74	6.9	2	2	2	9	0	0	1	1	0	0	0	1	1	2	1	2	0.6	-1.66667	-0.736966	0.0498253	Blue	0.5	-2	-1	0.017467	Blue	1.2	1.2	0.263034	0.53744	Red
MULTISPECIES: YitT family protein [Staphylococcus]	WP_002457541.1		SERP0305	AEGDGLNA_02027	hypothetical protein	8.41709	30139	F214542.dat	Q24829_MS19-018_19N_pH7to7_2	73	10.1	2	2	2	10	0	0	0	0	1	0	0	2	1	2	2	2	0.363636	-2.75	-1.45943	0.00598626	Blue	0.636364	-1.57143	-0.652077	0.129409	Green	0.571429	-1.75	-0.807355	0.21517	Green
				AEGDGLNA_01809	Na(+)/H(+) antiporter subunit D1	9.36434	55103	F214540.dat	Q24827_MS19-018_19N_pH5to7_4	73	6.4	2	2	2	6	0	0	1	0	1	0	0	2	1	1	0	0	0.833333	-1.2	-0.263034	0.53744	Red	1.16667	1.16667	0.222392	0.673694	Red	0.714286	-1.4	-0.485427	0.401243	Red
				AEGDGLNA_01312	Queuosine precursor transporter	9.40707	25956	F214533.dat	Q24820_MS19-018_19N_pH5to5_1	73	7.7	2	2	2	14	2	1	1	2	0	2	0	2	1	1	1	1	1.25	1.25	0.321928	0.18169	Red	1	1	0	1	Red	1.25	1.25	0.321928	0.478009	Red
				AEGDGLNA_00907	putative protein YfhP	9.48129	37200	F214540.dat	Q24827_MS19-018_19N_pH5to7_4	72	6.8	2	2	2	8	0	0	1	1	0	0	1	2	1	0	1	1	0.857143	-1.16667	-0.222392	0.53744	Red	1	1	0	1	Red	0.857143	-1.16667	-0.222392	0.673694	Red
				AEGDGLNA_01427	Thermonuclease	9.63659	20372	F214536.dat	Q24823_MS19-018_19N_pH5to5_4	72	20.2	2	2	2	16	2	1	1	2	1	2	1	2	0	1	1	2	1.25	1.25	0.321928	0.359991	Red	1.25	1.25	0.321928	0.359991	Red	1	1	0	1	Red
MULTISPECIES: uroporphyrinogen-III C-methyltransferase [Staphylococcus]	WP_042737668.1	O34744	SERP2189	AEGDGLNA_00299	Uroporphyrinogen-III C-methyltransferase	6.79694	28555	F214540.dat	Q24827_MS19-018_19N_pH5to7_4	72	9.7	2	2	2	8	1	1	1	1	1	1	0	2	0	0	0	0	2	2	1	#DIV/0!	#DIV/0!	2	2	1	0.0917211	Green	1	1	0	1	Red
				AEGDGLNA_00570	putative HTH-type transcriptional regulator YbbH	8.31843	32892	F214544.dat	Q24831_MS19-018_19N_pH7to7_4	71	11	2	2	2	10	1	0	0	0	1	1	1	1	1	2	0	2	0.555556	-1.8	-0.847997	0.129409	Green	0.888889	-1.125	-0.169925	0.637618	Red	0.625	-1.6	-0.678072	0.0576689	Green
				AEGDGLNA_00003	hypothetical protein	4.71694	8862	F214535.dat	Q24822_MS19-018_19N_pH5to5_3	71	33.3	2	2	2	11	1	0	2	0	1	1	1	1	2	1	1	0	0.875	-1.14286	-0.192645	0.705184	Red	1	1	0	1	Red	0.875	-1.14286	-0.192645	0.637618	Red
				AEGDGLNA_01259	ADP-ribose pyrophosphatase	4.81447	20234	F214535.dat	Q24822_MS19-018_19N_pH5to5_3	70	22.2	2	2	2	7	1	0	2	1	0	0	0	0	2	1	0	0	1.14286	1.14286	0.192645	0.705184	Red	0.571429	-1.75	-0.807355	0.21517	Green	2	2	1	0.0917211	Green
MULTISPECIES: bifunctional metallophosphatase/5'-nucleotidase [Staphylococcus]	WP_060804213.1	A9BJC1	SERP0510	AEGDGLNA_01836	Mannosylglucosyl-3-phosphoglycerate phosphatase	5.57003	49996	F214534.dat	Q24821_MS19-018_19N_pH5to5_2	70	5	2	2	2	14	2	2	2	2	1	2	1	1	1	0	0	0	2.4	2.4	1.26303	0.00598626	Blue	1.8	1.8	0.847997	0.0300197	Blue	1.33333	1.33333	0.415037	0.0576689	Red
				AEGDGLNA_00309	HTH-type transcriptional repressor OpcR	4.84652	22108	F214535.dat	Q24822_MS19-018_19N_pH5to5_3	70	12.8	2	2	2	15	1	1	2	1	1	1	1	1	2	1	2	1	0.9	-1.11111	-0.152003	0.53744	Red	0.8	-1.25	-0.321928	0.18169	Red	1.125	1.125	0.169925	0.391002	Red
				AEGDGLNA_00095	Teichoic acid poly(glycerol phosphate) polymerase	9.19713	123945	F214540.dat	Q24827_MS19-018_19N_pH5to7_4	70	2.3	2	2	2	5	0	0	0	0	1	0	0	2	1	0	0	1	0.666667	-1.5	-0.584963	0.18169	Green	1.16667	1.16667	0.222392	0.673694	Red	0.571429	-1.75	-0.807355	0.21517	Green
				AEGDGLNA_01165	dTDP-3-amino-3,6-dideoxy-alpha-D-glucopyranose N,N-dimethyltransferase	5.23675	28113	F214540.dat	Q24827_MS19-018_19N_pH5to7_4	68	3.8	2	2	2	8	0	0	0	1	0	1	1	2	1	1	1	0	0.714286	-1.4	-0.485427	0.207031	Red	1.14286	1.14286	0.192645	0.623929	Red	0.625	-1.6	-0.678072	0.178285	Green
				AEGDGLNA_00550	Protein YiiM	9.11857	26415	F214537.dat	Q24824_MS19-018_19N_pH5to7_1	68	8.8	2	2	2	6	0	0	0	0	2	1	2	0	0	0	0	1	0.8	-1.25	-0.321928	0.391002	Red	1.8	1.8	0.847997	0.129409	Green	0.444444	-2.25	-1.16993	0.079605	Green
				AEGDGLNA_01392	Phosphatidylglycerol lysyltransferase	9.30877	97301	F214541.dat	Q24828_MS19-018_19N_pH7to7_1	67	3.5	2	2	2	13	1	0	1	1	2	0	1	2	2	2	1	0	0.777778	-1.28571	-0.36257	0.401243	Red	1	1	0	1	Red	0.777778	-1.28571	-0.36257	0.401243	Red
				AEGDGLNA_02023	Acetyl esterase	8.38575	39975	F214541.dat	Q24828_MS19-018_19N_pH7to7_1	67	4.9	2	2	2	17	2	1	1	1	2	2	2	2	2	1	0	1	1.125	1.125	0.169925	0.623929	Red	1.5	1.5	0.584963	0.0917211	Green	0.75	-1.33333	-0.415037	0.0576689	Red
accessory Sec system protein Asp1 [Staphylococcus epidermidis	WP_002496001.1		SERP2279	AEGDGLNA_00205	hypothetical protein	4.94753	61025	F214536.dat	Q24823_MS19-018_19N_pH5to5_4	66	7.7	2	2	2	17	2	2	3	2	0	0	1	1	1	1	2	2	1.3	1.3	0.378512	0.0981403	Red	0.6	-1.66667	-0.736966	0.0498253	Blue	2.16667	2.16667	1.11548	0.00395758	Blue
				AEGDGLNA_02011	HTH-type transcriptional regulator SarX	8.98408	14299	F214536.dat	Q24823_MS19-018_19N_pH5to5_4	66	12.6	2	2	2	14	1	1	2	2	1	1	0	2	2	1	1	0	1.25	1.25	0.321928	0.359991	Red	1	1	0	1	Red	1.25	1.25	0.321928	0.359991	Red
				AEGDGLNA_00903	Regulatory protein RecX	6.92908	31607	F214536.dat	Q24823_MS19-018_19N_pH5to5_4	65	7.1	2	2	2	6	1	0	1	2	0	1	0	1	0	0	0	0	2	2	1	0.0917211	Green	1.5	1.5	0.584963	0.18169	Green	1.33333	1.33333	0.415037	0.359991	Red
				AEGDGLNA_00679	PTS system lactose-specific EIICB component	5.58726	63754	F214542.dat	Q24829_MS19-018_19N_pH7to7_2	64	2.9	2	2	2	2	0	0	0	0	0	0	0	0	0	2	0	0	0.666667	-1.5	-0.584963	0.391002	Green	0.666667	-1.5	-0.584963	0.391002	Green	1	1	0	#DIV/0!	#DIV/0!
				AEGDGLNA_00289	hypothetical protein	8.92299	45394	F214539.dat	Q24826_MS19-018_19N_pH5to7_3	62	10.2	2	2	2	6	0	1	0	1	0	0	2	1	0	1	0	0	1.2	1.2	0.263034	0.53744	Red	1.4	1.4	0.485427	0.401243	Red	0.857143	-1.16667	-0.222392	0.673694	Red
				AEGDGLNA_00196	2',3'-cyclic-nucleotide 2'-phosphodiesterase/3'-nucleotidase	5.29691	57735	F214542.dat	Q24829_MS19-018_19N_pH7to7_2	62	4.5	2	2	2	12	1	1	1	1	1	1	0	1	1	2	1	1	0.888889	-1.125	-0.169925	0.391002	Red	0.777778	-1.28571	-0.36257	0.207031	Red	1.14286	1.14286	0.192645	0.391002	Red
				AEGDGLNA_01765	hypothetical protein	4.36679	13553	F214538.dat	Q24825_MS19-018_19N_pH5to7_2	62	14.8	2	2	2	17	1	1	1	1	2	2	3	1	1	1	1	2	0.888889	-1.125	-0.169925	0.391002	Red	1.33333	1.33333	0.415037	0.178285	Red	0.666667	-1.5	-0.584963	0.0917211	Green
				AEGDGLNA_00754	hypothetical protein	5.52954	19155	F214535.dat	Q24822_MS19-018_19N_pH5to5_3	62	12.6	2	2	2	8	0	0	2	3	0	0	0	0	1	1	0	1	1.28571	1.28571	0.36257	0.564443	Red	0.571429	-1.75	-0.807355	0.0576689	Green	2.25	2.25	1.16993	0.194171	Green
				AEGDGLNA_02317	putative HTH-type transcriptional regulator	8.61752	21459	F214536.dat	Q24823_MS19-018_19N_pH5to5_4	62	11.2	2	2	2	5	0	0	1	2	0	1	1	0	0	0	0	0	1.75	1.75	0.807355	0.21517	Green	1.5	1.5	0.584963	0.18169	Green	1.16667	1.16667	0.222392	0.673694	Red
				AEGDGLNA_01528	Ribonuclease HII	6.76243	28998	F214540.dat	Q24827_MS19-018_19N_pH5to7_4	62	7.8	2	2	2	8	1	1	1	0	0	2	0	2	1	0	0	0	1.4	1.4	0.485427	0.207031	Red	1.6	1.6	0.678072	0.297819	Green	0.875	-1.14286	-0.192645	0.710984	Red
				AEGDGLNA_00447	hypothetical protein	9.05385	28849	F214537.dat	Q24824_MS19-018_19N_pH5to7_1	60	7.2	2	2	2	7	1	0	0	0	2	1	0	0	1	0	0	2	0.714286	-1.4	-0.485427	0.401243	Red	1	1	0	1	Red	0.714286	-1.4	-0.485427	0.401243	Red
				AEGDGLNA_00783	Peptidoglycan glycosyltransferase RodA	9.45947	44839	F214540.dat	Q24827_MS19-018_19N_pH5to7_4	60	4.5	2	2	2	17	1	0	1	2	2	2	2	2	2	1	1	1	0.888889	-1.125	-0.169925	0.623929	Red	1.33333	1.33333	0.415037	0.0576689	Red	0.666667	-1.5	-0.584963	0.0917211	Green
				AEGDGLNA_00608	Sulfur carrier protein FdhD	8.90582	29315	F214536.dat	Q24823_MS19-018_19N_pH5to5_4	60	9.2	2	2	2	7	1	2	0	2	1	0	0	1	0	0	0	0	2.25	2.25	1.16993	0.079605	Green	1.5	1.5	0.584963	0.18169	Green	1.5	1.5	0.584963	0.238225	Green
MULTISPECIES: YggT family protein [Staphylococcus]	WP_001830086.1		ylmG	AEGDGLNA_01582	hypothetical protein	8.00728	11151	F214539.dat	Q24826_MS19-018_19N_pH5to7_3	60	17.7	2	2	2	11	0	0	0	0	1	2	2	1	2	1	1	1	0.444444	-2.25	-1.16993	0.0153924	Blue	1.11111	1.11111	0.152003	0.53744	Red	0.4	-2.5	-1.32193	0.0138468	Blue
				AEGDGLNA_01430	Sensor histidine kinase DesK	8.77961	41620	F214535.dat	Q24822_MS19-018_19N_pH5to5_3	59	4.1	2	2	2	8	1	0	2	2	1	0	0	2	0	0	0	0	2.25	2.25	1.16993	0.079605	Green	1.75	1.75	0.807355	0.21517	Green	1.28571	1.28571	0.36257	0.488053	Red
				AEGDGLNA_02179	Dihydroneopterin aldolase	5.28398	13685	F214544.dat	Q24831_MS19-018_19N_pH7to7_4	58	27.3	2	2	2	9	0	1	0	1	1	1	1	0	1	1	0	2	0.75	-1.33333	-0.415037	0.359991	Red	0.875	-1.14286	-0.192645	0.623929	Red	0.857143	-1.16667	-0.222392	0.53744	Red
MULTISPECIES: transposase [Staphylococcus]	WP_002478673.1	Q813X6		AEGDGLNA_02349	Ribonuclease	8.86697	54510	F214534.dat	Q24821_MS19-018_19N_pH5to5_2	58	2.4	2	2	2	10	0	2	1	0	2	2	2	1	0	0	0	0	1.75	1.75	0.807355	0.21517	Green	2.75	2.75	1.45943	0.00598626	Blue	0.636364	-1.57143	-0.652077	0.129409	Green
MULTISPECIES: signal peptidase I [Staphylococcus]	WP_000711486.1	P0A068	spsA	AEGDGLNA_01793	Signal peptidase IB	9.47501	20112	F214533.dat	Q24820_MS19-018_19N_pH5to5_1	58	12.1	2	2	2	16	2	2	3	3	1	1	1	2	1	0	0	0	2.8	2.8	1.48543	0.00114013	Blue	1.8	1.8	0.847997	0.0300197	Blue	1.55556	1.55556	0.63743	0.017467	Blue
				AEGDGLNA_00559	Malate-2H(+)/Na(+)-lactate antiporter	9.30039	45573	F214543.dat	Q24830_MS19-018_19N_pH7to7_3	58	4.2	2	2	2	14	1	1	0	0	2	1	1	1	3	1	2	1	0.545455	-1.83333	-0.874469	0.0763797	Green	0.818182	-1.22222	-0.289507	0.401243	Red	0.666667	-1.5	-0.584963	0.0981403	Green
MULTISPECIES: DnaD domain-containing protein [Staphylococcus]	WP_017724498.1	P39787	SERP1023	AEGDGLNA_01298	DNA replication protein DnaD	6.40318	27180	F214544.dat	Q24831_MS19-018_19N_pH7to7_4	57	11.4	2	2	2	13	0	0	1	1	0	1	1	1	1	2	3	2	0.5	-2	-1	0.0273393	Blue	0.583333	-1.71429	-0.777608	0.0478566	Blue	0.857143	-1.16667	-0.222392	0.53744	Red
				AEGDGLNA_01015	Ribosomal RNA small subunit methyltransferase H	6.44551	21195	F214535.dat	Q24822_MS19-018_19N_pH5to5_3	57	12.8	2	2	2	15	1	1	2	1	2	1	1	1	1	1	1	2	1	1	0	1	Red	1	1	0	1	Red	1	1	0	1	Red
				AEGDGLNA_02054	Proline iminopeptidase	5.93669	29641	F214536.dat	Q24823_MS19-018_19N_pH5to5_4	56	7.8	2	2	2	8	0	2	1	2	1	1	0	0	0	0	1	0	1.8	1.8	0.847997	0.129409	Green	1.2	1.2	0.263034	0.53744	Red	1.5	1.5	0.584963	0.238225	Green
				AEGDGLNA_00387	D-ribose pyranase	5.9143	15012	F214543.dat	Q24830_MS19-018_19N_pH7to7_3	56	11.2	2	2	2	6	0	0	0	0	0	1	1	1	0	0	2	1	0.571429	-1.75	-0.807355	0.21517	Green	1	1	0	1	Red	0.571429	-1.75	-0.807355	0.0576689	Green
				AEGDGLNA_02155	Protein-arginine kinase activator protein	5.45364	21438	F214541.dat	Q24828_MS19-018_19N_pH7to7_1	56	12.3	2	2	2	15	1	1	1	2	2	0	1	1	2	1	2	1	0.9	-1.11111	-0.152003	0.53744	Red	0.8	-1.25	-0.321928	0.359991	Red	1.125	1.125	0.169925	0.623929	Red
				AEGDGLNA_01670	Putative HMP/thiamine import ATP-binding protein YkoD	5.88905	54042	F214540.dat	Q24827_MS19-018_19N_pH5to7_4	55	4.5	2	2	2	10	1	1	1	1	1	0	0	2	1	1	0	1	1.14286	1.14286	0.192645	0.391002	Red	1	1	0	1	Red	1.14286	1.14286	0.192645	0.637618	Red
				AEGDGLNA_00448	putative iron export ATP-binding protein FetA	5.22392	25100	F214536.dat	Q24823_MS19-018_19N_pH5to5_4	55	17.7	2	2	2	3	0	1	0	2	0	0	0	0	0	0	0	0	1.75	1.75	0.807355	0.21517	Green	1	1	0	#DIV/0!	#DIV/0!	1.75	1.75	0.807355	0.21517	Green
				AEGDGLNA_00402	putative protein YjdJ	4.90888	10284	F214543.dat	Q24830_MS19-018_19N_pH7to7_3	55	28	2	2	2	5	0	0	0	1	0	0	0	0	1	0	2	1	0.625	-1.6	-0.678072	0.178285	Green	0.5	-2	-1	0.0917211	Green	1.25	1.25	0.321928	0.391002	Red
				AEGDGLNA_00512	hypothetical protein	5.02277	36358	F214542.dat	Q24829_MS19-018_19N_pH7to7_2	54	5.1	2	2	2	15	1	1	1	1	0	2	2	1	3	2	1	0	0.8	-1.25	-0.321928	0.495025	Red	0.9	-1.11111	-0.152003	0.767118	Red	0.888889	-1.125	-0.169925	0.637618	Red
				AEGDGLNA_00422	Arylesterase	5.47551	33064	F214544.dat	Q24831_MS19-018_19N_pH7to7_4	53	9.3	2	2	2	8	0	0	0	0	2	0	2	1	0	1	0	2	0.571429	-1.75	-0.807355	0.21517	Green	1.28571	1.28571	0.36257	0.488053	Red	0.444444	-2.25	-1.16993	0.079605	Green
MULTISPECIES: metal-sensing transcriptional repressor [Staphylococcus]	WP_049319925.1	O07434	SERP1694	AEGDGLNA_00780	Copper-sensing transcriptional repressor RicR	5.49744	11076	F214542.dat	Q24829_MS19-018_19N_pH7to7_2	53	22.7	2	2	2	10	0	1	0	1	1	1	0	0	1	2	2	1	0.6	-1.66667	-0.736966	0.0498253	Blue	0.6	-1.66667	-0.736966	0.0498253	Blue	1	1	0	1	Red
				AEGDGLNA_02066	hypothetical protein	6.29655	15715	F214536.dat	Q24823_MS19-018_19N_pH5to5_4	52	20.8	2	2	2	6	0	0	0	2	1	0	1	0	1	0	0	1	1	1	0	1	Red	1	1	0	1	Red	1	1	0	1	Red
[truncated: 265 more rows]

## Sheet: Table S2_N55vsN77
Table S2. List of proteins and their spectral counts.			Legend:	Protein name - Protein description by sequence BLASTp against NCBI staphylococae database	Sample - sample identification with more peptides and MASCOT score	From collumn Y to AB - Spectral counts from condition N77 replicates (n=4), above each replicate is the total of SC in it.																									Fold treshold	1.5
[truncated: 1,627 more rows]

[truncated: 2 more sheets: Table S2_N57vsN77, Table S2_N55vsN57]
